# Supplementary material for: Co-repressors AtSDR4L and DIG1 interact with transcription factor VAL2 and promote Arabidopsis seed-to-seedling transition
Source: Plant Physiol. 2024 Apr 23;195(4):2528–32. doi: 10.1093/plphys/kiae225 (PMC11288726; doi:10.1093/plphys/kiae225)
Supplement: kiae225_Supplementary_Data [file kiae225_supplementary_data.zip]

Archive with 3 entries (3 files):
- SupplementaryData.docx
- supptable3.xlsx
- supptable4.xlsx
