# Supplementary material for: Co-repressors AtSDR4L and DIG1 interact with transcription factor VAL2 and promote Arabidopsis seed-to-seedling transition
Source: Plant Physiol. 2024 Apr 23;195(4):2528–32. doi: 10.1093/plphys/kiae225 (PMC11288726; doi:10.1093/plphys/kiae225)
Supplement: kiae225_Supplementary_Data [file kiae225_supplementary_data.zip › supptable3.xlsx]

## Sheet: AtSDR4L_ChIP_QCReport
Supplementary Table S3. Peak lists of AtSDR4Lpro::3xHA-AtSDR4L-3xFLAG ChIP-seq.
Summary of ChIP-seq filtering and quality metrics generated by R package ChIPQC_1.30.0 (R Version: 4.1.2). Including the number and percentage of mapped, duplicated and MapQ filter passing reads (quality score > 10)
ID	Factor	Replicate	Reads	Dup%	ReadL	RiP%	Unmapped	Mapped	Pass MapQ Filter and Dup	Total Dup%	Pass MapQ Filter%	Pass MapQ Filter and Dup%
S005_01_L1	AtSDR4L	1	9750664	0	147	3.9	0	9750664	0	0	100	0
S005_03_L1	AtSDR4L	2	15072060	0	148	2.3	0	15072060	0	0	100	0
S005_04_L1	Control	c1	14706482	0	147	1	0	14706482	0	0	99	0
Descriptions from ChIPQC Report:
ID - Unique sample ID.
Replicate - Number of replicate within sample group
Reads - Number of sample reads within analysed chromosomes.
Dup% - Percentage of MapQ filter passing reads marked as duplicates
RIP% - Percentage of reads wthin peaks
Total Dup% - Percentage of all mapped reads which are marked as duplicates.
Pass MapQ Filter% - Percentage of all mapped reads which pass MapQ quality filter
Pass MapQ Filter and Dup% - Percentage of all reads which pass MapQ filter and are marked as duplicates.
Plot of correlation between peaksets			(c1 = Col-0 control)
					Correlation coefficient
						c1	2	1
					c1	1	0.23	0.44
					2	0.23	1	0.61
					1	0.44	0.61	1
Citation:	Carroll TS, Liang Z, Salama R, Stark R, de Santiago I (in press). “Impact of artefact removal on ChIP quality metrics in ChIP-seq and ChIP-exo data.” Frontiers in Genetics.

## Sheet: IDRmerged_AtSDR4L_NativePro_pea
chrom	start	end	nameString	score	strand	signalValue	pValue	qValue	summit	localIDR	globalIDR	rep1_chromStart	rep1_chromEnd	rep1_qValue	rep1_summit	rep2_chromStart	rep2_chromEnd	rep2_qValue	rep2_summit
5	6170091	6170709	.	1000	.	-1	-1	119.818	273	3.71677	3.86464	6170116	6170709	218.589	248	6170091	6170653	119.818	274
5	4155846	4157120	.	1000	.	-1	-1	117.157	522	4.06169	4.06169	4156049	4157120	397.676	319	4155846	4156716	117.157	523
1	806884	807539	.	1000	.	-1	-1	113.927	379	3.88276	3.96307	807010	807539	328.495	247	806884	807524	113.927	385
1	7089806	7090359	.	1000	.	-1	-1	84.9107	290	3.43783	3.69393	7089806	7090323	198.216	290	7089861	7090359	84.9107	235
5	20506256	20507408	.	1000	.	-1	-1	82.7618	279	3.62517	3.79131	20506274	20507131	285.881	274	20506256	20507408	82.7618	266
3	17777447	17778597	.	1000	.	-1	-1	79.4564	830	3.41273	3.63256	17777447	17778597	200.544	843	17778001	17778466	79.4564	263
3	8685249	8685687	.	1000	.	-1	-1	57.5851	213	3.17802	3.42955	8685251	8685687	150.723	203	8685249	8685641	57.5851	221
2	17489559	17490372	.	1000	.	-1	-1	56.6165	524	3.10296	3.30536	17489559	17490367	139.888	512	17489666	17490372	56.6165	430
3	23301029	23302114	.	1000	.	-1	-1	50.0319	591	3.19602	3.46916	23301029	23302114	159.157	603	23301382	23301816	50.0319	226
3	2440861	2441690	.	1000	.	-1	-1	47.6223	419	3.11993	3.32418	2440861	2441690	146.246	419	2441018	2441528	47.6223	263
3	22742243	22742708	.	1000	.	-1	-1	46.0228	224	3.09255	3.28853	22742243	22742708	145.279	229	22742255	22742654	46.0228	208
4	15230934	15231780	.	1000	.	-1	-1	43.6838	485	3.2835	3.5195	15231111	15231780	210.262	307	15230934	15231698	43.6838	486
5	24829592	24830108	.	1000	.	-1	-1	43.4394	282	3.15051	3.39535	24829592	24830108	176.588	274	24829615	24830050	43.4394	268
5	22359174	22359789	.	1000	.	-1	-1	41.3681	247	3.30115	3.56677	22359180	22359789	259.96	252	22359174	22359603	41.3681	237
3	3770383	3770859	.	1000	.	-1	-1	37.3892	222	2.44356	2.80364	3770383	3770819	84.7194	216	3770450	3770859	37.3892	162
5	24909298	24910280	.	1000	.	-1	-1	37.3342	447	3.13562	3.34472	24909298	24910280	181.294	435	24909326	24910006	37.3342	431
3	2011434	2012074	.	1000	.	-1	-1	36.8498	246	3.00727	3.26586	2011434	2012042	143.692	245	2011451	2012074	36.8498	230
3	20340751	20341415	.	1000	.	-1	-1	36.2749	316	2.48129	2.84585	20340751	20341317	88.7474	309	20340780	20341415	36.2749	294
1	27778230	27778704	.	1000	.	-1	-1	36.112	192	2.25561	2.67096	27778230	27778622	70.6985	187	27778247	27778704	36.112	181
3	22601433	22602148	.	977	.	-1	-1	35.9837	435	1.93494	2.3534	22601433	22602148	56.7525	437	22601582	22602047	35.9837	285
1	5773281	5773780	.	790	.	-1	-1	35.3786	196	1.4795	1.90436	5773281	5773677	43.4972	194	5773299	5773780	35.3786	180
1	10353620	10354445	.	1000	.	-1	-1	34.6499	387	2.88233	3.17914	10353622	10354445	126.162	373	10353620	10354278	34.6499	399
5	22115439	22116257	.	1000	.	-1	-1	34.6499	515	2.8923	3.20097	22115439	22116243	131.255	536	22115600	22116257	34.6499	333
2	6017986	6018754	.	1000	.	-1	-1	34.2788	281	3.14274	3.36769	6017986	6018754	293.988	288	6018077	6018602	34.2788	184
5	4745686	4746260	.	1000	.	-1	-1	33.9258	320	2.52032	2.87733	4745716	4746260	91.6994	290	4745686	4746202	33.9258	321
1	21092616	21093028	.	1000	.	-1	-1	33.2065	178	2.69805	3.07174	21092625	21093028	106.807	178	21092616	21092990	33.2065	169
3	11383720	11384641	.	1000	.	-1	-1	33.2065	462	2.96117	3.22531	11383720	11384449	157.854	474	11383849	11384641	33.2065	321
5	16810346	16810982	.	929	.	-1	-1	30.7233	354	1.80189	2.23865	16810346	16810982	51.5902	340	16810528	16810941	30.7233	186
3	10063439	10064047	.	1000	.	-1	-1	30.5867	317	2.85448	3.13972	10063439	10064047	138.566	319	10063519	10063975	30.5867	235
3	23288802	23289659	.	1000	.	-1	-1	30.3777	295	3.00044	3.24599	23288802	23289659	215.806	300	23288898	23289361	30.3777	195
5	24641654	24642292	.	1000	.	-1	-1	30.1395	406	2.50292	2.86156	24641654	24642292	92.6641	403	24641865	24642209	30.1395	198
1	28891907	28892421	.	1000	.	-1	-1	29.1229	269	2.68041	3.04884	28891907	28892421	108.432	262	28892031	28892326	29.1229	153
4	15959425	15959979	.	1000	.	-1	-1	28.9926	232	2.54481	2.93033	15959441	15959979	95.3892	230	15959425	15959966	28.9926	218
3	3923173	3923924	.	1000	.	-1	-1	28.3074	385	2.66001	3.02694	3923173	3923924	107.992	376	3923267	3923817	28.3074	301
1	2374495	2375212	.	1000	.	-1	-1	28.1361	463	2.6329	2.97031	2374495	2375212	106.177	462	2374759	2375138	28.1361	201
3	508373	509103	.	1000	.	-1	-1	28.0681	308	2.78413	3.11737	508373	509103	133.312	300	508455	508881	28.0681	235
3	18193136	18193683	.	1000	.	-1	-1	27.6272	304	2.14643	2.56717	18193136	18193683	66.4541	315	18193230	18193606	27.6272	199
2	19569588	19570091	.	1000	.	-1	-1	26.2812	257	2.47801	2.8179	19569588	19570091	92.8374	254	19569621	19570024	26.2812	227
3	17551116	17551596	.	874	.	-1	-1	26.2812	266	1.66748	2.10701	17551116	17551596	46.3396	263	17551188	17551596	26.2812	198
3	22917037	22917809	.	1000	.	-1	-1	26.2812	385	2.47917	2.83132	22917037	22917809	92.8374	380	22917165	22917628	26.2812	263
3	18821567	18822283	.	1000	.	-1	-1	25.9964	448	2.86254	3.15845	18821567	18822283	297.323	447	18821812	18822177	25.9964	204
2	15943581	15944272	.	489	.	-1	-1	25.6159	267	0.650113	1.17779	15943581	15944272	26.7047	352	15943664	15944165	25.6159	191
5	4392172	4392616	.	1000	.	-1	-1	24.9556	176	2.24962	2.65748	4392172	4392568	73.9237	173	4392183	4392616	24.9556	169
5	7678093	7679206	.	1000	.	-1	-1	24.9556	774	2.6455	3.00637	7678093	7679206	118.812	779	7678522	7679193	24.9556	340
1	28588329	28588855	.	845	.	-1	-1	24.9517	276	1.61091	2.03698	28588329	28588855	44.5119	264	28588432	28588813	24.9517	186
1	16560412	16561148	.	1000	.	-1	-1	24.813	485	2.14612	2.55548	16560652	16561148	67.5083	236	16560412	16561110	24.813	494
3	7784322	7785050	.	1000	.	-1	-1	24.5197	330	2.76441	3.09611	7784322	7785049	181.409	328	7784446	7785050	24.5197	208
5	10543179	10543705	.	1000	.	-1	-1	24.3008	272	2.15594	2.59271	10543179	10543652	68.5674	279	10543212	10543705	24.3008	233
3	20771400	20772227	.	381	.	-1	-1	23.7637	558	0.36625	0.919258	20771400	20772227	23.7637	373	20771602	20772136	32.8355	363
1	2976642	2977095	.	892	.	-1	-1	23.6518	236	1.70894	2.14929	2976642	2977095	48.2617	243	2976707	2977087	23.6518	165
3	7503207	7503848	.	1000	.	-1	-1	23.6518	225	2.64079	2.98766	7503207	7503848	124.93	220	7503289	7503657	23.6518	149
3	8700910	8701360	.	822	.	-1	-1	23.6518	255	1.56112	1.98135	8700924	8701360	43.4972	237	8700910	8701311	23.6518	260
3	23153231	23153805	.	1000	.	-1	-1	23.6518	327	2.02279	2.43226	23153279	23153805	60.2121	284	23153231	23153776	23.6518	323
5	9156663	9157183	.	1000	.	-1	-1	23.6518	300	2.38603	2.76009	9156663	9157183	91.6994	305	9156764	9157120	23.6518	194
3	18377117	18377660	.	910	.	-1	-1	23.2045	244	1.76612	2.19245	18377117	18377660	49.7742	236	18377199	18377536	23.2045	171
2	19245236	19245737	.	530	.	-1	-1	23.0084	301	0.751176	1.27822	19245236	19245706	27.5298	297	19245241	19245737	23.0084	301
3	11725064	11725615	.	548	.	-1	-1	22.3707	263	0.791112	1.32171	11725170	11725615	27.5298	178	11725064	11725601	22.3707	243
1	3484239	3484602	.	724	.	-1	-1	21.7383	192	1.29816	1.74469	3484239	3484602	36.1491	199	3484304	3484569	21.7383	121
3	20872178	20872723	.	1000	.	-1	-1	21.7383	234	2.18001	2.60637	20872181	20872723	71.7682	243	20872178	20872567	21.7383	222
1	27595894	27596463	.	1000	.	-1	-1	21.1143	259	2.52429	2.911	27595894	27596463	113.721	261	27595944	27596463	21.1143	208
2	8053246	8053678	.	1000	.	-1	-1	21.1117	206	2.33181	2.6851	8053250	8053678	90.5635	203	8053246	8053650	21.1117	206
5	25336493	25337751	.	895	.	-1	-1	20.9824	548	1.73173	2.15662	25336545	25337284	49.1877	507	25336493	25337751	20.9824	537
4	11577099	11577475	.	816	.	-1	-1	20.7603	155	1.55025	1.96563	11577100	11577475	43.0974	164	11577099	11577430	20.7603	145
3	19806966	19807614	.	1000	.	-1	-1	20.684	285	2.10455	2.51053	19806966	19807614	68.1116	265	19807072	19807515	20.684	199
1	37741	38242	.	1000	.	-1	-1	20.4902	238	2.11914	2.5323	37741	38242	69.6309	251	37770	38213	20.4902	197
1	5963322	5964280	.	1000	.	-1	-1	20.4902	554	2.36504	2.7333	5963649	5964106	95.1269	233	5963322	5964280	20.4902	549
5	24886987	24888053	.	877	.	-1	-1	20.4902	201	1.67044	2.11392	24886987	24888053	46.3396	183	24886988	24887342	20.4902	219
4	9376485	9376921	.	880	.	-1	-1	20.472	148	1.68225	2.12099	9376485	9376921	46.7257	157	9376499	9376854	20.472	125
5	24906024	24906984	.	1000	.	-1	-1	20.4497	348	2.56919	2.95018	24906057	24906883	205.84	327	24906024	24906984	20.4497	336
1	26476190	26476973	.	1000	.	-1	-1	19.8245	331	2.37208	2.74638	26476235	26476901	99.0421	284	26476190	26476973	19.8245	333
1	6351734	6352641	.	675	.	-1	-1	19.718	645	1.14427	1.62702	6351734	6352603	32.4571	625	6351973	6352641	19.718	427
3	376281	376840	.	1000	.	-1	-1	19.28	323	2.34475	2.70818	376281	376840	96.7897	307	376366	376818	19.28	255
1	1084344	1085004	.	1000	.	-1	-1	19.265	323	2.52293	2.89345	1084344	1084947	178.95	322	1084485	1085004	19.265	184
2	17472748	17473847	.	1000	.	-1	-1	19.265	349	2.0981	2.48106	17472748	17473332	69.6309	357	17472849	17473847	19.265	240
1	5447543	5448210	.	1000	.	-1	-1	18.7717	334	2.21776	2.61975	5447543	5448210	83.5915	340	5447705	5448038	18.7717	167
5	23076749	23077361	.	1000	.	-1	-1	18.6611	393	2.24678	2.64477	23076749	23077361	89.4314	385	23076953	23077356	18.6611	197
4	7926141	7926555	.	984	.	-1	-1	18.6571	225	1.93816	2.37177	7926141	7926555	58.7547	238	7926162	7926488	18.6571	192
5	1044318	1044807	.	1000	.	-1	-1	17.5971	218	2.00164	2.42229	1044318	1044807	63.647	192	1044369	1044753	17.5971	194
1	8060535	8061146	.	1000	.	-1	-1	17.4709	311	2.40927	2.78861	8060535	8061124	120.029	318	8060683	8061146	17.4709	157
5	308755	309230	.	1000	.	-1	-1	17.259	242	2.3978	2.77411	308755	309230	121.251	236	308845	309152	17.259	159
2	18786193	18786798	.	1000	.	-1	-1	17.0403	344	2.12937	2.54377	18786193	18786798	77.2471	329	18786309	18786720	17.0403	244
2	18422742	18423851	.	919	.	-1	-1	16.7715	568	1.78493	2.21492	18422789	18423851	52.1666	641	18422742	18423635	16.7715	448
3	1567249	1567685	.	1000	.	-1	-1	16.7715	244	2.1031	2.50026	1567249	1567663	73.4064	243	1567345	1567685	16.7715	149
4	13020991	13021789	.	1000	.	-1	-1	16.7399	364	2.33701	2.69638	13020991	13021789	109.445	373	13021088	13021498	16.7399	259
3	18494087	18494697	.	776	.	-1	-1	16.5122	245	1.44095	1.87057	18494087	18494697	40.4634	255	18494139	18494460	16.5122	184
4	84792	85328	.	726	.	-1	-1	16.3049	202	1.30065	1.74902	84798	85255	35.2567	203	84792	85328	16.3049	195
5	4459973	4460819	.	1000	.	-1	-1	16.3049	613	2.14876	2.57958	4460380	4460819	80.479	198	4459973	4460817	16.3049	621
1	426336	426921	.	1000	.	-1	-1	16.2916	306	2.35108	2.72045	426336	426921	128.432	303	426358	426889	16.2916	287
1	26469289	26469804	.	386	.	-1	-1	16.1032	278	0.378123	0.93031	26469368	26469804	20.0332	211	26469289	26469803	16.1032	267
3	17182557	17183098	.	946	.	-1	-1	15.752	341	1.86141	2.27919	17182557	17183098	56.9831	321	17182719	17183083	15.752	200
1	8935287	8935785	.	970	.	-1	-1	15.7476	261	1.92708	2.33622	8935287	8935785	60.2928	260	8935328	8935697	15.7476	222
1	27627619	27628345	.	1000	.	-1	-1	15.7317	285	2.1151	2.52132	27627619	27628114	79.3778	293	27627688	27628345	15.7317	208
2	16654322	16654978	.	886	.	-1	-1	15.7317	258	1.69975	2.13512	16654322	16654785	49.2305	259	16654421	16654978	15.7317	159
2	19232159	19232679	.	653	.	-1	-1	15.3929	267	1.04902	1.57471	19232238	19232679	30.8764	218	19232159	19232547	15.3929	237
3	1063787	1064337	.	669	.	-1	-1	15.2386	191	1.08688	1.6129	1063808	1064337	31.1163	184	1063787	1064112	15.2386	178
1	8709656	8710200	.	731	.	-1	-1	15.1645	208	1.31914	1.76215	8709656	8710200	36.1491	210	8709686	8710060	15.1645	177
1	19820751	19821298	.	827	.	-1	-1	15.1645	325	1.57549	1.99229	19820751	19821298	44.4395	372	19820809	19821212	15.1645	221
5	15409432	15409989	.	778	.	-1	-1	15.1645	203	1.44233	1.87536	15409472	15409989	40.7012	178	15409432	15409784	15.1645	189
3	2612009	2612412	.	796	.	-1	-1	15.0583	197	1.49451	1.91924	2612027	2612412	41.6279	184	2612009	2612399	15.0583	192
4	10003192	10003969	.	695	.	-1	-1	14.8887	311	1.21372	1.67467	10003330	10003772	33.2432	174	10003192	10003969	14.8887	310
2	15616007	15616870	.	805	.	-1	-1	14.604	319	1.51303	1.93992	15616007	15616784	42.5608	237	15616098	15616870	14.604	311
5	2027698	2028270	.	470	.	-1	-1	14.604	376	0.604029	1.13385	2027698	2028234	23.4625	384	2027936	2028270	14.604	130
1	18517178	18517692	.	237	.	-1	-1	14.5873	321	0.094256	0.571903	18517368	18517667	14.5873	136	18517178	18517692	17.4709	317
3	11252528	11252887	.	414	.	-1	-1	14.2612	159	0.456938	0.999363	11252557	11252887	20.6542	152	11252528	11252880	14.2612	138
1	11830853	11831526	.	1000	.	-1	-1	14.2428	199	2.04779	2.46157	11830853	11831526	77.9407	191	11830877	11831407	14.2428	183
1	26042759	26043510	.	1000	.	-1	-1	14.2424	384	2.2317	2.63218	26042759	26043488	119.234	395	26042981	26043510	14.2424	152
3	9065960	9066743	.	720	.	-1	-1	14.2424	424	1.29231	1.73617	9066237	9066743	35.2311	146	9065960	9066569	14.2424	425
1	8321322	8322019	.	838	.	-1	-1	14.137	191	1.60372	2.01983	8321384	8322019	45.7338	154	8321322	8321980	14.137	166
5	26568393	26569009	.	953	.	-1	-1	14.0898	211	1.88354	2.29552	26568393	26569009	60.3586	196	26568456	26568867	14.0898	164
1	1745545	1746121	.	1000	.	-1	-1	14.0494	283	2.04255	2.45161	1745545	1746121	80.479	271	1745660	1745996	14.0494	181
1	3019267	3019924	.	936	.	-1	-1	14.0494	317	1.81543	2.25504	3019319	3019924	57.1578	251	3019267	3019733	14.0494	332
1	26739577	26740018	.	774	.	-1	-1	14.0494	192	1.42988	1.8657	26739577	26740018	40.6645	199	26739614	26739915	14.0494	149
2	936895	937442	.	705	.	-1	-1	14.0494	411	1.258	1.69901	936895	937439	34.3715	416	937039	937442	14.0494	263
2	15771499	15771922	.	1000	.	-1	-1	14.0494	229	2.09103	2.47187	15771499	15771922	89.4314	243	15771544	15771884	14.0494	171
4	8303803	8304486	.	863	.	-1	-1	14.0494	219	1.64304	2.08001	8303803	8304486	48.2617	207	8303865	8304180	14.0494	170
5	23070463	23070955	.	460	.	-1	-1	14.0494	214	0.577442	1.10912	23070463	23070856	22.693	196	23070480	23070955	14.0494	215
2	19467871	19468338	.	780	.	-1	-1	13.9822	275	1.45415	1.88024	19467871	19468288	40.7887	252	19467959	19468338	13.9822	210
5	7557470	7558572	.	222	.	-1	-1	13.9055	632	0.074718	0.536003	7557470	7558572	13.9055	620	7557971	7558398	17.3552	165
1	29593395	29593874	.	517	.	-1	-1	13.8763	300	0.713342	1.24698	29593443	29593874	25.0176	245	29593395	29593865	13.8763	307
1	4912977	4913572	.	702	.	-1	-1	13.7328	253	1.2433	1.69103	4912990	4913558	33.9155	228	4912977	4913572	13.7328	266
5	21619338	21619802	.	932	.	-1	-1	13.6587	209	1.81145	2.24682	21619338	21619802	58.4789	212	21619412	21619714	13.6587	132
3	22375765	22376194	.	739	.	-1	-1	13.5441	189	1.33046	1.77983	22375781	22376132	36.62	197	22375765	22376194	13.5441	166
1	26036344	26036735	.	364	.	-1	-1	13.5022	205	0.325187	0.877262	26036344	26036735	18.1415	207	26036380	26036718	13.5022	167
2	19491083	19491502	.	758	.	-1	-1	13.5022	192	1.38229	1.82715	19491100	19491502	38.8637	211	19491083	19491413	13.5022	156
4	14444378	14444987	.	904	.	-1	-1	13.5022	349	1.75359	2.17785	14444571	14444987	55.3586	173	14444378	14444879	13.5022	333
1	26811549	26812100	.	943	.	-1	-1	13.4059	339	1.85234	2.27119	26811549	26812100	63.2683	358	26811741	26812059	13.4059	128
5	2316944	2317283	.	564	.	-1	-1	13.1091	154	0.819909	1.35967	2316944	2317283	26.5946	158	2316977	2317236	13.1091	117
1	6677638	6678013	.	590	.	-1	-1	12.9614	146	0.889622	1.4215	6677638	6678013	27.5298	146	6677663	6677940	12.9614	121
1	10586483	10586960	.	760	.	-1	-1	12.9614	264	1.39228	1.83193	10586483	10586960	39.7797	257	10586597	10586937	12.9614	157
2	12493932	12494696	.	1000	.	-1	-1	12.9614	308	2.1017	2.49047	12493932	12494696	121.248	305	12494044	12494471	12.9614	199
3	5007311	5008535	.	949	.	-1	-1	12.9614	779	1.86513	2.28724	5007311	5008500	67.5083	715	5007883	5008535	12.9614	272
4	9250254	9250888	.	993	.	-1	-1	12.9614	234	1.94656	2.39158	9250254	9250888	78.2155	232	9250259	9250700	12.9614	232
5	2166999	2167757	.	1000	.	-1	-1	12.9614	457	2.03716	2.44195	2166999	2167757	98.5936	449	2167058	2167668	12.9614	300
1	28290066	28290510	.	966	.	-1	-1	12.854	258	1.92035	2.3279	28290066	28290510	76.0948	256	28290133	28290493	12.854	194
1	4540620	4541136	.	988	.	-1	-1	12.782	259	1.94465	2.38155	4540622	4541136	78.9092	287	4540620	4540985	12.782	230
2	15099130	15100614	.	1000	.	-1	-1	12.4934	805	1.99672	2.41263	15099130	15100614	92.8374	794	15099229	15100561	12.4934	697
1	27699016	27699535	.	598	.	-1	-1	12.4278	174	0.909115	1.44218	27699016	27699361	27.5298	186	27699042	27699535	12.4278	136
2	17752081	17752978	.	576	.	-1	-1	12.4278	218	0.849178	1.3882	17752081	17752815	26.7047	334	17752134	17752978	12.4278	183
1	20665074	20665443	.	325	.	-1	-1	12.2638	162	0.240955	0.784405	20665074	20665410	16.6798	149	20665134	20665443	12.2638	116
3	17867889	17868688	.	973	.	-1	-1	12.2211	406	1.9318	2.3447	17867889	17868688	81.3835	405	17868097	17868433	12.2211	199
3	2330825	2331205	.	603	.	-1	-1	12.0636	170	0.936317	1.45449	2330825	2331205	28.3348	154	2330857	2331149	12.0636	155
5	6224770	6225364	.	733	.	-1	-1	12.0104	297	1.32416	1.76652	6224770	6225364	37.196	311	6224872	6225248	12.0104	181
2	10683745	10684300	.	801	.	-1	-1	11.9009	301	1.49973	1.9294	10683867	10684300	44.4395	170	10683745	10684270	11.9009	311
3	7593148	7593872	.	901	.	-1	-1	11.9009	297	1.7496	2.17082	7593148	7593865	59.1894	280	7593267	7593872	11.9009	196
5	24972707	24973259	.	388	.	-1	-1	11.9009	370	0.388079	0.935786	24972869	24973228	18.8795	188	24972707	24973259	11.9009	390
5	25876316	25876879	.	956	.	-1	-1	11.9009	228	1.89203	2.30359	25876387	25876879	78.2796	206	25876316	25876668	11.9009	180
3	18470839	18471438	.	913	.	-1	-1	11.8879	271	1.76996	2.19984	18470870	18471438	61.053	266	18470839	18471342	11.8879	245
5	25948670	25949036	.	485	.	-1	-1	11.831	200	0.638133	1.1682	25948670	25949032	22.8229	205	25948746	25949036	11.831	120
3	18508957	18509387	.	807	.	-1	-1	11.7948	199	1.52429	1.94514	18508957	18509387	45.3314	197	18508999	18509338	11.7948	160
2	10566367	10567037	.	926	.	-1	-1	11.7411	419	1.79363	2.23056	10566367	10567037	65.4035	407	10566616	10566952	11.7411	182
4	12571089	12571945	.	997	.	-1	-1	11.6835	622	1.95787	2.40205	12571089	12571935	107.883	613	12571552	12571945	11.6835	169
5	26920675	26921205	.	866	.	-1	-1	11.6545	245	1.65003	2.08661	26920675	26921205	53.8937	256	26920733	26921167	11.6545	176
5	16333290	16334011	.	746	.	-1	-1	11.6174	387	1.35351	1.79832	16333316	16334011	39.4918	364	16333290	16333900	11.6174	385
5	5663928	5664493	.	963	.	-1	-1	11.5904	313	1.91741	2.31984	5664043	5664493	93.8629	205	5663928	5664426	11.5904	306
1	23165948	23166595	.	814	.	-1	-1	11.5786	424	1.54388	1.96046	23166149	23166595	46.9753	246	23165948	23166562	11.5786	402
3	22078071	22078574	.	980	.	-1	-1	11.559	213	1.93675	2.36241	22078071	22078536	118.436	208	22078156	22078574	11.559	134
5	1712212	1712692	.	850	.	-1	-1	11.5407	233	1.62787	2.04886	1712212	1712692	53.4481	241	1712275	1712591	11.5407	163
3	9058370	9058946	.	768	.	-1	-1	11.5043	237	1.40482	1.85109	9058370	9058946	41.1508	233	9058431	9058878	11.5043	181
3	17248564	17249243	.	959	.	-1	-1	11.3812	242	1.90451	2.31173	17248564	17249243	97.4354	219	17248673	17249156	11.3812	156
4	2566708	2567444	.	710	.	-1	-1	11.3812	504	1.26423	1.71118	2566708	2567444	36.1491	512	2566872	2567365	11.3812	332
4	17534914	17535651	.	788	.	-1	-1	11.3812	229	1.47111	1.8994	17534949	17535644	44.4395	193	17534914	17535651	11.3812	231
5	21560393	21560846	.	630	.	-1	-1	11.3812	228	0.992725	1.51775	21560447	21560752	29.1994	158	21560393	21560846	11.3812	245
5	26100359	26100964	.	700	.	-1	-1	11.3373	233	1.23396	1.68691	26100359	26100964	34.3806	243	26100393	26100872	11.3373	190
3	21309457	21310036	.	501	.	-1	-1	11.2913	225	0.687843	1.20717	21309463	21310036	23.4799	231	21309457	21309864	11.2913	214
5	26541102	26541675	.	869	.	-1	-1	11.2254	202	1.65321	2.09326	26541145	26541675	56.1492	185	26541102	26541497	11.2254	177
5	2920963	2921427	.	922	.	-1	-1	11.1973	225	1.78873	2.22264	2920963	2921426	75.6576	233	2920970	2921427	11.1973	210
1	7086489	7086861	.	858	.	-1	-1	11.0608	208	1.63609	2.06717	7086489	7086855	55.5844	218	7086550	7086861	11.0608	138
2	12123209	12124140	.	640	.	-1	-1	11.0038	217	1.03799	1.54363	12123239	12123679	30.3332	212	12123209	12124140	11.0038	193
5	25527809	25528398	.	939	.	-1	-1	10.9607	351	1.85115	2.26348	25527809	25528398	99.5252	331	25528068	25528325	10.9607	113
5	1279426	1279977	.	422	.	-1	-1	10.9327	240	0.475088	1.01653	1279426	1279977	19.9103	240	1279527	1279829	10.9327	139
1	1468948	1469476	.	735	.	-1	-1	10.8688	306	1.32782	1.77091	1468948	1469476	39.7797	291	1469009	1469410	10.8688	261
1	6959200	6959774	.	820	.	-1	-1	10.8688	365	1.55882	1.97605	6959200	6959765	51.1825	330	6959201	6959774	10.8688	399
5	6045951	6046384	.	479	.	-1	-1	10.8688	220	0.625284	1.15548	6046038	6046384	22.693	145	6045951	6046300	10.8688	208
5	22757884	22758602	.	883	.	-1	-1	10.8688	291	1.68777	2.128	22757884	22758602	61.241	264	22758003	22758335	10.8688	200
4	18471886	18472574	.	697	.	-1	-1	10.725	300	1.22955	1.67883	18471886	18472574	35.1069	313	18471999	18472569	10.725	175
5	21117803	21118276	.	799	.	-1	-1	10.725	200	1.49643	1.92427	21117803	21118276	47.0796	212	21117853	21118231	10.725	139
5	3888179	3888987	.	907	.	-1	-1	10.5864	431	1.75434	2.18503	3888179	3888987	150.804	438	3888378	3888980	10.5864	225
5	19163456	19164117	.	889	.	-1	-1	10.5104	431	1.70729	2.14218	19163456	19164117	69.3553	428	19163728	19164033	10.5104	163
1	3356247	3356776	.	809	.	-1	-1	10.3637	294	1.53341	1.95028	3356247	3356776	51.1825	302	3356282	3356697	10.3637	251
1	17168771	17169465	.	609	.	-1	-1	10.3637	475	0.941341	1.46674	17168771	17169447	28.3609	441	17169039	17169465	10.3637	242
1	18306564	18307600	.	916	.	-1	-1	10.3637	627	1.78152	2.2074	18306564	18307600	103.268	644	18306756	18307438	10.3637	418
2	16780257	16780754	.	556	.	-1	-1	10.3637	225	0.804007	1.34041	16780257	16780754	25.8873	277	16780288	16780616	10.3637	143
3	21303213	21303768	.	834	.	-1	-1	10.3637	262	1.59635	2.00888	21303213	21303689	58.1703	255	21303304	21303768	10.3637	179
4	9147207	9147735	.	831	.	-1	-1	10.3637	282	1.5791	2.00322	9147207	9147701	55.1453	243	9147369	9147735	10.3637	159
5	17323643	17324035	.	562	.	-1	-1	10.3637	234	0.819377	1.35576	17323643	17324024	25.8873	214	17323696	17324035	10.3637	202
5	22150947	22151473	.	861	.	-1	-1	10.3637	300	1.639	2.07352	22150955	22151473	62.2757	288	22150947	22151414	10.3637	304
5	25805855	25806523	.	455	.	-1	-1	10.3637	276	0.561182	1.09695	25805855	25806523	21.1439	303	25805927	25806473	10.3637	177
3	1759343	1759880	.	898	.	-1	-1	10.1106	303	1.73294	2.16361	1759343	1759880	113.795	306	1759466	1759786	10.1106	177
3	6345889	6346479	.	770	.	-1	-1	9.87198	340	1.41694	1.85605	6346033	6346479	44.5476	218	6345889	6346434	9.87198	319
1	140231	140661	.	632	.	-1	-1	9.8665	202	0.993208	1.52215	140231	140600	30.0444	188	140329	140661	9.8665	118
3	2717170	2717719	.	786	.	-1	-1	9.8665	299	1.46926	1.89453	2717170	2717719	49.2305	305	2717212	2717586	9.8665	252
3	4082465	4082893	.	637	.	-1	-1	9.8665	266	1.03473	1.5353	4082583	4082893	30.8959	146	4082465	4082886	9.8665	268
3	5342646	5343084	.	588	.	-1	-1	9.8665	199	0.881241	1.41736	5342662	5343008	27.5298	185	5342646	5343084	9.8665	198
3	6088843	6089358	.	766	.	-1	-1	9.8665	189	1.40397	1.84623	6088843	6089221	44.4395	179	6088919	6089358	9.8665	124
3	22319969	22320623	.	836	.	-1	-1	9.8665	239	1.60183	2.01433	22319969	22320623	60.2121	242	22320013	22320576	9.8665	192
4	13684333	13684850	.	690	.	-1	-1	9.8665	210	1.18331	1.66173	13684333	13684830	34.3715	243	13684378	13684850	9.8665	133
5	8418889	8419330	.	230	.	-1	-1	9.73036	211	0.087173	0.555705	8418929	8419330	11.5268	194	8418889	8419240	9.73036	189
1	1337568	1338427	.	841	.	-1	-1	9.701	419	1.60728	2.02545	1337709	1338269	65.3518	256	1337568	1338427	9.701	441
3	2308423	2309172	.	853	.	-1	-1	9.59257	300	1.63033	2.05483	2308423	2309172	70.649	321	2308513	2309147	9.59257	189
1	19824860	19825852	.	566	.	-1	-1	9.54557	711	0.820528	1.36364	19824860	19825852	26.2725	723	19825442	19825700	9.54557	117
4	17363550	17364484	.	153	.	-1	-1	9.42371	222	0.018881	0.369924	17363550	17364484	9.42371	491	17363617	17364003	14.0494	180
1	3995072	3995623	.	679	.	-1	-1	9.37651	168	1.15351	1.63558	3995072	3995530	33.4928	175	3995090	3995623	9.37651	143
1	5531797	5532282	.	677	.	-1	-1	9.37651	323	1.14722	1.63128	5531797	5532281	33.4928	309	5531876	5532282	9.37651	258
1	20239546	20240163	.	742	.	-1	-1	9.37651	201	1.33851	1.78903	20239546	20239940	42.5608	210	20239609	20240163	9.37651	129
3	2132410	2132906	.	571	.	-1	-1	9.37651	210	0.829595	1.37577	2132455	2132906	26.6798	204	2132410	2132722	9.37651	171
3	5327493	5328493	.	299	.	-1	-1	9.37651	798	0.197457	0.721414	5327493	5328493	14.5873	512	5327601	5328436	9.37651	701
4	11720145	11720482	.	403	.	-1	-1	9.37651	180	0.434221	0.971627	11720175	11720477	18.8795	123	11720145	11720482	9.37651	208
5	442093	442758	.	872	.	-1	-1	9.37651	251	1.65624	2.10006	442093	442573	97.4354	253	442205	442758	9.37651	137
4	17618274	17619340	.	605	.	-1	-1	9.36521	452	0.939091	1.45854	17618274	17619340	28.3609	399	17618543	17619259	9.36521	237
3	11798585	11799371	.	855	.	-1	-1	9.29653	274	1.63165	2.06092	11798585	11799371	90.9907	248	11798689	11799309	9.29653	196
2	8107612	8108603	.	848	.	-1	-1	9.23682	217	1.62231	2.04296	8107612	8108013	87.1735	184	8107648	8108603	9.23682	214
5	2985331	2985841	.	843	.	-1	-1	9.23682	248	1.60981	2.03116	2985331	2985783	113.422	209	2985436	2985841	9.23682	182
3	5087827	5088255	.	648	.	-1	-1	9.22568	295	1.04054	1.56099	5087836	5088255	31.3406	275	5087827	5088225	9.22568	306
1	21088105	21088837	.	688	.	-1	-1	9.07421	518	1.17119	1.65727	21088388	21088837	34.6774	245	21088105	21088781	9.07421	508
2	8913475	8913842	.	829	.	-1	-1	9.07377	162	1.57807	1.99771	8913475	8913842	71.2415	176	8913505	8913798	9.07377	119
5	26905535	26906111	.	824	.	-1	-1	9.03778	326	1.56204	1.98676	26905535	26906111	68.5066	315	26905700	26906045	9.03778	173
4	14779790	14780503	.	703	.	-1	-1	8.93546	484	1.25747	1.69508	14779790	14780463	40.2286	445	14780115	14780503	8.93546	198
2	7073931	7074383	.	686	.	-1	-1	8.89466	280	1.16857	1.65287	7073931	7074383	35.2567	281	7073980	7074359	8.89466	231
2	15127522	15128716	.	378	.	-1	-1	8.89466	723	0.360877	0.911153	15127829	15128716	17.4123	481	15127522	15128135	8.89466	413
3	18478129	18479171	.	794	.	-1	-1	8.89466	409	1.48912	1.91423	18478258	18479171	58.1703	258	18478129	18478937	8.89466	431
4	8550314	8550654	.	472	.	-1	-1	8.89466	188	0.609439	1.13694	8550354	8550654	21.9142	169	8550314	8550608	8.89466	168
5	6274812	6275715	.	410	.	-1	-1	8.89466	280	0.44968	0.988126	6274812	6275254	18.9603	323	6274835	6275715	8.89466	214
5	19245460	19245968	.	792	.	-1	-1	8.89466	279	1.48572	1.90929	19245460	19245968	56.1492	278	19245569	19245948	8.89466	172
5	19308631	19309518	.	750	.	-1	-1	8.89466	173	1.35946	1.80765	19308631	19309294	46.3396	164	19308691	19309518	8.89466	123
5	21611860	21612857	.	715	.	-1	-1	8.89466	630	1.2818	1.72374	21611860	21612857	41.6279	651	21612238	21612661	8.89466	231
5	23786137	23786958	.	818	.	-1	-1	8.89466	494	1.55499	1.97082	23786290	23786958	84.9271	313	23786137	23786908	8.89466	522
4	13016176	13016624	.	811	.	-1	-1	8.87384	200	1.54141	1.95538	13016176	13016624	77.586	210	13016241	13016608	8.87384	126
3	21516529	21516866	.	539	.	-1	-1	8.83793	160	0.769698	1.29958	21516529	21516866	25.3199	148	21516533	21516802	8.83793	169
2	262745	263950	.	748	.	-1	-1	8.78561	611	1.35378	1.80293	262745	263643	46.3396	425	263184	263950	8.78561	209
5	26903690	26904128	.	782	.	-1	-1	8.7184	244	1.46433	1.88503	26903690	26904128	58.7107	229	26903775	26904105	8.7184	174
4	15646434	15647041	.	707	.	-1	-1	8.71002	340	1.26061	1.70302	15646434	15646976	41.2011	348	15646570	15647041	8.71002	197
5	26949707	26950650	.	784	.	-1	-1	8.70985	416	1.46825	1.88975	26949707	26950321	59.9273	412	26950007	26950650	8.70985	121
5	26635017	26635622	.	671	.	-1	-1	8.50142	202	1.09153	1.61775	26635017	26635445	32.9487	200	26635030	26635622	8.50142	192
1	414676	415051	.	663	.	-1	-1	8.42095	205	1.07273	1.59852	414676	415051	32.6205	190	414769	415024	8.42095	128
1	3590360	3591149	.	762	.	-1	-1	8.42095	299	1.39569	1.83665	3590360	3591149	52.1666	291	3590483	3590975	8.42095	185
1	21655864	21656359	.	585	.	-1	-1	8.42095	282	0.859944	1.409	21655864	21656359	27.5298	264	21656022	21656325	8.42095	143
2	12608213	12608755	.	339	.	-1	-1	8.42095	294	0.262544	0.81837	12608392	12608755	15.2792	108	12608213	12608657	8.42095	301
3	201623	202343	.	535	.	-1	-1	8.42095	151	0.760722	1.2889	201623	201924	25.078	145	201668	202343	8.42095	113
3	961291	961941	.	268	.	-1	-1	8.42095	220	0.139427	0.646074	961378	961941	12.5719	266	961291	961742	8.42095	212
3	4174995	4175741	.	680	.	-1	-1	8.42095	290	1.15446	1.63987	4175011	4175500	36.1491	289	4174995	4175741	8.42095	276
3	5132183	5133004	.	319	.	-1	-1	8.42095	460	0.232572	0.768399	5132509	5133004	14.5873	216	5132183	5132849	8.42095	468
5	8161330	8161633	.	335	.	-1	-1	8.42095	154	0.254415	0.808444	8161376	8161620	15.2792	121	8161330	8161633	8.42095	141
5	18589246	18590134	.	353	.	-1	-1	8.42095	426	0.294498	0.851252	18589514	18590134	15.98	146	18589246	18589863	8.42095	438
5	23085576	23086664	.	744	.	-1	-1	8.42095	491	1.34505	1.79368	23085576	23086664	50.205	494	23085783	23086345	8.42095	282
5	24494191	24494891	.	803	.	-1	-1	8.42095	276	1.50034	1.9346	24494191	24494891	84.9271	258	24494337	24494676	8.42095	148
5	25783994	25784550	.	426	.	-1	-1	8.42095	299	0.486045	1.02806	25784141	25784550	19.6256	190	25783994	25784437	8.42095	261
5	26096440	26097238	.	477	.	-1	-1	8.42095	445	0.621626	1.14922	26096440	26097094	22.0514	328	26096684	26097238	8.42095	318
1	28334997	28335763	.	621	.	-1	-1	8.34624	226	0.973771	1.49628	28335033	28335763	30.8959	184	28334997	28335512	8.34624	233
5	18213448	18214295	.	772	.	-1	-1	8.33651	236	1.42816	1.86091	18213448	18214295	105.367	216	18213553	18213878	8.33651	151
5	6494877	6495408	.	667	.	-1	-1	8.29858	316	1.08428	1.6081	6494877	6495408	33.5659	281	6495067	6495348	8.29858	162
1	4229611	4231038	.	494	.	-1	-1	8.26602	514	0.65881	1.19069	4229625	4231038	23.2085	789	4229611	4230251	8.26602	510
2	10429179	10429613	.	740	.	-1	-1	8.25459	214	1.3343	1.78441	10429208	10429613	51.6208	190	10429179	10429588	8.25459	210
3	877379	877931	.	158	.	-1	-1	8.24722	188	0.022774	0.381404	877429	877706	8.24722	175	877379	877931	10.8688	151
5	26667687	26668822	.	180	.	-1	-1	8.24722	833	0.037526	0.435518	26667687	26668808	8.24722	456	26668289	26668822	8.28052	260
2	17667589	17668112	.	756	.	-1	-1	8.23182	262	1.36151	1.82212	17667653	17668112	55.83	217	17667589	17668003	8.23182	243
1	9481212	9481702	.	279	.	-1	-1	8.1667	240	0.157614	0.673965	9481212	9481639	12.6297	175	9481310	9481702	8.1667	207
1	23286665	23287747	.	118	.	-1	-1	7.97385	309	0.000103	0.285647	23286665	23287747	7.97385	595	23286810	23287206	60.7976	178
1	1744392	1745115	.	650	.	-1	-1	7.9553	334	1.04479	1.56553	1744392	1745115	32.6205	318	1744541	1744951	7.9553	202
1	5277149	5277957	.	193	.	-1	-1	7.9553	616	0.050369	0.466404	5277641	5277917	8.82951	132	5277149	5277957	7.9553	609
1	20186956	20187496	.	365	.	-1	-1	7.9553	191	0.331115	0.879878	20186956	20187304	16.6915	173	20186976	20187496	7.9553	190
1	26937707	26938418	.	417	.	-1	-1	7.9553	357	0.462354	1.00504	26937707	26938418	19.0743	290	26937795	26938235	7.9553	336
2	13013884	13014336	.	395	.	-1	-1	7.9553	238	0.401792	0.952359	13013971	13014336	18.1415	177	13013884	13014266	7.9553	213
3	3585791	3586443	.	754	.	-1	-1	7.9553	258	1.36084	1.81719	3585791	3586443	102.094	245	3585821	3586237	7.9553	242
3	4672261	4672865	.	729	.	-1	-1	7.9553	377	1.3142	1.75779	4672480	4672865	51.9663	196	4672261	4672838	7.9553	339
3	6153563	6154190	.	635	.	-1	-1	7.9553	367	1.02702	1.53114	6153563	6154139	32.5902	266	6153827	6154190	7.9553	205
3	21830155	21831307	.	764	.	-1	-1	7.9553	527	1.40044	1.84143	21830155	21831307	95.1269	476	21830287	21830948	7.9553	447
4	9698995	9699291	.	202	.	-1	-1	7.9553	136	0.059171	0.488426	9698995	9699291	9.42371	151	9698998	9699261	7.9553	119
5	8587142	8587667	.	752	.	-1	-1	7.9553	254	1.36007	1.81237	8587161	8587667	64.3567	319	8587142	8587607	7.9553	170
1	4535620	4536544	.	532	.	-1	-1	7.82846	594	0.752669	1.28174	4535620	4536418	25.8873	443	4535921	4536544	7.82846	314
1	2013422	2013907	.	728	.	-1	-1	7.72119	239	1.30658	1.75341	2013422	2013898	55.7534	222	2013549	2013907	7.72119	130
3	19995388	19996521	.	131	.	-1	-1	7.67849	498	0.003337	0.31718	19995648	19996521	7.67849	497	19995388	19996331	19.8749	507
1	6688209	6688691	.	157	.	-1	-1	7.66586	206	0.022269	0.379935	6688281	6688691	7.66586	165	6688209	6688574	8.37761	175
1	26565830	26566123	.	434	.	-1	-1	7.49838	155	0.497355	1.04575	26565830	26566117	19.7909	156	26565865	26566123	7.49838	119
1	2047577	2048017	.	691	.	-1	-1	7.49801	220	1.18652	1.66609	2047600	2048017	44.4395	188	2047577	2047919	7.49801	229
1	7366003	7366463	.	380	.	-1	-1	7.49801	191	0.363951	0.916541	7366003	7366317	17.4123	158	7366070	7366463	7.49801	158
1	26037470	26039014	.	642	.	-1	-1	7.49801	448	1.0383	1.54786	26037470	26039014	34.3715	933	26037709	26038831	7.49801	600
2	14252956	14253323	.	262	.	-1	-1	7.49801	151	0.133476	0.631915	14253004	14253323	11.9206	114	14252956	14253231	7.49801	141
2	14907793	14908373	.	673	.	-1	-1	7.49801	343	1.1298	1.62264	14907903	14908373	40.7012	242	14907793	14908304	7.49801	334
2	15721777	15722138	.	370	.	-1	-1	7.49801	175	0.348026	0.892804	15721777	15722105	16.6915	133	15721865	15722138	7.49801	129
3	9989224	9989680	.	279	.	-1	-1	7.49801	196	0.157524	0.672058	9989224	9989598	12.5719	175	9989290	9989680	7.49801	151
4	17114693	17115505	.	737	.	-1	-1	7.49801	531	1.32947	1.77533	17114693	17115505	67.0639	533	17114759	17115369	7.49801	463
5	25676673	25677342	.	665	.	-1	-1	7.49801	236	1.0782	1.6033	25676673	25677153	36.1491	226	25676708	25677342	7.49801	212
5	24505950	24506723	.	719	.	-1	-1	7.42838	405	1.29077	1.73199	24505950	24506723	90.5635	442	24506175	24506584	7.42838	143
5	26498795	26499322	.	722	.	-1	-1	7.42457	342	1.29585	1.74042	26498937	26499322	69.7445	206	26498795	26499264	7.42457	337
3	4461758	4462496	.	524	.	-1	-1	7.41217	175	0.737056	1.26424	4461758	4462350	25.8362	160	4461811	4462496	7.41217	137
5	23873625	23874439	.	717	.	-1	-1	7.40307	447	1.28965	1.72788	23873625	23874439	78.2796	496	23873801	23874205	7.40307	223
2	416447	416960	.	714	.	-1	-1	7.364	243	1.27048	1.71951	416447	416960	92.025	254	416490	416818	7.364	189
3	22457823	22458166	.	201	.	-1	-1	7.36062	182	0.0577	0.486147	22457842	22458166	8.89583	148	22457823	22458119	7.36062	198
1	22197469	22198425	.	177	.	-1	-1	7.17798	695	0.035893	0.427209	22197469	22198425	7.84422	430	22197848	22198352	7.17798	336
5	23981530	23981833	.	450	.	-1	-1	7.16477	160	0.545612	1.08472	23981530	23981833	20.7048	149	23981541	23981790	7.16477	161
1	27790609	27790978	.	142	.	-1	-1	7.12267	221	0.011122	0.343668	27790609	27790965	7.12267	204	27790655	27790978	10.3637	193
5	5211533	5212058	.	708	.	-1	-1	7.11832	253	1.26095	1.70706	5211533	5212058	89.4543	239	5211652	5211910	7.11832	149
4	16102098	16102721	.	712	.	-1	-1	7.10485	260	1.26802	1.71533	16102098	16102721	76.3652	273	16102168	16102571	7.10485	177
5	6514686	6515101	.	503	.	-1	-1	7.07155	266	0.689787	1.21361	6514686	6515101	24.4577	254	6514789	6515097	7.07155	175
5	23169470	23170198	.	684	.	-1	-1	7.06134	203	1.1661	1.64851	23169470	23170198	46.0012	221	23169531	23169881	7.06134	124
1	3570531	3571207	.	574	.	-1	-1	7.0497	462	0.838221	1.38406	3570531	3571207	28.3609	457	3570802	3571143	7.0497	196
1	30248992	30250264	.	639	.	-1	-1	7.0497	344	1.03522	1.53943	30248992	30249619	132.263	358	30249049	30250264	7.0497	561
2	18812715	18813143	.	544	.	-1	-1	7.0497	215	0.779816	1.3106	18812715	18813108	26.7047	169	18812822	18813143	7.0497	154
2	19227282	19227941	.	698	.	-1	-1	7.0497	243	1.23173	1.68285	19227292	19227941	72.8441	235	19227282	19227697	7.0497	241
4	10049292	10049646	.	558	.	-1	-1	7.0497	193	0.812334	1.34427	10049339	10049598	27.5298	146	10049292	10049646	7.0497	193
4	10508444	10508917	.	413	.	-1	-1	7.0497	173	0.453926	0.996532	10508444	10508758	18.9603	155	10508519	10508917	7.0497	117
4	10578179	10578644	.	657	.	-1	-1	7.0497	250	1.05834	1.58414	10578179	10578593	37.952	237	10578296	10578644	7.0497	146
5	4633607	4633936	.	385	.	-1	-1	7.0497	201	0.369125	0.927515	4633607	4633932	17.4123	192	4633674	4633936	7.0497	144
5	20899949	20900876	.	626	.	-1	-1	7.0497	674	0.987492	1.50909	20900187	20900876	33.4928	403	20899949	20900821	7.0497	429
5	26231131	26231747	.	473	.	-1	-1	7.0497	258	0.612336	1.14001	26231221	26231684	22.693	255	26231131	26231747	7.0497	171
5	26645017	26646415	.	160	.	-1	-1	7.0497	316	0.023917	0.387386	26645017	26646415	7.12267	708	26645170	26645602	7.0497	209
4	16255842	16256541	.	693	.	-1	-1	7.02269	399	1.20773	1.6705	16255842	16256537	64.45	361	16255901	16256541	7.02269	378
5	4986478	4986894	.	436	.	-1	-1	6.98303	269	0.511702	1.0518	4986478	4986854	20.381	249	4986587	4986894	6.98303	180
3	10216707	10217045	.	315	.	-1	-1	6.94333	157	0.226773	0.759512	10216707	10217045	14.2004	152	10216733	10217014	6.94333	136
5	23355146	23355955	.	682	.	-1	-1	6.94333	337	1.16572	1.64423	23355247	23355955	53.6265	218	23355146	23355601	6.94333	355
1	239415	239914	.	514	.	-1	-1	6.93641	312	0.71224	1.24014	239415	239914	25.8325	304	239597	239854	6.93641	139
2	13579435	13579941	.	493	.	-1	-1	6.9323	314	0.65837	1.18744	13579435	13579879	24.091	312	13579565	13579941	6.9323	187
2	13631802	13632150	.	275	.	-1	-1	6.83672	193	0.151542	0.664496	13631810	13632150	12.235	205	13631802	13632063	6.83672	173
4	446749	447285	.	597	.	-1	-1	6.75893	190	0.903458	1.43799	446749	447285	31.644	185	446777	447040	6.75893	168
5	766471	766899	.	551	.	-1	-1	6.62681	219	0.798897	1.32911	766486	766899	27.877	222	766471	766795	6.62681	202
1	17846803	17847304	.	495	.	-1	-1	6.62232	173	0.659393	1.19397	17846803	17847263	24.1957	205	17846854	17847304	6.62232	90
1	978919	979315	.	567	.	-1	-1	6.61078	195	0.823294	1.36767	978947	979315	29.1994	182	978919	979271	6.61078	180
1	2964601	2965036	.	368	.	-1	-1	6.61078	273	0.345765	0.88767	2964601	2965036	16.6915	270	2964715	2965010	6.61078	163
1	20177721	20178236	.	614	.	-1	-1	6.61078	248	0.957443	1.47941	20177721	20178236	34.3715	258	20177838	20178083	6.61078	122
1	27044468	27044981	.	440	.	-1	-1	6.61078	268	0.519909	1.06069	27044468	27044981	20.381	236	27044599	27044861	6.61078	170
2	8791515	8792108	.	651	.	-1	-1	6.61078	309	1.04609	1.57008	8791515	8792108	42.5608	315	8791658	8791946	6.61078	160
3	4840010	4840614	.	646	.	-1	-1	6.61078	387	1.04028	1.55655	4840010	4840614	111.569	398	4840058	4840514	6.61078	329
4	17502352	17502921	.	661	.	-1	-1	6.61078	245	1.06115	1.59365	17502352	17502921	42.5608	248	17502432	17502776	6.61078	163
5	5215849	5216389	.	628	.	-1	-1	6.61078	225	0.990953	1.5134	5215872	5216389	36.1491	309	5215849	5216217	6.61078	118
5	8529368	8529849	.	458	.	-1	-1	6.61078	302	0.569021	1.10302	8529368	8529849	21.9142	290	8529505	8529807	6.61078	177
5	13424135	13424811	.	390	.	-1	-1	6.61078	215	0.390643	0.941257	13424135	13424811	17.634	239	13424181	13424486	6.61078	146
5	16634704	16636071	.	359	.	-1	-1	6.61078	806	0.31286	0.866908	16634704	16636071	15.98	444	16635104	16635680	6.61078	401
1	28117303	28117800	.	655	.	-1	-1	6.60428	205	1.0495	1.57938	28117303	28117800	43.2257	202	28117369	28117678	6.60428	143
2	19198056	19198436	.	429	.	-1	-1	6.60124	155	0.489378	1.03389	19198056	19198436	19.9759	164	19198072	19198381	6.60124	130
5	24279735	24280130	.	312	.	-1	-1	6.59023	159	0.225298	0.752977	24279735	24280130	14.1003	148	24279787	24280109	6.59023	119
4	11421905	11422336	.	141	.	-1	-1	6.57954	138	0.00958	0.340615	11421905	11422336	6.57954	144	11421918	11422175	9.37651	119
4	13685654	13686547	.	142	.	-1	-1	6.57954	429	0.011519	0.344284	13685654	13686547	6.57954	582	13685767	13686490	8.89466	358
5	21337107	21337806	.	138	.	-1	-1	6.57954	241	0.006966	0.332876	21337107	21337806	6.57954	387	21337163	21337582	10.3637	176
5	23937357	23937914	.	459	.	-1	-1	6.547	240	0.570428	1.10606	23937357	23937877	21.9142	290	23937357	23937914	6.547	190
5	26762613	26763129	.	561	.	-1	-1	6.54288	218	0.817542	1.35189	26762613	26763016	29.4154	188	26762695	26763129	6.54288	167
1	2755114	2756044	.	610	.	-1	-1	6.51157	568	0.944402	1.47094	2755114	2756044	34.4013	623	2755336	2755865	6.51157	292
5	23188905	23189610	.	555	.	-1	-1	6.4884	266	0.802551	1.3366	23188905	23189610	28.7511	226	23189083	23189338	6.4884	128
4	16710071	16711309	.	354	.	-1	-1	6.48288	234	0.296067	0.853847	16710071	16711309	15.3672	585	16710212	16710473	6.48288	119
3	6182350	6183239	.	430	.	-1	-1	6.45383	457	0.494088	1.03684	6182350	6183239	20.2922	451	6182516	6182978	6.45383	119
1	11611586	11612164	.	616	.	-1	-1	6.39177	433	0.961668	1.48361	11611809	11612164	36.8271	215	11611586	11612107	6.39177	428
4	11334216	11334747	.	320	.	-1	-1	6.28438	145	0.234604	0.77065	11334216	11334636	14.5063	154	11334218	11334747	6.28438	135
1	29345572	29345968	.	644	.	-1	-1	6.24989	188	1.03991	1.55218	29345572	29345968	44.8861	185	29345644	29345914	6.24989	120
3	5730604	5731476	.	512	.	-1	-1	6.22941	514	0.711067	1.23346	5730910	5731476	26.4205	209	5730604	5731296	6.22941	513
1	11874436	11874932	.	424	.	-1	-1	6.18686	263	0.482343	1.02228	11874436	11874890	19.9197	220	11874554	11874932	6.18686	188
1	5964479	5965130	.	533	.	-1	-1	6.18075	228	0.753568	1.2853	5964479	5965130	27.5298	240	5964559	5964826	6.18075	136
1	8140801	8141415	.	328	.	-1	-1	6.18075	385	0.242396	0.791491	8140801	8141415	14.5873	440	8140956	8141334	6.18075	176
1	25394882	25395298	.	300	.	-1	-1	6.18075	282	0.201962	0.723481	25394882	25395298	13.2333	291	25394923	25395248	6.18075	232
1	26542324	26542822	.	523	.	-1	-1	6.18075	221	0.731605	1.26076	26542324	26542822	26.7642	203	26542392	26542718	6.18075	171
1	27214574	27214928	.	619	.	-1	-1	6.18075	186	0.972599	1.49207	27214574	27214928	40.7012	197	27214586	27214850	6.18075	163
1	29428858	29429646	.	612	.	-1	-1	6.18075	505	0.947622	1.47516	29428858	29429646	37.048	522	29429185	29429471	6.18075	162
2	18806550	18807120	.	659	.	-1	-1	6.18075	224	1.06021	1.58886	18806550	18807120	55.1453	244	18806605	18806927	6.18075	149
5	3744636	3745050	.	454	.	-1	-1	6.18075	178	0.553808	1.09388	3744648	3745050	21.9142	183	3744636	3744943	6.18075	162
5	14888169	14888582	.	538	.	-1	-1	6.18075	197	0.769104	1.296	14888169	14888582	28.3609	184	14888255	14888545	6.18075	125
1	18399512	18400056	.	506	.	-1	-1	6.17569	389	0.694659	1.2202	18399775	18400056	26.3343	137	18399512	18399981	6.17569	378
4	17398328	17399099	.	600	.	-1	-1	6.16357	511	0.925158	1.44638	17398328	17399099	103.706	529	17398666	17398911	6.16357	155
1	6601461	6602074	.	624	.	-1	-1	6.13155	388	0.986865	1.50484	6601461	6602074	43.5519	431	6601611	6601991	6.13155	196
2	10440373	10440892	.	356	.	-1	-1	6.11413	260	0.299644	0.859086	10440373	10440892	15.766	202	10440468	10440863	6.11413	224
5	26845192	26845504	.	141	.	-1	-1	6.05061	163	0.010586	0.341832	26845253	26845481	6.05061	100	26845192	26845504	7.9553	166
5	8610284	8610950	.	541	.	-1	-1	6.04283	172	0.770266	1.30321	8610284	8610656	28.9564	175	8610330	8610950	6.04283	123
3	3441430	3443491	.	529	.	-1	-1	5.9917	246	0.744636	1.27468	3441430	3443491	28.2347	1000	3441489	3441833	5.9917	179
4	17422433	17423037	.	277	.	-1	-1	5.88284	469	0.155765	0.668275	17422776	17423001	12.1266	114	17422433	17423037	5.88284	481
4	12936659	12937221	.	409	.	-1	-1	5.86577	226	0.44772	0.98537	12936679	12937221	19.4665	192	12936659	12937032	5.86577	240
5	19206116	19206957	.	281	.	-1	-1	5.76466	385	0.161592	0.677821	19206116	19206955	12.3522	375	19206272	19206957	5.76466	240
1	6754064	6754561	.	464	.	-1	-1	5.76053	212	0.583405	1.11824	6754064	6754561	23.4799	189	6754178	6754536	5.76053	122
1	6802622	6803364	.	240	.	-1	-1	5.76053	603	0.097995	0.577989	6802622	6803364	10.0313	420	6802667	6803313	5.76053	545
1	19496173	19496627	.	366	.	-1	-1	5.76053	160	0.333232	0.882474	19496196	19496525	16.6915	183	19496173	19496627	5.76053	115
1	21206875	21207286	.	593	.	-1	-1	5.76053	233	0.898611	1.42974	21206875	21207286	37.952	233	21206970	21207256	5.76053	139
3	9164836	9165227	.	393	.	-1	-1	5.76053	176	0.393824	0.946786	9164836	9165227	18.1415	169	9164892	9165147	5.76053	128
3	19287445	19287931	.	446	.	-1	-1	5.76053	238	0.541084	1.07571	19287489	19287931	21.9142	175	19287445	19287830	5.76053	257
4	2119181	2119755	.	602	.	-1	-1	5.76053	315	0.929182	1.45043	2119181	2119755	41.6279	306	2119337	2119655	5.76053	168
4	9737824	9738959	.	633	.	-1	-1	5.76053	574	0.996728	1.52663	9737873	9738755	55.83	493	9737824	9738959	5.76053	617
4	14374071	14374582	.	294	.	-1	-1	5.76053	193	0.192208	0.70925	14374071	14374582	13.0433	124	14374240	14374528	5.76053	93
4	17413784	17414404	.	617	.	-1	-1	5.76053	265	0.964788	1.48782	17413784	17414404	55.1453	245	17413950	17414200	5.76053	120
4	17522620	17523282	.	545	.	-1	-1	5.76053	192	0.779866	1.31427	17522688	17523282	30.0444	166	17522620	17523018	5.76053	151
5	4061869	4062289	.	214	.	-1	-1	5.76053	284	0.066996	0.516216	4061869	4062289	8.82951	287	4062030	4062289	5.76053	120
5	18824852	18825428	.	398	.	-1	-1	5.76053	169	0.416341	0.960711	18824852	18825305	18.8795	178	18824862	18825428	5.76053	150
5	18982210	18982810	.	361	.	-1	-1	5.76053	158	0.321566	0.869517	18982210	18982810	16.5145	198	18982230	18982595	5.76053	98
5	23170530	23170954	.	505	.	-1	-1	5.76053	185	0.689791	1.21688	23170530	23170864	26.7047	163	23170595	23170954	5.76053	143
5	24478618	24479069	.	623	.	-1	-1	5.76053	239	0.978327	1.50055	24478618	24479069	54.1477	225	24478755	24479058	5.76053	117
3	21519809	21520474	.	253	.	-1	-1	5.74219	219	0.116975	0.611457	21519809	21520474	11.1165	354	21519948	21520249	5.74219	117
3	1174971	1175618	.	526	.	-1	-1	5.73949	309	0.742114	1.26771	1174971	1175618	115.656	331	1175069	1175404	5.73949	189
2	14945441	14945840	.	278	.	-1	-1	5.71692	169	0.156866	0.670162	14945441	14945840	12.066	181	14945448	14945735	5.71692	151
3	6119259	6120081	.	607	.	-1	-1	5.67488	406	0.940068	1.46261	6119259	6119907	58.5031	396	6119565	6120081	5.67488	110
5	23221549	23222514	.	376	.	-1	-1	5.65583	610	0.358467	0.90584	23221549	23222356	17.4123	382	23221769	23222514	5.65583	378
3	386732	387576	.	595	.	-1	-1	5.58746	232	0.903316	1.43386	386732	387512	43.9376	212	386791	387576	5.58746	194
1	22519	23020	.	126	.	-1	-1	5.53589	219	0.001218	0.30428	22604	22863	5.53589	105	22519	23020	15.7317	248
4	1337181	1337560	.	132	.	-1	-1	5.53589	213	0.003879	0.319338	1337226	1337560	5.53589	241	1337181	1337500	10.8688	140
4	14117720	14118542	.	144	.	-1	-1	5.53589	575	0.011872	0.347392	14117720	14118542	5.53589	343	14118162	14118414	6.18075	120
3	2653974	2654448	.	487	.	-1	-1	5.52554	211	0.648234	1.17462	2654035	2654366	26.2133	174	2653974	2654448	5.52554	187
2	13141064	13141656	.	146	.	-1	-1	5.40864	232	0.012916	0.352481	13141156	13141656	5.42758	173	13141064	13141400	5.40864	200
1	5954954	5955520	.	586	.	-1	-1	5.34952	200	0.880005	1.41328	5954954	5955408	53.116	181	5955035	5955520	5.34952	138
1	7460261	7460774	.	187	.	-1	-1	5.34952	278	0.043903	0.452049	7460482	7460774	7.67849	128	7460261	7460622	5.34952	208
1	7931778	7932678	.	238	.	-1	-1	5.34952	705	0.094524	0.574933	7931778	7932620	9.96002	392	7932390	7932678	5.34952	129
1	30280408	30281279	.	251	.	-1	-1	5.34952	434	0.112422	0.60483	30280522	30281279	10.6498	411	30280408	30281239	5.34952	426
2	10244199	10244893	.	148	.	-1	-1	5.34952	294	0.01453	0.357042	10244402	10244893	5.53589	280	10244199	10244826	5.34952	105
3	4838750	4839230	.	513	.	-1	-1	5.34952	267	0.711815	1.23678	4838903	4839230	30.0444	134	4838750	4839101	5.34952	248
3	5470300	5470851	.	583	.	-1	-1	5.34952	266	0.858821	1.40477	5470300	5470851	49.2305	172	5470405	5470782	5.34952	255
3	21241883	21242460	.	581	.	-1	-1	5.34952	422	0.854973	1.40057	21242150	21242460	38.8637	148	21241883	21242381	5.34952	429
3	21411864	21412273	.	527	.	-1	-1	5.34952	171	0.744377	1.27118	21411864	21412273	31.7546	190	21411889	21412165	5.34952	128
4	947610	948496	.	559	.	-1	-1	5.34952	374	0.817317	1.34808	947610	948441	37.952	358	947869	948496	5.34952	131
4	9029112	9029433	.	499	.	-1	-1	5.34952	151	0.679022	1.20392	9029112	9029400	27.5298	135	9029134	9029433	5.34952	145
4	12836237	12837088	.	465	.	-1	-1	5.34952	571	0.584227	1.12134	12836638	12837088	24.2752	161	12836237	12837064	5.34952	581
5	1398489	1398943	.	591	.	-1	-1	5.34952	245	0.891147	1.42559	1398489	1398943	46.3396	274	1398568	1398877	5.34952	138
2	15091938	15092513	.	502	.	-1	-1	5.29571	292	0.688684	1.21037	15091938	15092513	102.094	287	15092105	15092373	5.29571	131
5	4423541	4423977	.	579	.	-1	-1	5.29571	190	0.851789	1.3964	4423541	4423977	48.9912	199	4423542	4423847	5.29571	181
1	23394890	23395611	.	578	.	-1	-1	5.26254	414	0.849203	1.39227	23394890	23395611	49.1057	425	23395073	23395403	5.26254	221
2	7761924	7762375	.	145	.	-1	-1	5.25262	113	0.012128	0.349284	7761924	7762192	5.25262	106	7761951	7762375	5.43452	93
3	5123402	5126090	.	224	.	-1	-1	5.16719	2107	0.077332	0.541513	5123402	5126090	8.96122	1422	5125212	5125658	5.16719	348
3	731487	732063	.	569	.	-1	-1	5.14658	265	0.829431	1.37173	731487	732063	64.2535	245	731617	731898	5.14658	155
4	7861818	7862788	.	444	.	-1	-1	5.13026	249	0.530808	1.06972	7861818	7862788	23.0357	494	7861875	7862236	5.13026	154
3	738708	739220	.	402	.	-1	-1	5.11527	298	0.431071	0.968911	738708	739220	19.7257	297	738869	739159	5.11527	138
4	18552241	18552731	.	550	.	-1	-1	5.09366	278	0.798042	1.32542	18552352	18552731	40.032	166	18552241	18552638	5.09366	280
1	26164287	26164877	.	572	.	-1	-1	5.08646	276	0.830322	1.37989	26164287	26164877	49.4479	230	26164354	26164827	5.08646	255
5	25382656	25383823	.	522	.	-1	-1	5.0738	901	0.731476	1.25732	25382656	25383823	32.1349	547	25382734	25383742	5.0738	491
1	5946004	5946719	.	136	.	-1	-1	5.03694	225	0.005399	0.32882	5946024	5946335	5.03694	179	5946004	5946719	7.49801	251
3	19604042	19604696	.	128	.	-1	-1	5.03694	474	0.001765	0.308808	19604392	19604662	5.03694	154	19604042	19604696	11.3812	444
5	26228085	26229314	.	121	.	-1	-1	5.03694	786	0.00034	0.29328	26228085	26229314	5.03694	514	26228628	26229189	18.2369	247
3	4541520	4542605	.	124	.	-1	-1	4.98727	191	0.000915	0.29988	4541520	4542605	4.98727	595	4541583	4541881	13.2092	131
1	24011056	24011966	.	520	.	-1	-1	4.94965	243	0.730515	1.25392	24011056	24011966	32.6205	438	24011153	24011825	4.94965	316
2	977458	977803	.	431	.	-1	-1	4.94965	153	0.494114	1.03978	977458	977803	21.9142	148	977488	977787	4.94965	129
2	7972226	7972709	.	347	.	-1	-1	4.94965	190	0.280082	0.835884	7972269	7972709	15.2792	152	7972226	7972491	4.94965	185
2	14965051	14965559	.	213	.	-1	-1	4.94965	373	0.065967	0.513676	14965051	14965559	8.24722	362	14965233	14965503	4.94965	202
2	19255498	19256300	.	490	.	-1	-1	4.94965	353	0.653354	1.18099	19255498	19256300	28.3609	380	19255653	19255962	4.94965	172
3	5233806	5234802	.	396	.	-1	-1	4.94965	447	0.406369	0.955147	5233806	5234802	19.6256	460	5233884	5234650	4.94965	384
3	6743404	6744058	.	519	.	-1	-1	4.94965	303	0.721256	1.25047	6743404	6743879	32.6205	272	6743506	6744058	4.94965	232
3	18805708	18806157	.	547	.	-1	-1	4.94965	188	0.787612	1.31801	18805734	18806157	55.1453	201	18805708	18806001	4.94965	150
3	20540760	20541133	.	331	.	-1	-1	4.94965	191	0.249974	0.798687	20540760	20541100	14.5873	161	20540805	20541133	4.94965	176
4	6874690	6875592	.	491	.	-1	-1	4.94965	437	0.654179	1.1842	6874690	6875379	29.1994	342	6874842	6875592	4.94965	380
4	7100658	7100934	.	146	.	-1	-1	4.94965	144	0.013032	0.353127	7100695	7100924	5.03694	135	7100658	7100934	4.94965	117
4	11638328	11639198	.	553	.	-1	-1	4.94965	673	0.802404	1.33285	11638679	11639198	47.2981	317	11638328	11639195	4.94965	443
4	12777320	12777819	.	536	.	-1	-1	4.94965	325	0.768312	1.29247	12777320	12777819	71.7682	322	12777478	12777762	4.94965	171
4	16921228	16921913	.	174	.	-1	-1	4.94965	465	0.033032	0.419175	16921228	16921855	7.0436	293	16921446	16921913	4.94965	272
5	5011793	5012150	.	509	.	-1	-1	4.94965	193	0.701217	1.22682	5011802	5012150	32.6205	164	5011793	5012084	4.94965	214
5	16161040	16161676	.	412	.	-1	-1	4.94965	379	0.450063	0.9937	16161040	16161580	21.1251	281	16161284	16161676	4.94965	233
5	16435096	16435470	.	510	.	-1	-1	4.94965	157	0.707994	1.23016	16435105	16435470	31.7546	160	16435096	16435432	4.94965	145
5	24908072	24908559	.	542	.	-1	-1	4.94965	288	0.7724	1.30689	24908072	24908559	55.1453	269	24908196	24908501	4.94965	183
1	4217105	4217418	.	432	.	-1	-1	4.94906	162	0.495516	1.04275	4217116	4217392	22.693	135	4217105	4217418	4.94906	178
3	8078275	8078682	.	418	.	-1	-1	4.93696	158	0.463367	1.0079	8078280	8078682	21.2866	148	8078275	8078538	4.93696	164
5	26250738	26251358	.	391	.	-1	-1	4.91423	363	0.393193	0.944017	26250738	26251237	19.2874	275	26251004	26251358	4.91423	186
3	22669856	22670955	.	131	.	-1	-1	4.88596	250	0.003409	0.317717	22669856	22670955	4.88596	626	22669954	22670759	8.67549	164
4	16537731	16538155	.	185	.	-1	-1	4.86392	160	0.042706	0.447083	16537731	16537991	7.37428	125	16537802	16538155	4.86392	124
5	22665315	22666130	.	139	.	-1	-1	4.85945	170	0.007958	0.335226	22665316	22666130	4.85945	429	22665315	22665701	5.86526	160
5	18358697	18359293	.	397	.	-1	-1	4.82976	177	0.40915	0.957925	18358697	18359293	19.8521	168	18358770	18359224	4.82976	114
2	19138667	19139153	.	516	.	-1	-1	4.7904	343	0.71318	1.24354	19138845	19139153	39.3284	156	19138667	19139110	4.7904	352
1	6515753	6516228	.	342	.	-1	-1	4.76382	286	0.2754	0.825856	6515797	6516228	15.6329	263	6515753	6516091	4.76382	266
2	16705873	16706267	.	456	.	-1	-1	4.74336	160	0.566029	1.09999	16705873	16706267	94.0289	168	16705914	16706171	4.74336	112
1	4062218	4062562	.	142	.	-1	-1	4.71445	173	0.010744	0.342442	4062274	4062562	4.71445	149	4062218	4062497	4.91423	142
5	5419591	5420317	.	508	.	-1	-1	4.69928	532	0.698229	1.22351	5419591	5420317	38.2107	539	5419813	5420238	4.69928	303
1	1704691	1705732	.	214	.	-1	-1	4.60957	247	0.067463	0.517494	1704691	1705732	8.24722	519	1704814	1705369	4.60957	158
4	14165627	14166026	.	466	.	-1	-1	4.60957	214	0.591364	1.12446	14165627	14166026	28.3395	197	14165714	14166022	4.60957	145
5	388600	389216	.	482	.	-1	-1	4.58982	374	0.630591	1.1618	388600	389216	76.9791	369	388707	389182	4.58982	273
5	630098	630479	.	133	.	-1	-1	4.58659	220	0.004341	0.322624	630098	630397	4.58659	193	630212	630479	7.59587	133
1	25775540	25775929	.	358	.	-1	-1	4.57884	144	0.312061	0.86432	25775540	25775928	16.794	132	25775621	25775929	4.57884	76
1	27299910	27300958	.	230	.	-1	-1	4.56089	438	0.085294	0.55427	27299910	27300783	9.42371	477	27300285	27300958	4.56089	281
1	29914826	29915509	.	226	.	-1	-1	4.56089	340	0.078418	0.545707	29914826	29915509	8.82951	184	29915043	29915467	4.56089	280
2	1017660	1018787	.	259	.	-1	-1	4.56089	730	0.126256	0.625003	1017660	1018323	11.2796	463	1018045	1018787	4.56089	358
2	7876160	7876442	.	165	.	-1	-1	4.56089	162	0.028017	0.399069	7876160	7876381	6.30767	109	7876166	7876442	4.56089	210
2	12233767	12234786	.	498	.	-1	-1	4.56089	547	0.669768	1.20062	12233767	12234786	55.1453	564	12234030	12234398	4.56089	268
2	18578979	18579396	.	305	.	-1	-1	4.56089	167	0.209747	0.735969	18579006	18579396	13.9055	193	18578979	18579249	4.56089	114
2	18949802	18950548	.	486	.	-1	-1	4.56089	269	0.639116	1.17139	18949861	18950441	53.8521	234	18949802	18950548	4.56089	389
2	19051935	19052465	.	447	.	-1	-1	4.56089	206	0.541404	1.07868	19051935	19052465	27.5298	244	19051974	19052356	4.56089	130
3	22362237	22362887	.	223	.	-1	-1	4.56089	438	0.075373	0.538746	22362404	22362887	8.82951	314	22362237	22362749	4.56089	396
4	18464648	18465291	.	233	.	-1	-1	4.56089	223	0.088919	0.561507	18464723	18465291	9.42371	170	18464648	18464976	4.56089	202
5	940990	942013	.	226	.	-1	-1	4.56089	332	0.078044	0.544301	940990	942013	8.82951	718	941008	941714	4.56089	115
5	2280372	2280640	.	221	.	-1	-1	4.56089	117	0.07395	0.533288	2280395	2280640	8.82951	102	2280372	2280620	4.56089	109
5	3466033	3466869	.	481	.	-1	-1	4.56089	426	0.628663	1.15864	3466033	3466716	63.3144	476	3466259	3466869	4.56089	150
5	7008249	7008741	.	497	.	-1	-1	4.56089	224	0.663879	1.19729	7008249	7008664	39.7797	230	7008324	7008741	4.56089	143
5	5204994	5205904	.	437	.	-1	-1	4.55565	622	0.51592	1.05475	5204994	5205904	86.4446	600	5205244	5205797	4.55565	270
1	468713	469622	.	483	.	-1	-1	4.55079	489	0.632778	1.16499	468713	469622	38.4248	436	469303	469616	4.55079	179
5	10674204	10674647	.	324	.	-1	-1	4.53487	170	0.239828	0.782078	10674236	10674647	14.9899	127	10674204	10674547	4.53487	182
1	10195055	10195901	.	400	.	-1	-1	4.5274	398	0.423881	0.963464	10195055	10195901	21.79	441	10195308	10195897	4.5274	102
5	536896	537353	.	475	.	-1	-1	4.51528	243	0.620847	1.14615	536896	537353	36.1491	252	536922	537297	4.51528	208
5	19563426	19564228	.	452	.	-1	-1	4.43702	453	0.55217	1.09083	19563736	19564228	28.3702	184	19563426	19564175	4.43702	413
3	19263601	19265042	.	394	.	-1	-1	4.42795	303	0.399241	0.949581	19263859	19265042	20.4122	633	19263601	19264079	4.42795	93
4	13998143	13999092	.	478	.	-1	-1	4.40083	703	0.622441	1.15234	13998143	13999009	40.321	656	13998640	13999092	4.40083	253
5	21236360	21237332	.	419	.	-1	-1	4.38757	410	0.467323	1.01078	21236790	21237332	24.175	251	21236360	21237032	4.38757	140
5	8041826	8042547	.	416	.	-1	-1	4.32208	180	0.459805	1.0022	8041826	8042547	23.6662	189	8041889	8042162	4.32208	109
3	3582671	3583432	.	474	.	-1	-1	4.29045	257	0.619489	1.14309	3582671	3583419	42.7738	212	3582680	3583432	4.29045	293
2	17975882	17976221	.	463	.	-1	-1	4.27609	172	0.582289	1.11518	17975882	17976196	32.2243	156	17975938	17976221	4.27609	132
4	743949	744356	.	367	.	-1	-1	4.26823	222	0.338262	0.885079	743949	744356	18.872	195	743983	744311	4.26823	216
1	29743323	29744822	.	218	.	-1	-1	4.23056	191	0.071162	0.526608	29743334	29744822	8.77246	704	29743323	29743658	4.23056	226
1	25781016	25782437	.	152	.	-1	-1	4.2025	340	0.018554	0.367838	25781016	25782437	5.52949	680	25781125	25781450	4.2025	276
1	2565256	2565972	.	451	.	-1	-1	4.18409	433	0.546685	1.08776	2565256	2565942	38.6031	403	2565553	2565972	4.18409	166
1	6737751	6738214	.	469	.	-1	-1	4.18409	186	0.592381	1.13069	6737762	6738131	51.1825	179	6737751	6738214	4.18409	183
1	10692860	10693436	.	445	.	-1	-1	4.18409	290	0.534107	1.07272	10692860	10693436	40.7012	311	10692969	10693360	4.18409	161
1	12471948	12472626	.	225	.	-1	-1	4.18409	268	0.077836	0.542904	12471948	12472322	8.82951	159	12472114	12472626	4.18409	212
1	20651194	20651752	.	297	.	-1	-1	4.18409	371	0.194907	0.715282	20651401	20651740	13.9055	152	20651194	20651752	4.18409	384
1	28426529	28427052	.	311	.	-1	-1	4.18409	295	0.224004	0.750829	28426529	28427052	15.1175	367	28426653	28427004	4.18409	99
2	1800346	1800734	.	313	.	-1	-1	4.18409	182	0.225312	0.755136	1800346	1800621	14.5873	156	1800439	1800734	4.18409	115
2	16016838	16017347	.	346	.	-1	-1	4.18409	302	0.279085	0.83335	16017072	16017347	17.4001	115	16016838	16017261	4.18409	255
2	18424417	18424850	.	245	.	-1	-1	4.18409	249	0.108191	0.590377	18424417	18424850	10.445	286	18424509	18424845	4.18409	120
2	19168638	19169191	.	406	.	-1	-1	4.18409	250	0.436971	0.979839	19168658	19169191	23.4799	193	19168638	19169062	4.18409	287
3	2128561	2129047	.	282	.	-1	-1	4.18409	174	0.163898	0.67975	2128583	2129047	12.5719	199	2128561	2128919	4.18409	127
3	6686717	6687181	.	270	.	-1	-1	4.18409	283	0.140977	0.65153	6686717	6687181	11.9206	279	6686807	6687079	4.18409	197
3	16599050	16599531	.	373	.	-1	-1	4.18409	275	0.357307	0.900616	16599050	16599531	19.6256	221	16599245	16599494	4.18409	134
3	20902914	20903309	.	348	.	-1	-1	4.18409	214	0.284589	0.838437	20902914	20903309	17.4123	189	20902990	20903278	4.18409	163
3	22256990	22257533	.	461	.	-1	-1	4.18409	317	0.582241	1.11216	22256990	22257533	40.7012	285	22257179	22257449	4.18409	161
4	131125	131622	.	468	.	-1	-1	4.18409	166	0.591476	1.12755	131125	131553	43.4972	181	131193	131622	4.18409	84
4	386628	387218	.	155	.	-1	-1	4.18409	240	0.020788	0.374871	386628	387218	5.53589	269	386636	387047	4.18409	203
4	12108534	12109047	.	210	.	-1	-1	4.18409	274	0.065041	0.507442	12108534	12108831	8.24722	149	12108731	12109047	4.18409	202
4	12327306	12327711	.	405	.	-1	-1	4.18409	193	0.436767	0.97708	12327306	12327711	24.2563	203	12327308	12327670	4.18409	181
4	14364145	14364567	.	420	.	-1	-1	4.18409	263	0.470405	1.01365	14364145	14364512	25.8873	237	14364315	14364567	4.18409	120
4	16799441	16799865	.	196	.	-1	-1	4.18409	257	0.051624	0.473922	16799441	16799865	7.67849	308	16799477	16799797	4.18409	171
5	3509470	3510008	.	449	.	-1	-1	4.18409	302	0.541449	1.08168	3509470	3509959	40.7012	239	3509558	3510008	4.18409	277
5	18022091	18022650	.	192	.	-1	-1	4.18409	163	0.050026	0.464303	18022091	18022488	7.67849	163	18022101	18022650	4.18409	154
5	19110934	19112730	.	152	.	-1	-1	4.18409	380	0.018393	0.367148	19110934	19112730	5.39295	979	19111217	19111687	4.18409	112
5	23120082	23120569	.	329	.	-1	-1	4.18409	328	0.246357	0.793891	23120301	23120569	15.2792	135	23120082	23120525	4.18409	227
5	24482094	24482768	.	439	.	-1	-1	4.18409	314	0.516246	1.0577	24482186	24482768	30.0444	166	24482094	24482655	4.18409	371
1	10076162	10076934	.	442	.	-1	-1	4.16715	278	0.523472	1.06669	10076162	10076934	38.5324	278	10076328	10076693	4.16715	113
4	12317424	12318088	.	441	.	-1	-1	4.14266	197	0.52014	1.06367	12317424	12317892	37.7194	221	12317465	12318088	4.14266	132
1	2348637	2349040	.	239	.	-1	-1	4.12578	221	0.097607	0.576464	2348637	2349040	10.0191	174	2348782	2349038	4.12578	123
3	495150	496344	.	244	.	-1	-1	4.11093	203	0.107629	0.588818	495150	496344	10.6367	449	495185	495832	4.11093	227
2	19088864	19089234	.	322	.	-1	-1	4.0879	201	0.238177	0.777472	19088864	19089234	15.4301	201	19088910	19089159	4.0879	155
2	9074727	9075153	.	133	.	-1	-1	4.08641	210	0.004336	0.321522	9074727	9075018	4.08641	121	9074848	9075153	5.34952	179
4	13055383	13056160	.	138	.	-1	-1	4.08641	272	0.007286	0.333462	13055619	13056160	4.08641	127	13055383	13055864	4.18011	182
4	13749371	13749839	.	129	.	-1	-1	4.08641	153	0.002148	0.310861	13749371	13749602	4.08641	98	13749379	13749839	7.49801	201
4	14104366	14104657	.	134	.	-1	-1	4.08641	179	0.00458	0.324851	14104429	14104657	4.08641	154	14104366	14104612	4.94965	141
5	24236454	24237342	.	121	.	-1	-1	4.08641	708	0.000253	0.291903	24236454	24237342	4.08641	411	24237037	24237325	13.5022	130
5	5181480	5181917	.	435	.	-1	-1	4.0106	163	0.500464	1.04877	5181490	5181917	46.3046	183	5181480	5181734	4.0106	134
4	13017727	13018291	.	411	.	-1	-1	3.98613	274	0.449774	0.990897	13017727	13018291	59.2627	240	13017846	13018179	3.98613	189
4	16270926	16271195	.	243	.	-1	-1	3.96982	183	0.104747	0.585705	16270943	16271195	10.3715	134	16270926	16271185	3.96982	215
5	18378136	18379128	.	362	.	-1	-1	3.95577	658	0.322278	0.872081	18378447	18379128	89.8194	335	18378136	18379002	3.95577	670
2	14585882	14586325	.	191	.	-1	-1	3.91495	251	0.049226	0.46016	14585882	14586325	7.67849	187	14586040	14586285	3.91495	157
1	7270363	7270881	.	425	.	-1	-1	3.87682	191	0.482957	1.02515	7270363	7270881	32.1034	190	7270446	7270749	3.87682	110
2	18444836	18445656	.	132	.	-1	-1	3.86024	658	0.003911	0.319881	18444836	18445598	3.86024	502	18445120	18445656	5.15339	345
4	17189246	17189801	.	428	.	-1	-1	3.85683	258	0.488218	1.03097	17189246	17189801	33.9783	270	17189372	17189630	3.85683	120
2	10835463	10836601	.	423	.	-1	-1	3.85016	748	0.478662	1.01941	10835463	10836601	32.0193	536	10835679	10836516	3.85016	314
1	6446086	6446774	.	285	.	-1	-1	3.81988	345	0.172259	0.687494	6446086	6446774	13.5282	382	6446455	6446720	3.81988	118
2	8216005	8216555	.	404	.	-1	-1	3.81988	192	0.436134	0.974346	8216005	8216418	42.5608	214	8216052	8216555	3.81988	269
2	8543781	8544918	.	389	.	-1	-1	3.81988	582	0.388256	0.938507	8543832	8544918	25.078	587	8543781	8544398	3.81988	210
2	10334038	10334564	.	183	.	-1	-1	3.81988	294	0.039455	0.44124	10334039	10334564	7.12267	311	10334038	10334374	3.81988	277
2	14180286	14180600	.	197	.	-1	-1	3.81988	146	0.052124	0.475017	14180286	14180600	7.67849	122	14180325	14180568	3.81988	132
2	17562881	17563235	.	266	.	-1	-1	3.81988	190	0.137171	0.6407	17562881	17563235	11.9206	175	17562966	17563219	3.81988	120
2	18998750	18999641	.	283	.	-1	-1	3.81988	529	0.165215	0.681681	18998793	18999601	13.2333	300	18998750	18999641	3.81988	339
3	1268880	1269546	.	143	.	-1	-1	3.81988	204	0.011688	0.346766	1268946	1269235	4.55265	165	1268880	1269546	3.81988	178
3	2329692	2330577	.	272	.	-1	-1	3.81988	675	0.146955	0.655209	2329692	2330577	12.563	454	2329973	2330475	3.81988	361
3	3684592	3684945	.	379	.	-1	-1	3.81988	184	0.361848	0.913836	3684592	3684945	22.693	163	3684601	3684887	3.81988	197
3	16630284	16630928	.	408	.	-1	-1	3.81988	345	0.445879	0.982628	16630284	16630854	30.0184	290	16630562	16630928	3.81988	122
3	21236294	21237196	.	187	.	-1	-1	3.81988	186	0.043849	0.451048	21236294	21237196	7.12267	479	21236364	21236683	3.81988	115
3	23276497	23277661	.	258	.	-1	-1	3.81988	353	0.125166	0.621587	23276497	23277661	11.4309	650	23276587	23277086	3.81988	236
4	1197956	1198359	.	383	.	-1	-1	3.81988	225	0.367227	0.924735	1197956	1198335	25.0545	202	1198076	1198359	3.81988	128
4	17018482	17018974	.	234	.	-1	-1	3.81988	304	0.090038	0.564446	17018539	17018957	9.42371	213	17018482	17018974	3.81988	339
4	17312311	17312876	.	138	.	-1	-1	3.81988	221	0.007913	0.334637	17312311	17312876	4.08641	166	17312344	17312781	3.81988	244
5	642001	642593	.	287	.	-1	-1	3.81988	192	0.175325	0.693336	642001	642427	13.2333	182	642072	642593	3.81988	273
5	3447715	3448363	.	170	.	-1	-1	3.81988	143	0.030765	0.411412	3447740	3448044	6.05061	170	3447715	3448363	3.81988	91
5	6182530	6182968	.	260	.	-1	-1	3.81988	211	0.127238	0.626725	6182530	6182883	11.9206	195	6182641	6182968	3.81988	117
5	7058816	7059220	.	177	.	-1	-1	3.81988	207	0.036104	0.428117	7058851	7059220	6.57954	167	7058816	7059072	3.81988	213
5	21029621	21030272	.	349	.	-1	-1	3.81988	344	0.285427	0.840979	21029621	21030042	18.1415	244	21029763	21030272	3.81988	303
5	26016468	26017232	.	401	.	-1	-1	3.81988	274	0.42605	0.966182	26016508	26016909	27.5298	192	26016468	26017232	3.81988	459
1	1713489	1714032	.	145	.	-1	-1	3.81141	200	0.01238	0.350556	1713489	1713827	4.55265	167	1713578	1714032	3.81141	145
1	8598401	8598971	.	382	.	-1	-1	3.81141	275	0.367207	0.921985	8598434	8598971	25.8873	250	8598401	8598781	3.81141	267
2	11681885	11682526	.	286	.	-1	-1	3.81141	293	0.17454	0.689436	11681885	11682526	100.844	327	11682013	11682392	3.81141	131
3	225411	225943	.	318	.	-1	-1	3.81141	361	0.232082	0.766167	225652	225943	16.6915	117	225411	225884	3.81141	251
5	25047696	25048141	.	232	.	-1	-1	3.81141	243	0.087457	0.560043	25047696	25047970	9.42371	142	25047886	25048141	3.81141	154
1	1244580	1244970	.	307	.	-1	-1	3.78683	135	0.215345	0.740188	1244604	1244865	15.8548	139	1244580	1244970	3.78683	108
4	13223218	13224094	.	363	.	-1	-1	3.78625	502	0.324509	0.874667	13223218	13224094	22.4495	496	13223403	13223931	3.78625	176
1	2389934	2390486	.	387	.	-1	-1	3.78406	309	0.383665	0.933057	2389934	2390486	28.5027	296	2390141	2390396	3.78406	115
4	18445535	18445953	.	189	.	-1	-1	3.77317	207	0.047024	0.456081	18445535	18445939	7.27869	207	18445652	18445953	3.77317	91
1	11549529	11550462	.	127	.	-1	-1	3.77103	484	0.001472	0.307284	11549529	11550335	3.77103	311	11549726	11550462	7.83393	308
4	10414304	10414760	.	141	.	-1	-1	3.73388	165	0.009913	0.341223	10414304	10414760	4.26794	208	10414321	10414744	3.73388	105
1	27713673	27714227	.	134	.	-1	-1	3.72415	222	0.004465	0.323734	27713673	27714227	3.72415	322	27713809	27714128	4.70346	170
2	13996074	13997052	.	343	.	-1	-1	3.70929	327	0.277788	0.828342	13996074	13997030	19.5908	351	13996188	13997052	3.70929	190
5	26851259	26852086	.	337	.	-1	-1	3.67885	413	0.261724	0.813413	26851259	26852086	18.6863	324	26851444	26851862	3.67885	191
1	6224062	6224436	.	275	.	-1	-1	3.65734	217	0.150311	0.662621	6224062	6224399	12.6485	192	6224178	6224436	3.65734	126
1	7609327	7610509	.	142	.	-1	-1	3.65566	228	0.011038	0.343054	7609327	7610509	4.44122	515	7609365	7610107	3.65566	173
1	956270	957388	.	123	.	-1	-1	3.64676	822	0.000576	0.297016	956270	957388	3.64676	567	956807	957273	9.94151	305
1	5423166	5423845	.	137	.	-1	-1	3.63871	279	0.00583	0.331128	5423166	5423845	3.63871	311	5423171	5423450	3.81988	74
1	26662276	26663473	.	116	.	-1	-1	3.63871	831	1.6e-05	0.279659	26662276	26663459	3.63871	483	26662944	26663473	25.6159	174
3	19880240	19880809	.	120	.	-1	-1	3.63871	185	0.000233	0.290539	19880240	19880809	3.63871	336	19880259	19880761	12.4278	160
4	484315	485395	.	130	.	-1	-1	3.63871	471	0.002475	0.31399	484398	485395	3.63871	559	484315	484987	6.12526	293
4	13674493	13675989	.	113	.	-1	-1	3.63871	534	0	0.274325	13674493	13675989	3.63871	673	13674577	13675249	65.5749	446
4	18069049	18069427	.	134	.	-1	-1	3.63871	184	0.004539	0.324291	18069049	18069270	3.63871	113	18069152	18069427	3.82087	153
5	26847616	26848087	.	126	.	-1	-1	3.63871	164	0.001316	0.305275	26847616	26847844	3.63871	112	26847670	26848087	7.0497	162
5	26875953	26876915	.	135	.	-1	-1	3.63871	728	0.004764	0.325976	26875953	26876915	3.63871	398	26876237	26876854	4.12936	487
1	10685647	10685980	.	203	.	-1	-1	3.63625	144	0.059174	0.489572	10685661	10685921	8.04897	139	10685647	10685980	3.63625	135
2	13609911	13610836	.	245	.	-1	-1	3.6199	457	0.108305	0.591944	13609911	13610731	11.0643	420	13610427	13610836	3.6199	250
1	7340480	7341918	.	156	.	-1	-1	3.59896	213	0.021045	0.377027	7340510	7341918	5.43697	597	7340480	7340752	3.59896	179
5	3694989	3696394	.	116	.	-1	-1	3.55166	342	2.1e-05	0.280499	3694989	3696394	3.55166	825	3695109	3695533	21.1117	234
1	8004978	8005707	.	128	.	-1	-1	3.51477	298	0.001966	0.309319	8005001	8005707	3.51477	285	8004978	8005251	5.74045	137
5	8710816	8711626	.	372	.	-1	-1	3.51366	451	0.351346	0.897996	8711093	8711626	47.2564	297	8710816	8711368	3.51366	328
1	4526099	4527113	.	151	.	-1	-1	3.51124	399	0.017021	0.364406	4526143	4527113	5.03694	371	4526099	4526549	3.51124	121
1	26741166	26741596	.	166	.	-1	-1	3.50441	263	0.028356	0.399869	26741349	26741596	6.01175	89	26741166	26741508	3.50441	255
5	8359574	8360105	.	340	.	-1	-1	3.50331	414	0.270474	0.820883	8359574	8360105	64.6446	347	8359815	8360075	3.50331	241
5	22245790	22246578	.	338	.	-1	-1	3.49972	208	0.26244	0.815882	22245790	22246251	65.6703	208	22245866	22246578	3.49972	274
5	5862985	5863716	.	369	.	-1	-1	3.48059	282	0.346507	0.890227	5862985	5863716	44.2532	315	5863108	5863399	3.48059	127
5	16206851	16207297	.	295	.	-1	-1	3.48059	233	0.192272	0.711247	16206851	16207297	15.2792	308	16206892	16207279	3.48059	117
1	207408	208018	.	260	.	-1	-1	3.47012	418	0.130104	0.628455	207675	207949	12.5719	126	207408	208018	3.47012	444
1	3347905	3348670	.	144	.	-1	-1	3.47012	582	0.012023	0.34802	3347905	3348668	4.51703	377	3348073	3348670	3.47012	329
1	5647609	5648975	.	321	.	-1	-1	3.47012	457	0.235907	0.775182	5647740	5648975	18.8795	638	5647609	5648726	3.47012	732
1	11809867	11810253	.	316	.	-1	-1	3.47012	152	0.227377	0.761721	11809875	11810253	17.4123	162	11809867	11810120	3.47012	134
1	21206202	21206720	.	171	.	-1	-1	3.47012	171	0.031221	0.413971	21206202	21206596	6.05061	152	21206297	21206720	3.47012	95
1	25951694	25952248	.	162	.	-1	-1	3.47012	417	0.025609	0.391989	25951694	25952248	5.53589	248	25951743	25952215	3.47012	389
2	8736391	8737234	.	320	.	-1	-1	3.47012	367	0.235031	0.772907	8736391	8736847	17.765	293	8736681	8737234	3.47012	151
2	10944857	10945525	.	352	.	-1	-1	3.47012	310	0.291904	0.848662	10944857	10945525	51.1825	301	10945040	10945307	3.47012	136
2	17477248	17477796	.	355	.	-1	-1	3.47012	318	0.297145	0.856457	17477248	17477796	41.6279	268	17477505	17477771	3.47012	112
2	18007116	18008029	.	375	.	-1	-1	3.47012	364	0.357583	0.903215	18007116	18007821	34.3715	398	18007236	18008029	3.47012	444
3	9363411	9363950	.	208	.	-1	-1	3.47012	270	0.062245	0.50135	9363512	9363950	8.24722	210	9363411	9363790	3.47012	229
3	15092446	15092860	.	371	.	-1	-1	3.47012	177	0.350602	0.895397	15092462	15092860	30.8959	174	15092446	15092713	3.47012	164
3	20261692	20262358	.	267	.	-1	-1	3.47012	222	0.137865	0.64427	20261885	20262358	12.5719	135	20261692	20262081	3.47012	116
4	13250031	13250605	.	377	.	-1	-1	3.47012	239	0.359435	0.908486	13250120	13250604	31.7249	186	13250031	13250605	3.47012	203
4	14865731	14866035	.	159	.	-1	-1	3.47012	150	0.023073	0.383627	14865794	14866022	5.53589	112	14865731	14866035	3.47012	126
4	17248281	17248849	.	341	.	-1	-1	3.47012	280	0.270749	0.823358	17248281	17248849	59.1894	273	17248314	17248666	3.47012	255
4	17687230	17687929	.	357	.	-1	-1	3.47012	439	0.307463	0.861722	17687230	17687929	25.078	514	17687267	17687796	3.47012	328
4	18082293	18082957	.	204	.	-1	-1	3.47012	243	0.059708	0.491883	18082402	18082696	8.24722	181	18082293	18082957	3.47012	196
5	620742	621150	.	171	.	-1	-1	3.47012	209	0.030772	0.412261	620742	621049	6.05061	157	620879	621150	3.47012	125
5	8548164	8548908	.	323	.	-1	-1	3.47012	547	0.23913	0.779767	8548164	8548908	18.8795	497	8548513	8548805	3.47012	248
5	20643359	20643742	.	236	.	-1	-1	3.47012	180	0.092989	0.568902	20643359	20643621	10.0313	115	20643434	20643742	3.47012	170
5	21408559	21409284	.	205	.	-1	-1	3.47012	184	0.060538	0.495392	21408559	21409284	8.24722	306	21408625	21408995	3.47012	190
5	23357039	23357780	.	351	.	-1	-1	3.47012	348	0.291338	0.846095	23357445	23357780	45.1906	163	23357039	23357716	3.47012	127
5	23378891	23379545	.	235	.	-1	-1	3.47012	253	0.092431	0.567413	23378891	23379545	10.0313	130	23378970	23379376	3.47012	297
5	24205322	24205820	.	306	.	-1	-1	3.47012	214	0.213556	0.738082	24205337	24205820	17.4123	244	24205322	24205634	3.47012	169
5	3865157	3866271	.	158	.	-1	-1	3.45781	357	0.022417	0.380669	3865373	3866271	5.52949	386	3865157	3865742	3.45781	112
1	29183436	29184166	.	156	.	-1	-1	3.43919	454	0.021303	0.377751	29183815	29184166	5.42623	101	29183436	29184019	3.43919	428
2	18814128	18814658	.	332	.	-1	-1	3.43919	200	0.251324	0.8011	18814211	18814658	21.1439	215	18814128	18814514	3.43919	103
4	15591190	15591600	.	145	.	-1	-1	3.43919	159	0.012438	0.351196	15591216	15591600	4.55265	136	15591190	15591512	3.43919	156
3	1056832	1057411	.	182	.	-1	-1	3.40727	283	0.038473	0.438363	1056832	1057152	6.71286	151	1057110	1057411	3.40727	137
5	24264086	24264717	.	333	.	-1	-1	3.36128	237	0.251516	0.803526	24264188	24264717	21.1795	204	24264086	24264393	3.36128	169
5	20441710	20442378	.	129	.	-1	-1	3.33761	243	0.002315	0.312418	20441928	20442174	3.33761	69	20441710	20442378	5.02933	356
1	28669098	28669484	.	257	.	-1	-1	3.27617	279	0.123534	0.619887	28669098	28669484	12.3118	233	28669218	28669469	3.27617	206
1	11444989	11445688	.	310	.	-1	-1	3.2648	310	0.223703	0.748698	11445039	11445476	18.8795	217	11444989	11445688	3.2648	354
3	20941152	20941541	.	149	.	-1	-1	3.24374	239	0.0161	0.361027	20941152	20941541	4.71445	274	20941159	20941438	3.24374	197
3	6719871	6720376	.	350	.	-1	-1	3.22676	251	0.289576	0.843541	6719903	6720364	31.6338	243	6719871	6720376	3.22676	228
1	1134220	1134588	.	133	.	-1	-1	3.21072	116	0.004095	0.320973	1134220	1134588	3.21072	105	1134259	1134503	3.47012	89
1	6683300	6683951	.	122	.	-1	-1	3.21072	296	0.000515	0.295137	6683300	6683951	3.21072	462	6683442	6683774	8.42095	144
1	19974407	19975368	.	135	.	-1	-1	3.21072	509	0.004908	0.326541	19974407	19975152	3.21072	287	19974989	19975368	3.47012	323
3	20378806	20379408	.	129	.	-1	-1	3.21072	188	0.002366	0.312941	20378806	20379408	3.21072	320	20378843	20379127	4.87462	169
4	11786818	11787447	.	130	.	-1	-1	3.21072	203	0.002557	0.315047	11786818	11787197	3.21072	103	11786943	11787447	4.56089	178
5	26394362	26394934	.	119	.	-1	-1	3.21072	170	0.000114	0.286965	26394362	26394934	3.21072	335	26394399	26394763	11.9009	139
1	23262672	23263103	.	309	.	-1	-1	3.18924	171	0.216471	0.744429	23262672	23263051	18.8795	204	23262707	23263103	3.18924	103
5	21025869	21026412	.	240	.	-1	-1	3.18924	262	0.099569	0.579522	21025869	21026212	11.1704	196	21025990	21026412	3.18924	208
5	23842397	23842972	.	265	.	-1	-1	3.18044	302	0.135067	0.638921	23842397	23842972	13.0433	364	23842545	23842822	3.18044	92
1	29489702	29490060	.	255	.	-1	-1	3.15752	191	0.119536	0.616495	29489702	29489990	12.1406	150	29489752	29490060	3.15752	183
2	9578365	9578911	.	344	.	-1	-1	3.15295	291	0.278195	0.830835	9578365	9578911	30.6984	271	9578529	9578778	3.15295	148
5	19977717	19978616	.	336	.	-1	-1	3.14504	351	0.255433	0.81092	19977717	19978256	23.7637	333	19977994	19978616	3.14504	93
5	17966542	17967183	.	303	.	-1	-1	3.13545	304	0.207835	0.731785	17966542	17967183	18.6343	325	17966669	17966939	3.13545	156
1	3295749	3296473	.	302	.	-1	-1	3.13362	522	0.202241	0.72761	3295749	3296473	21.9142	535	3295959	3296423	3.13362	300
1	5202206	5202753	.	175	.	-1	-1	3.13362	388	0.033686	0.421823	5202418	5202753	6.57954	127	5202206	5202718	3.13362	437
1	6453129	6453902	.	308	.	-1	-1	3.13362	524	0.215782	0.7423	6453129	6453793	19.6256	490	6453568	6453902	3.13362	119
1	8193434	8193805	.	310	.	-1	-1	3.13362	186	0.221663	0.746572	8193439	8193747	22.693	161	8193434	8193805	3.13362	207
1	8271813	8272172	.	202	.	-1	-1	3.13362	227	0.059079	0.487286	8271904	8272172	8.24722	139	8271813	8272164	3.13362	224
1	13076433	13076739	.	236	.	-1	-1	3.13362	141	0.09359	0.570399	13076433	13076659	10.6498	106	13076474	13076739	3.13362	135
1	27664005	27665494	.	269	.	-1	-1	3.13362	396	0.140893	0.649701	27664005	27665494	13.9055	680	27664051	27664305	3.13362	83
2	252860	254166	.	206	.	-1	-1	3.13362	948	0.06153	0.497761	253479	254166	8.24722	554	252860	253743	3.13362	448
2	9647154	9647835	.	64	.	-1	-1	3.13362	289	0	0.154587	9647154	9647410	3.21072	108	9647266	9647835	3.13362	359
2	9994794	9995708	.	64	.	-1	-1	3.13362	402	0	0.154587	9994794	9995708	3.21072	296	9994967	9995308	3.13362	278
2	11380080	11380548	.	273	.	-1	-1	3.13362	200	0.148214	0.658892	11380080	11380548	14.5873	277	11380130	11380456	3.13362	74
2	15470626	15471284	.	227	.	-1	-1	3.13362	223	0.080217	0.548538	15470687	15471284	9.42371	209	15470626	15471209	3.13362	269
2	18619986	18620553	.	303	.	-1	-1	3.13362	312	0.205756	0.7297	18619986	18620553	21.1439	289	18620083	18620392	3.13362	239
2	18663289	18663684	.	231	.	-1	-1	3.13362	158	0.087272	0.558587	18663354	18663684	10.6498	128	18663289	18663532	3.13362	124
3	1730218	1730973	.	334	.	-1	-1	3.13362	283	0.25229	0.805976	1730432	1730973	36.1491	251	1730218	1730734	3.13362	102
3	2130592	2131161	.	200	.	-1	-1	3.13362	399	0.057302	0.482764	2130592	2131161	8.24722	454	2130676	2131103	3.13362	228
3	3589023	3589694	.	293	.	-1	-1	3.13362	258	0.188933	0.707249	3589162	3589694	44.4395	285	3589023	3589634	3.13362	294
3	4975868	4976312	.	317	.	-1	-1	3.13362	229	0.230898	0.763946	4975868	4976301	26.7047	174	4975911	4976312	3.13362	241
3	9812831	9813125	.	146	.	-1	-1	3.13362	195	0.013146	0.353775	9812831	9813122	4.55265	130	9812839	9813125	3.13362	253
3	17135951	17136259	.	207	.	-1	-1	3.13362	193	0.061732	0.498951	17135955	17136220	8.24722	163	17135951	17136259	3.13362	220
3	18650830	18652000	.	261	.	-1	-1	3.13362	708	0.131218	0.630181	18651093	18652000	14.1762	554	18650830	18651785	3.13362	415
3	22248394	22249229	.	64	.	-1	-1	3.13362	371	0	0.154587	22248521	22249229	3.21072	430	22248394	22248926	3.13362	394
4	13939267	13939985	.	330	.	-1	-1	3.13362	304	0.248269	0.796284	13939660	13939985	35.2567	140	13939267	13939970	3.13362	336
4	16859825	16860376	.	176	.	-1	-1	3.13362	259	0.03449	0.424501	16860085	16860376	6.57954	140	16859825	16860346	3.13362	119
4	17410319	17410807	.	197	.	-1	-1	3.13362	188	0.052231	0.476116	17410319	17410733	7.67849	235	17410342	17410807	3.13362	118
4	17952592	17953324	.	141	.	-1	-1	3.13362	453	0.00939	0.340008	17953062	17953324	4.08641	149	17952592	17953070	3.13362	287
4	18569283	18570574	.	327	.	-1	-1	3.13362	1011	0.241856	0.78911	18569456	18570574	22.693	510	18569283	18570511	3.13362	637
5	581056	582071	.	150	.	-1	-1	3.13362	303	0.016663	0.362372	581056	582071	4.74196	608	581139	581796	3.13362	211
5	714407	714776	.	184	.	-1	-1	3.13362	199	0.040875	0.444149	714524	714776	7.12267	106	714407	714710	3.13362	176
5	15307216	15307983	.	287	.	-1	-1	3.13362	403	0.174934	0.691379	15307536	15307983	15.98	263	15307216	15307568	3.13362	224
5	16721952	16722631	.	326	.	-1	-1	3.13362	237	0.241101	0.786747	16721952	16722631	30.0297	235	16721990	16722238	3.13362	201
5	26022089	26022868	.	314	.	-1	-1	3.13362	405	0.225668	0.757315	26022089	26022868	20.381	383	26022406	26022682	3.13362	111
5	26757202	26757595	.	280	.	-1	-1	3.13362	218	0.158413	0.675887	26757202	26757586	16.6915	166	26757291	26757595	3.13362	181
5	578984	579980	.	116	.	-1	-1	3.12336	351	2e-05	0.280078	578989	579980	3.12336	588	578984	579484	16.3049	354
5	17828890	17829693	.	256	.	-1	-1	3.07452	259	0.121832	0.618191	17828890	17829693	59.7519	296	17828972	17829253	3.07452	141
1	2339258	2340266	.	292	.	-1	-1	3.04308	360	0.188002	0.705259	2339258	2340266	20.3068	214	2339449	2339892	3.04308	316
1	2196550	2197348	.	290	.	-1	-1	3.02053	293	0.180004	0.699258	2196550	2196974	42.7428	262	2196604	2197348	3.02053	430
2	1124006	1124577	.	125	.	-1	-1	3.01838	350	0.000964	0.30182	1124006	1124386	3.01838	275	1124129	1124577	5.68408	302
3	20008915	20009273	.	165	.	-1	-1	3.00552	211	0.027992	0.398272	20008932	20009273	5.92286	155	20008915	20009188	3.00552	251
3	21144587	21145127	.	304	.	-1	-1	2.96062	346	0.209586	0.733873	21144587	21145064	26.7985	239	21144843	21145127	2.96062	198
2	12223933	12224604	.	252	.	-1	-1	2.92268	379	0.115391	0.608136	12223933	12224604	59.3062	363	12224128	12224439	2.92268	201
4	16951005	16951574	.	292	.	-1	-1	2.92268	247	0.183231	0.703255	16951125	16951574	40.7012	261	16951005	16951443	2.92268	114
5	25389850	25390477	.	301	.	-1	-1	2.92077	405	0.202025	0.725537	25389850	25390477	31.9664	388	25390152	25390442	2.92077	120
4	11446987	11447520	.	296	.	-1	-1	2.91945	163	0.193628	0.71326	11446987	11447520	34.6471	167	11447067	11447328	2.91945	80
3	4039605	4040047	.	258	.	-1	-1	2.89342	160	0.125483	0.623289	4039605	4040044	14.1479	145	4039712	4040047	2.89342	69
2	17135309	17135848	.	291	.	-1	-1	2.88491	338	0.180479	0.701249	17135309	17135777	20.3214	293	17135605	17135848	2.88491	88
1	22936495	22937221	.	266	.	-1	-1	2.87985	428	0.137806	0.64248	22936675	22937063	15.2792	224	22936495	22937221	2.87985	453
5	23848680	23849175	.	145	.	-1	-1	2.87985	315	0.012229	0.349919	23848825	23849175	4.40613	174	23848680	23849154	2.87985	311
4	10712584	10713371	.	298	.	-1	-1	2.84089	429	0.196574	0.719358	10712584	10713277	30.0708	350	10712660	10713371	2.84089	432
4	13462838	13463597	.	241	.	-1	-1	2.84089	177	0.100194	0.581059	13462845	13463597	11.9428	236	13462838	13463267	2.84089	112
5	25878278	25879710	.	130	.	-1	-1	2.81725	1193	0.002445	0.313465	25878485	25879710	2.81725	554	25878278	25879684	3.66084	107
1	6098171	6098775	.	249	.	-1	-1	2.81327	405	0.111127	0.601554	6098171	6098775	58.1703	389	6098494	6098746	2.81327	99
1	6335261	6335681	.	212	.	-1	-1	2.81327	230	0.065666	0.512415	6335417	6335681	10.0313	121	6335261	6335554	2.81327	184
1	6898564	6899138	.	64	.	-1	-1	2.81327	297	0	0.154587	6898564	6898920	4.08641	161	6898828	6899138	2.81327	169
1	7640974	7641450	.	288	.	-1	-1	2.81327	279	0.178085	0.695308	7641062	7641450	26.7047	242	7640974	7641308	2.81327	229
1	8635003	8635356	.	247	.	-1	-1	2.81327	148	0.109129	0.59511	8635003	8635279	14.5873	117	8635063	8635356	2.81327	119
1	8665531	8665917	.	297	.	-1	-1	2.81327	230	0.195466	0.717313	8665531	8665917	28.3609	230	8665585	8665883	2.81327	177
1	9275184	9275554	.	274	.	-1	-1	2.81327	124	0.148498	0.66075	9275193	9275554	17.4123	153	9275184	9275462	2.81327	87
1	18947417	18947957	.	161	.	-1	-1	2.81327	368	0.024082	0.388147	18947417	18947742	5.53589	269	18947711	18947957	2.81327	173
1	21199367	21199816	.	254	.	-1	-1	2.81327	273	0.117942	0.61313	21199422	21199816	16.6915	245	21199367	21199741	2.81327	246
1	27999641	28000281	.	147	.	-1	-1	2.81327	406	0.014317	0.356384	27999641	28000281	4.55265	427	27999840	28000138	2.81327	187
1	28095258	28095692	.	222	.	-1	-1	2.81327	295	0.074138	0.534642	28095258	28095692	10.9642	316	28095377	28095629	2.81327	155
1	28284697	28285365	.	211	.	-1	-1	2.81327	298	0.065292	0.508675	28284697	28285203	9.41943	143	28285041	28285365	2.81327	110
1	28379146	28379539	.	185	.	-1	-1	2.81327	181	0.042303	0.446102	28379251	28379539	7.49821	107	28379146	28379423	2.81327	151
1	29566367	29567010	.	243	.	-1	-1	2.81327	407	0.10534	0.587257	29566508	29567010	13.2333	348	29566367	29566965	2.81327	325
1	29572542	29573699	.	64	.	-1	-1	2.81327	344	0	0.154587	29572820	29573699	4.08641	409	29572542	29573095	2.81327	99
1	29965416	29966496	.	156	.	-1	-1	2.81327	694	0.02096	0.376305	29965581	29966496	5.42623	514	29965416	29966437	2.81327	959
2	8117458	8118199	.	284	.	-1	-1	2.81327	396	0.170988	0.68556	8117630	8118199	25.3553	365	8117458	8117967	2.81327	255
2	9520328	9521228	.	271	.	-1	-1	2.81327	420	0.144478	0.653373	9520328	9521228	45.3865	405	9520393	9521129	2.81327	370
2	10271048	10271557	.	194	.	-1	-1	2.81327	223	0.050458	0.469596	10271088	10271557	8.24722	333	10271048	10271377	2.81327	73
2	11977844	11978504	.	289	.	-1	-1	2.81327	219	0.179099	0.697278	11977864	11978504	36.1491	258	11977844	11978356	2.81327	327
2	16603093	16603513	.	167	.	-1	-1	2.81327	109	0.028667	0.402289	16603093	16603480	6.05061	119	16603094	16603513	2.81327	99
2	17335989	17337134	.	64	.	-1	-1	2.81327	460	0	0.154587	17335989	17337134	4.08641	640	17336276	17336591	2.81327	168
2	17838145	17838651	.	272	.	-1	-1	2.81327	346	0.14758	0.657045	17838145	17838625	33.4928	272	17838383	17838651	2.81327	183
2	18523010	18523729	.	263	.	-1	-1	2.81327	520	0.1335	0.633648	18523336	18523727	17.4123	171	18523010	18523729	2.81327	543
3	3066610	3067156	.	64	.	-1	-1	2.81327	186	0	0.154587	3066610	3067156	4.02742	140	3066726	3066981	2.81327	116
3	6804523	6805470	.	64	.	-1	-1	2.81327	456	0	0.154587	6804698	6805470	4.55265	326	6804523	6804928	2.81327	186
3	7711607	7712209	.	253	.	-1	-1	2.81327	332	0.11634	0.609793	7711607	7712116	39.7797	312	7711814	7712209	2.81327	145
3	9382476	9383273	.	199	.	-1	-1	2.81327	546	0.055603	0.479426	9382790	9383273	8.82951	297	9382476	9383192	2.81327	299
4	10463158	10463895	.	263	.	-1	-1	2.81327	271	0.133561	0.635395	10463158	10463649	15.98	302	10463289	10463895	2.81327	110
4	11637623	11638040	.	217	.	-1	-1	2.81327	208	0.069637	0.523973	11637623	11637885	10.1337	128	11637681	11638040	2.81327	231
4	14396431	14397918	.	64	.	-1	-1	2.81327	1260	0	0.154587	14396431	14397918	4.08641	305	14397094	14397917	2.81327	355
4	15277392	15277848	.	283	.	-1	-1	2.81327	185	0.167318	0.683619	15277392	15277733	25.0327	154	15277492	15277848	2.81327	116
4	16130343	16130767	.	264	.	-1	-1	2.81327	177	0.134683	0.637154	16130343	16130759	18.1415	210	16130351	16130767	2.81327	177
4	17640593	17641401	.	182	.	-1	-1	2.81327	606	0.039037	0.440277	17640593	17641401	7.12267	372	17641013	17641383	2.81327	213
4	17815477	17816101	.	149	.	-1	-1	2.81327	409	0.015329	0.359026	17815477	17815891	4.55265	257	17815693	17816101	2.81327	345
4	18084195	18085244	.	269	.	-1	-1	2.81327	578	0.140116	0.647882	18084195	18085244	15.98	408	18084399	18085124	2.81327	270
5	2614397	2615896	.	64	.	-1	-1	2.81327	422	0	0.154587	2614397	2615896	3.18518	876	2614627	2615737	2.81327	160
5	5177581	5178497	.	255	.	-1	-1	2.81327	446	0.119316	0.61481	5177581	5178461	14.5873	404	5178198	5178497	2.81327	137
5	8697977	8698989	.	233	.	-1	-1	2.81327	504	0.089584	0.562973	8698295	8698989	48.2617	221	8697977	8698711	2.81327	470
5	18954373	18955201	.	149	.	-1	-1	2.81327	554	0.015996	0.360358	18954690	18955201	4.55265	431	18954373	18954909	2.81327	360
5	19232276	19232904	.	276	.	-1	-1	2.81327	496	0.151852	0.666378	19232604	19232897	20.5295	175	19232276	19232904	2.81327	305
5	21671615	21671992	.	64	.	-1	-1	2.81327	179	0	0.154587	21671730	21671992	4.08641	122	21671615	21671904	2.81327	122
5	25920151	25920806	.	224	.	-1	-1	2.81327	384	0.076677	0.540128	25920151	25920779	11.2796	227	25920553	25920806	2.81327	139
5	25976456	25976784	.	159	.	-1	-1	2.81327	149	0.023406	0.384374	25976456	25976731	5.53589	145	25976535	25976784	2.81327	75
4	8054061	8054736	.	64	.	-1	-1	2.81228	395	0	0.154587	8054136	8054736	4.41005	310	8054061	8054367	2.81228	220
1	6643228	6643571	.	64	.	-1	-1	2.80324	188	0	0.154587	6643228	6643492	2.80324	128	6643305	6643571	3.13362	171
1	23691954	23693439	.	126	.	-1	-1	2.80324	486	0.001262	0.304777	23692404	23693439	2.80324	158	23691954	23692465	4.18409	364
1	26117820	26118702	.	118	.	-1	-1	2.80324	317	8.3e-05	0.284342	26117820	26118702	2.80324	525	26117938	26118265	9.8665	176
1	28302580	28303163	.	127	.	-1	-1	2.80324	247	0.001423	0.30678	28302585	28303163	2.80324	286	28302580	28302923	4.18409	204
2	18960916	18961764	.	115	.	-1	-1	2.80324	205	9e-06	0.278825	18960916	18961764	2.80324	476	18960950	18961309	18.0633	173
3	3279597	3279955	.	125	.	-1	-1	2.80324	182	0.001186	0.303291	3279622	3279955	2.80324	163	3279597	3279948	4.18409	177
3	4847420	4848026	.	128	.	-1	-1	2.80324	261	0.001747	0.308299	4847657	4848026	2.80324	93	4847420	4847768	3.81988	192
3	6713998	6714729	.	64	.	-1	-1	2.80324	452	0	0.154587	6714350	6714729	2.80324	71	6713998	6714582	2.81327	287
3	20849315	20849919	.	64	.	-1	-1	2.80324	288	0	0.154587	20849315	20849919	2.80324	251	20849518	20849841	3.81988	271
4	8015059	8015608	.	64	.	-1	-1	2.80324	281	0	0.154587	8015294	8015608	2.80324	105	8015059	8015371	3.13362	223
5	1668874	1670742	.	126	.	-1	-1	2.80324	1395	0.001368	0.305775	1668874	1670742	2.80324	903	1670111	1670705	4.56089	180
5	16280921	16281565	.	250	.	-1	-1	2.7959	239	0.111221	0.603186	16281035	16281565	15.98	138	16280921	16281208	2.7959	227
3	6099599	6100271	.	195	.	-1	-1	2.78515	426	0.051376	0.470671	6099599	6100193	8.27242	273	6099622	6100271	2.78515	556
5	7090598	7091523	.	64	.	-1	-1	2.78476	432	0	0.154587	7090598	7091072	2.80324	129	7090799	7091523	2.78476	320
5	4571488	4573227	.	125	.	-1	-1	2.75666	981	0.001164	0.3028	4571488	4573227	2.75666	448	4571983	4572577	4.18409	337
3	379757	380439	.	64	.	-1	-1	2.75647	257	0	0.154587	379848	380408	2.75647	342	379757	380439	3.48059	237
2	18866586	18867351	.	124	.	-1	-1	2.74255	379	0.000799	0.29892	18866586	18867351	2.74255	342	18866602	18867337	4.64177	371
1	218606	219018	.	167	.	-1	-1	2.73702	215	0.028939	0.403919	218630	219018	6.12228	207	218606	218931	2.73702	199
2	14261555	14262203	.	64	.	-1	-1	2.6752	502	0	0.154587	14261555	14262203	3.00287	269	14261722	14262175	2.6752	358
2	15006356	15006670	.	64	.	-1	-1	2.67125	161	0	0.154587	15006356	15006577	3.80078	143	15006405	15006670	2.67125	130
2	17929380	17929655	.	168	.	-1	-1	2.67125	167	0.029233	0.405563	17929389	17929655	6.50816	129	17929380	17929638	2.67125	196
5	1375888	1377326	.	64	.	-1	-1	2.67125	642	0	0.154587	1376727	1377326	4.39312	206	1375888	1376794	2.67125	446
5	19218469	19219644	.	189	.	-1	-1	2.67125	377	0.048162	0.457097	19218469	19219644	8.24722	683	19218718	19219396	2.67125	127
5	3550223	3550816	.	209	.	-1	-1	2.62784	166	0.064047	0.503774	3550233	3550816	10.2415	182	3550223	3550747	2.62784	141
3	7909249	7910712	.	120	.	-1	-1	2.60107	880	0.000163	0.289188	7909249	7910712	2.60107	258	7909309	7910476	7.9553	577
1	24135844	24136881	.	204	.	-1	-1	2.58587	305	0.059825	0.493047	24135844	24136445	55.1453	280	24135962	24136881	2.58587	503
1	28429981	28430571	.	207	.	-1	-1	2.56105	311	0.062189	0.500148	28429981	28430483	53.7407	285	28430206	28430571	2.56105	112
1	14148923	14149533	.	64	.	-1	-1	2.56013	429	0	0.154587	14149206	14149533	2.56013	228	14148923	14149313	2.81327	347
4	17119494	17120143	.	188	.	-1	-1	2.54785	236	0.046072	0.454061	17119494	17120143	8.24722	348	17119635	17119996	2.54785	145
4	18207155	18208966	.	161	.	-1	-1	2.54211	392	0.024645	0.389677	18207155	18208966	5.68817	1014	18207617	18207993	2.54211	135
5	25430496	25431190	.	251	.	-1	-1	2.54021	295	0.113306	0.606479	25430496	25430940	31.4189	269	25430685	25431190	2.54021	133
1	173303	173898	.	249	.	-1	-1	2.50897	269	0.110251	0.599929	173303	173898	22.693	285	173477	173740	2.50897	80
1	1455552	1455971	.	64	.	-1	-1	2.50897	124	0	0.154587	1455608	1455971	3.21072	72	1455552	1455836	2.50897	120
1	1953594	1954701	.	206	.	-1	-1	2.50897	429	0.060643	0.496573	1953594	1954402	49.1877	454	1953744	1954701	2.50897	479
1	2282519	2283360	.	234	.	-1	-1	2.50897	602	0.091059	0.565927	2282780	2283360	32.6205	340	2282519	2283317	2.50897	377
1	3272016	3273482	.	219	.	-1	-1	2.50897	472	0.071874	0.527932	3272458	3273482	13.2333	231	3272016	3272798	2.50897	190
1	20240393	20240780	.	203	.	-1	-1	2.50897	227	0.059431	0.490725	20240393	20240696	11.2723	154	20240525	20240780	2.50897	169
1	21030561	21030940	.	228	.	-1	-1	2.50897	153	0.080678	0.551391	21030652	21030940	12.5719	116	21030561	21030859	2.50897	100
1	24258922	24259220	.	167	.	-1	-1	2.50897	158	0.028761	0.403103	24258922	24259193	6.57954	148	24258970	24259220	2.50897	120
1	26312986	26313564	.	64	.	-1	-1	2.50897	285	0	0.154587	26313286	26313564	4.45394	111	26312986	26313400	2.50897	159
1	29598767	29599246	.	247	.	-1	-1	2.50897	195	0.109411	0.596707	29598767	29599154	20.381	132	29598910	29599246	2.50897	116
2	8429462	8430045	.	190	.	-1	-1	2.50897	417	0.048733	0.459135	8429757	8430045	9.17388	139	8429462	8430032	2.50897	401
2	9444354	9444930	.	242	.	-1	-1	2.50897	177	0.101879	0.584148	9444354	9444654	25.8873	150	9444413	9444930	2.50897	145
2	13024090	13024601	.	158	.	-1	-1	2.50897	260	0.023033	0.382883	13024090	13024471	5.53589	239	13024268	13024601	2.50897	103
2	15101728	15102579	.	213	.	-1	-1	2.50897	690	0.066465	0.514943	15101728	15102579	11.2796	694	15102278	15102521	2.50897	137
2	17098466	17099579	.	241	.	-1	-1	2.50897	879	0.101767	0.582602	17098566	17099579	23.4799	478	17098466	17099482	2.50897	552
2	17905830	17906483	.	208	.	-1	-1	2.50897	504	0.062554	0.502559	17905830	17906483	11.9206	479	17905907	17906419	2.50897	452
2	19169464	19170235	.	64	.	-1	-1	2.50897	307	0	0.154587	19169464	19169874	4.55265	101	19169863	19170235	2.50897	115
3	1428317	1429035	.	64	.	-1	-1	2.50897	433	0	0.154587	1428718	1429035	4.55265	119	1428317	1428824	2.50897	347
3	1738916	1739562	.	64	.	-1	-1	2.50897	161	0	0.154587	1739047	1739562	4.55265	107	1738916	1739178	2.50897	85
3	3692077	3692577	.	191	.	-1	-1	2.50897	186	0.04996	0.462223	3692077	3692577	9.42371	161	3692145	3692470	2.50897	143
3	6604921	6605707	.	209	.	-1	-1	2.50897	481	0.064089	0.50499	6604921	6605707	11.9206	563	6605121	6605486	2.50897	200
3	8942464	8943057	.	64	.	-1	-1	2.50897	223	0	0.154587	8942464	8942779	3.21072	122	8942682	8943057	2.50897	107
3	19406772	19407335	.	231	.	-1	-1	2.50897	165	0.087193	0.557142	19406772	19407119	15.2792	178	19406844	19407335	2.50897	207
3	23287476	23288510	.	192	.	-1	-1	2.50897	585	0.050023	0.46326	23287476	23288461	8.82951	466	23288195	23288510	2.50897	265
3	23360721	23361056	.	161	.	-1	-1	2.50897	241	0.02448	0.388911	23360721	23361006	6.05061	199	23360812	23361056	2.50897	192
4	6302508	6303052	.	227	.	-1	-1	2.50897	231	0.079379	0.54712	6302532	6303052	31.7546	172	6302508	6302932	2.50897	267
4	9556012	9556859	.	64	.	-1	-1	2.50897	238	0	0.154587	9556281	9556859	3.21072	255	9556012	9556693	2.50897	110
4	16715671	16716403	.	211	.	-1	-1	2.50897	153	0.065398	0.509915	16715682	16716403	11.9206	160	16715671	16715917	2.50897	135
4	18239804	18240482	.	238	.	-1	-1	2.50897	352	0.094522	0.573413	18239804	18240197	18.1415	174	18239828	18240482	2.50897	299
5	40703	40989	.	64	.	-1	-1	2.50897	107	0	0.154587	40756	40989	3.21072	99	40703	40982	2.50897	63
5	1834431	1834921	.	164	.	-1	-1	2.50897	140	0.026853	0.395893	1834431	1834921	6.05061	88	1834449	1834758	2.50897	174
5	3164536	3165464	.	178	.	-1	-1	2.50897	361	0.036659	0.429029	3164536	3165464	57.1578	339	3164831	3165079	2.50897	89
5	5414990	5415581	.	220	.	-1	-1	2.50897	235	0.072301	0.530597	5415171	5415581	11.9206	178	5414990	5415236	2.50897	111
5	10648604	10650342	.	248	.	-1	-1	2.50897	1405	0.109848	0.598313	10648604	10650342	18.9603	874	10649506	10650133	2.50897	298
5	18093363	18093787	.	64	.	-1	-1	2.50897	204	0	0.154587	18093363	18093684	5.03694	146	18093506	18093787	2.50897	120
5	20084146	20085317	.	219	.	-1	-1	2.50897	227	0.072283	0.529261	20084195	20085317	13.2333	562	20084146	20085281	2.50897	203
5	24953028	24953639	.	246	.	-1	-1	2.50897	236	0.108405	0.593522	24953087	24953639	25.078	181	24953028	24953605	2.50897	233
5	25136462	25136922	.	64	.	-1	-1	2.50897	271	0	0.154587	25136670	25136922	3.63871	99	25136462	25136713	2.50897	235
4	14012683	14013382	.	117	.	-1	-1	2.50828	243	4.2e-05	0.283049	14012683	14013382	2.50828	417	14012794	14013329	10.552	125
1	4154329	4155243	.	64	.	-1	-1	2.49822	600	0	0.154587	4154329	4154875	3.39858	482	4154654	4155243	2.49822	393
5	6801340	6801752	.	64	.	-1	-1	2.48852	164	0	0.154587	6801489	6801728	2.89534	94	6801340	6801752	2.48852	85
3	16190251	16190724	.	159	.	-1	-1	2.48169	291	0.02377	0.385123	16190251	16190709	60.5376	248	16190466	16190724	2.48169	119
4	13072910	13073503	.	229	.	-1	-1	2.47929	336	0.082874	0.552831	13072910	13073370	17.9275	283	13073144	13073503	2.47929	155
2	15207243	15208457	.	135	.	-1	-1	2.46704	415	0.004984	0.327108	15207361	15207840	102.094	304	15207243	15208457	2.46704	528
3	4799752	4800460	.	195	.	-1	-1	2.46704	338	0.051388	0.471749	4799752	4800334	10.0313	349	4800006	4800460	2.46704	73
5	271205	271794	.	218	.	-1	-1	2.44308	208	0.070112	0.525287	271205	271754	31.4189	213	271273	271794	2.44308	230
5	338016	339575	.	64	.	-1	-1	2.4407	520	0	0.154587	338240	339575	2.4407	877	338016	338749	3.81988	218
1	26317065	26317863	.	122	.	-1	-1	2.42316	449	0.000411	0.294206	26317065	26317863	2.42316	329	26317206	26317535	5.48503	219
1	1170039	1171465	.	64	.	-1	-1	2.4178	851	0	0.154587	1170487	1171465	2.4178	528	1170039	1171183	2.50897	565
1	4712714	4713830	.	64	.	-1	-1	2.4178	817	0	0.154587	4712714	4713830	2.4178	470	4713263	4713551	2.81327	193
3	5263715	5264411	.	64	.	-1	-1	2.4178	192	0	0.154587	5263715	5264411	2.4178	359	5263837	5264080	2.62814	100
3	7911622	7913096	.	64	.	-1	-1	2.4178	868	0	0.154587	7911622	7913096	2.4178	673	7912338	7912693	2.81327	290
4	6794423	6795045	.	64	.	-1	-1	2.4178	185	0	0.154587	6794445	6795045	2.4178	149	6794423	6794983	2.50897	302
5	3339951	3340594	.	64	.	-1	-1	2.4178	436	0	0.154587	3339951	3340466	2.4178	243	3340337	3340594	2.50897	83
5	5077884	5078604	.	64	.	-1	-1	2.4178	253	0	0.154587	5077884	5078604	2.4178	454	5078010	5078360	3.84572	121
5	16163083	16163555	.	119	.	-1	-1	2.4178	220	0.000152	0.288295	16163177	16163555	2.4178	141	16163083	16163423	6.61078	205
5	22906807	22907336	.	64	.	-1	-1	2.4178	229	0	0.154587	22907044	22907336	2.4178	104	22906807	22907112	2.50897	117
1	27275912	27277672	.	120	.	-1	-1	2.41216	1011	0.000234	0.290993	27275912	27277672	2.41216	990	27276798	27277092	4.87442	183
4	6743128	6743724	.	64	.	-1	-1	2.40198	405	0	0.154587	6743128	6743724	2.40198	256	6743315	6743630	3.17525	209
4	15597141	15597752	.	64	.	-1	-1	2.3977	342	0	0.154587	15597141	15597752	5.53589	396	15597331	15597646	2.3977	191
5	26008504	26009153	.	64	.	-1	-1	2.35699	232	0	0.154587	26008652	26009075	3.45163	147	26008504	26009153	2.35699	169
4	10883775	10884177	.	64	.	-1	-1	2.35245	167	0	0.154587	10883775	10884177	5.81075	119	10883864	10884150	2.35245	126
1	30375705	30376749	.	200	.	-1	-1	2.34389	680	0.057185	0.481648	30375770	30376749	11.8931	433	30375705	30376617	2.34389	380
3	18629021	18629457	.	228	.	-1	-1	2.30804	164	0.080601	0.549961	18629021	18629422	21.202	177	18629063	18629457	2.30804	109
4	10288058	10288759	.	64	.	-1	-1	2.30804	335	0	0.154587	10288058	10288759	2.41416	282	10288087	10288410	2.30804	146
5	23999658	24000389	.	216	.	-1	-1	2.30804	382	0.068982	0.521365	23999658	24000336	30.8165	273	23999997	24000389	2.30804	152
5	26105075	26105939	.	210	.	-1	-1	2.28586	639	0.064299	0.506213	26105367	26105939	31.7325	394	26105075	26105867	2.28586	345
5	3713783	3714639	.	173	.	-1	-1	2.26439	396	0.032719	0.418299	3713783	3714639	7.67849	378	3713809	3714413	2.26439	254
5	23369584	23370273	.	223	.	-1	-1	2.26439	374	0.074932	0.537371	23369584	23370123	17.4123	202	23369946	23370273	2.26439	184
1	24443023	24443512	.	64	.	-1	-1	2.22692	329	0	0.154587	24443023	24443512	2.22692	233	24443119	24443462	2.76376	162
3	4606778	4608450	.	186	.	-1	-1	2.22477	1087	0.04314	0.45005	4606778	4608450	9.23785	565	4607734	4608089	2.22477	151
1	3440054	3440415	.	64	.	-1	-1	2.22212	268	0	0.154587	3440054	3440349	3.21072	250	3440135	3440415	2.22212	206
1	4211783	4212281	.	193	.	-1	-1	2.22212	189	0.050348	0.465351	4211832	4212126	14.5873	148	4211783	4212281	2.22212	181
1	6512231	6512968	.	220	.	-1	-1	2.22212	257	0.073555	0.531941	6512329	6512968	18.1415	298	6512231	6512822	2.22212	204
1	8075579	8076402	.	64	.	-1	-1	2.22212	311	0	0.154587	8075579	8076402	3.21072	445	8075868	8076182	2.22212	120
1	9351419	9352327	.	160	.	-1	-1	2.22212	612	0.023832	0.385874	9351419	9352327	49.5865	542	9351644	9352322	2.22212	263
1	11621801	11623147	.	64	.	-1	-1	2.22212	816	0	0.154587	11621801	11623147	3.21072	757	11622109	11622587	2.22212	282
1	17702407	17702909	.	199	.	-1	-1	2.22212	323	0.056338	0.480535	17702582	17702904	22.693	142	17702407	17702909	2.22212	330
1	19198568	19199165	.	64	.	-1	-1	2.22212	133	0	0.154587	19198632	19199080	3.63871	130	19198568	19199165	2.22212	73
1	20815014	20815768	.	154	.	-1	-1	2.22212	244	0.019928	0.372033	20815014	20815768	58.121	245	20815084	20815402	2.22212	173
1	26422527	26423045	.	64	.	-1	-1	2.22212	193	0	0.154587	26422527	26422747	2.41416	135	26422674	26423045	2.22212	104
1	26752401	26752864	.	64	.	-1	-1	2.22212	125	0	0.154587	26752458	26752717	6.05061	111	26752401	26752864	2.22212	82
1	27401540	27402604	.	64	.	-1	-1	2.22212	644	0	0.154587	27401540	27402604	2.4178	314	27401814	27402380	2.22212	461
1	28312628	28313685	.	201	.	-1	-1	2.22212	822	0.057612	0.485013	28312628	28313685	23.844	471	28313097	28313621	2.22212	389
1	28877353	28878920	.	64	.	-1	-1	2.22212	1217	0	0.154587	28877659	28878727	4.98727	762	28877353	28878920	2.22212	93
1	29187782	29188417	.	168	.	-1	-1	2.22212	252	0.029286	0.406389	29187782	29188163	7.12267	204	29187948	29188417	2.22212	134
1	29337474	29338241	.	64	.	-1	-1	2.22212	372	0	0.154587	29337474	29338241	3.21072	456	29337511	29337769	2.22212	96
1	30189734	30190798	.	217	.	-1	-1	2.22212	360	0.069541	0.522666	30189991	30190741	20.381	262	30189734	30190798	2.22212	533
2	8706492	8707211	.	64	.	-1	-1	2.22212	472	0	0.154587	8706492	8707211	3.19023	306	8706695	8706961	2.22212	203
2	9643559	9643954	.	64	.	-1	-1	2.22212	166	0	0.154587	9643680	9643954	2.4178	118	9643559	9643814	2.22212	94
2	12108092	12108753	.	198	.	-1	-1	2.22212	187	0.054893	0.47722	12108103	12108421	32.6205	152	12108092	12108753	2.22212	285
2	14388346	14388962	.	64	.	-1	-1	2.22212	322	0	0.154587	14388583	14388962	6.05061	136	14388346	14388662	2.22212	271
2	15104390	15104963	.	180	.	-1	-1	2.22212	193	0.037355	0.433644	15104474	15104775	9.42371	135	15104390	15104963	2.22212	261
2	16553484	16554335	.	215	.	-1	-1	2.22212	477	0.067711	0.518778	16553484	16553804	18.8795	175	16553574	16554335	2.22212	689
2	17634589	17634956	.	64	.	-1	-1	2.22212	147	0	0.154587	17634589	17634837	2.4178	123	17634630	17634956	2.22212	130
3	2083048	2083430	.	64	.	-1	-1	2.22212	254	0	0.154587	2083148	2083413	4.55265	154	2083048	2083430	2.22212	205
3	2614989	2615411	.	205	.	-1	-1	2.22212	205	0.06048	0.494218	2614989	2615305	13.2333	178	2615111	2615411	2.22212	111
3	4162062	4162524	.	181	.	-1	-1	2.22212	223	0.037697	0.43741	4162062	4162524	31.7546	203	4162143	4162518	2.22212	162
3	4543504	4544930	.	64	.	-1	-1	2.22212	609	0	0.154587	4543774	4544930	2.80324	628	4543504	4543985	2.22212	350
3	4666969	4667348	.	64	.	-1	-1	2.22212	235	0	0.154587	4667004	4667228	5.53589	100	4666969	4667348	2.22212	335
3	19197371	19197753	.	188	.	-1	-1	2.22212	245	0.045237	0.453055	19197371	19197705	25.8873	157	19197456	19197753	2.22212	184
3	19618455	19618968	.	64	.	-1	-1	2.22212	289	0	0.154587	19618455	19618917	3.21072	103	19618711	19618968	2.22212	219
3	22008447	22009116	.	64	.	-1	-1	2.22212	318	0	0.154587	22008447	22009110	2.80324	319	22008849	22009116	2.22212	96
3	22859367	22859992	.	194	.	-1	-1	2.22212	198	0.050425	0.468526	22859410	22859992	11.9206	179	22859367	22859690	2.22212	174
4	7787005	7787599	.	198	.	-1	-1	2.22212	322	0.055154	0.47832	7787140	7787500	16.6915	184	7787005	7787599	2.22212	325
4	12369592	12370558	.	212	.	-1	-1	2.22212	455	0.065604	0.511161	12369592	12370267	15.2792	180	12370234	12370558	2.22212	88
4	12379280	12379819	.	166	.	-1	-1	2.22212	167	0.028419	0.400672	12379280	12379819	41.8706	190	12379291	12379780	2.22212	134
4	17754794	17755336	.	200	.	-1	-1	2.22212	251	0.057307	0.483885	17754954	17755336	31.7546	175	17754794	17755146	2.22212	167
5	5695933	5696550	.	215	.	-1	-1	2.22212	304	0.06837	0.520069	5695933	5696550	15.2792	283	5696110	5696481	2.22212	149
5	19045214	19045598	.	64	.	-1	-1	2.22212	153	0	0.154587	19045246	19045598	5.53589	182	19045214	19045513	2.22212	93
5	20438096	20438932	.	64	.	-1	-1	2.22212	425	0	0.154587	20438250	20438932	2.3876	289	20438096	20438720	2.22212	186
5	23118435	23119334	.	173	.	-1	-1	2.22212	511	0.032546	0.417427	23118435	23119024	8.24722	458	23118835	23119334	2.22212	165
5	23733919	23734321	.	64	.	-1	-1	2.22212	169	0	0.154587	23733934	23734321	2.4178	105	23733919	23734309	2.22212	219
5	23927989	23928289	.	194	.	-1	-1	2.22212	117	0.050382	0.467462	23927989	23928289	13.2333	115	23927992	23928242	2.22212	116
5	25081729	25082275	.	64	.	-1	-1	2.22212	242	0	0.154587	25081814	25082275	2.57264	145	25081729	25082024	2.22212	255
5	25086743	25087622	.	181	.	-1	-1	2.22212	539	0.037651	0.436462	25086743	25087622	37.952	541	25086976	25087614	2.22212	191
5	25174930	25175438	.	196	.	-1	-1	2.22212	198	0.05162	0.472833	25175032	25175438	31.71	220	25174930	25175379	2.22212	74
5	26729410	26730203	.	64	.	-1	-1	2.22212	594	0	0.154587	26729410	26730203	2.80324	383	26729800	26730146	2.22212	113
2	17224980	17225624	.	155	.	-1	-1	2.21789	478	0.020749	0.374158	17225196	17225589	42.5608	217	17224980	17225624	2.21789	523
3	22327526	22328397	.	64	.	-1	-1	2.21789	508	0	0.154587	22327526	22328397	2.4178	339	22327872	22328234	2.21789	77
5	23124916	23126625	.	118	.	-1	-1	2.21643	1256	9e-05	0.285211	23125608	23126625	2.21643	733	23124916	23126304	6.18075	162
2	12203535	12204170	.	191	.	-1	-1	2.18792	305	0.049262	0.461189	12203535	12203914	19.7105	196	12203843	12204170	2.18792	107
3	5812382	5813357	.	190	.	-1	-1	2.17437	475	0.048273	0.458113	5812538	5813357	15.98	347	5812382	5813176	2.17437	399
1	28213564	28214006	.	64	.	-1	-1	2.1485	205	0	0.154587	28213646	28214006	7.19504	159	28213564	28213887	2.1485	169
5	3771438	3771873	.	188	.	-1	-1	2.13544	168	0.046709	0.45507	3771438	3771873	15.2792	172	3771520	3771766	2.13544	83
1	227470	228558	.	64	.	-1	-1	2.11031	848	0	0.154587	227470	228558	3.10243	611	228121	228399	2.11031	152
1	19915177	19915682	.	64	.	-1	-1	2.09245	277	0	0.154587	19915177	19915682	4.27571	241	19915375	19915636	2.09245	220
3	2113479	2113873	.	172	.	-1	-1	2.07525	211	0.032356	0.416559	2113479	2113868	31.0903	194	2113584	2113873	2.07525	124
1	5635610	5636563	.	64	.	-1	-1	2.05535	198	0	0.154587	5635666	5636563	2.05535	398	5635610	5635955	3.13362	139
1	10678804	10679523	.	64	.	-1	-1	2.05535	423	0	0.154587	10679020	10679523	2.05535	299	10678804	10679456	3.47012	459
1	11604977	11606006	.	64	.	-1	-1	2.05535	852	0	0.154587	11604977	11606006	2.05535	687	11605683	11605926	3.81988	167
1	27301443	27302515	.	64	.	-1	-1	2.05535	899	0	0.154587	27301443	27302515	2.05535	235	27301506	27302493	2.23285	670
1	28183065	28183814	.	115	.	-1	-1	2.05535	529	1.2e-05	0.279241	28183065	28183759	2.05535	290	28183493	28183814	8.89466	118
1	28318764	28319711	.	118	.	-1	-1	2.05535	233	8.9e-05	0.284776	28318764	28319711	2.05535	512	28318826	28319167	5.34952	137
1	29037112	29037632	.	64	.	-1	-1	2.05535	380	0	0.154587	29037330	29037632	2.05535	234	29037112	29037621	3.2648	241
2	16882625	16883368	.	64	.	-1	-1	2.05535	401	0	0.154587	16883018	16883368	2.05535	202	16882625	16883072	3.13362	207
2	19031764	19032476	.	117	.	-1	-1	2.05535	142	7.2e-05	0.28391	19031797	19032476	2.05535	298	19031764	19032067	5.34952	97
3	2363679	2364416	.	64	.	-1	-1	2.05535	290	0	0.154587	2364038	2364416	2.05535	198	2363679	2364120	3.81988	134
3	5796921	5797539	.	64	.	-1	-1	2.05535	267	0	0.154587	5796921	5797309	2.05535	104	5797241	5797539	2.21789	111
3	8993256	8994358	.	64	.	-1	-1	2.05535	493	0	0.154587	8993256	8994358	2.05535	690	8993258	8994247	3.47012	526
3	22732144	22733312	.	64	.	-1	-1	2.05535	242	0	0.154587	22732144	22733312	2.05535	231	22732181	22733122	4.56089	439
4	7354905	7355443	.	64	.	-1	-1	2.05535	344	0	0.154587	7354905	7355272	2.05535	278	7355011	7355443	2.81327	304
4	11416775	11418159	.	115	.	-1	-1	2.05535	621	5e-06	0.277582	11416775	11418159	2.05535	286	11417218	11418104	11.3812	188
4	15022516	15023149	.	64	.	-1	-1	2.05535	163	0	0.154587	15022516	15023149	2.05535	352	15022613	15022918	2.22212	124
4	16667320	16667912	.	64	.	-1	-1	2.05535	360	0	0.154587	16667500	16667912	2.05535	193	16667320	16667818	2.22212	348
5	2612765	2613388	.	64	.	-1	-1	2.05535	250	0	0.154587	2612765	2613388	2.05535	397	2612883	2613333	2.81327	178
5	4275857	4277489	.	64	.	-1	-1	2.05535	1354	0	0.154587	4275857	4277343	2.05535	628	4276984	4277489	3.13362	442
5	17831033	17831941	.	64	.	-1	-1	2.05535	567	0	0.154587	17831033	17831941	2.05535	535	17831209	17831460	3.81988	208
5	19908137	19908902	.	64	.	-1	-1	2.05535	194	0	0.154587	19908234	19908902	2.05535	170	19908137	19908416	3.13362	122
2	10106289	10107238	.	175	.	-1	-1	2.04608	317	0.034188	0.423605	10106289	10106773	10.0313	291	10106543	10107238	2.04608	309
3	8167194	8167585	.	172	.	-1	-1	2.04608	178	0.031451	0.41483	8167194	8167585	30.8959	170	8167262	8167531	2.04608	119
4	10510428	10510812	.	184	.	-1	-1	2.04608	239	0.041957	0.445125	10510428	10510734	12.877	128	10510521	10510812	2.04608	258
5	26763427	26763782	.	174	.	-1	-1	2.04608	148	0.033141	0.420936	26763427	26763772	30.2081	161	26763459	26763782	2.04608	103
1	7335468	7336401	.	64	.	-1	-1	2.03299	432	0	0.154587	7335468	7336401	2.63411	432	7335718	7336198	2.03299	232
5	17731184	17731941	.	169	.	-1	-1	2.02328	512	0.030179	0.408052	17731184	17731941	31.0605	485	17731256	17731760	2.02328	467
3	2351549	2352469	.	186	.	-1	-1	2.01466	300	0.04297	0.449056	2351892	2352469	14.8646	139	2351549	2352023	2.01466	118
1	2347957	2348383	.	64	.	-1	-1	2.01045	202	0	0.154587	2347957	2348383	5.00179	236	2348011	2348264	2.01045	115
4	9444143	9444454	.	182	.	-1	-1	1.97353	152	0.038849	0.439318	9444143	9444454	24.2371	182	9444162	9444453	1.97353	104
3	3656539	3656946	.	186	.	-1	-1	1.95554	174	0.042968	0.448068	3656539	3656862	17.346	134	3656677	3656946	1.95554	76
5	8588815	8589816	.	176	.	-1	-1	1.95554	523	0.034894	0.425401	8589106	8589704	26.7047	244	8588815	8589816	1.95554	348
1	5410523	5410929	.	64	.	-1	-1	1.95302	189	0	0.154587	5410656	5410917	7.12267	152	5410523	5410929	1.95302	93
1	5420556	5421686	.	178	.	-1	-1	1.95302	586	0.036702	0.429943	5420863	5421686	14.8588	453	5420556	5421037	1.95302	276
1	8142983	8143670	.	179	.	-1	-1	1.95302	265	0.037158	0.432712	8143055	8143670	13.2333	343	8142983	8143259	1.95302	116
1	9337882	9338531	.	64	.	-1	-1	1.95302	392	0	0.154587	9337882	9338531	2.05535	250	9337994	9338262	1.95302	252
1	11620048	11620668	.	157	.	-1	-1	1.95302	190	0.022049	0.378478	11620125	11620659	26.7047	194	11620048	11620668	1.95302	301
1	18322097	18323725	.	175	.	-1	-1	1.95302	1108	0.03388	0.422712	18322097	18323724	14.5873	309	18322632	18323725	1.95302	656
1	26362929	26363291	.	64	.	-1	-1	1.95302	180	0	0.154587	26363039	26363291	3.63871	131	26362929	26363262	1.95302	119
1	26482547	26483865	.	163	.	-1	-1	1.95302	807	0.026615	0.394323	26482547	26483865	25.078	709	26483141	26483569	1.95302	171
1	27388934	27389247	.	64	.	-1	-1	1.95302	141	0	0.154587	27388982	27389247	6.05061	109	27388934	27389196	1.95302	126
1	29385577	29386084	.	140	.	-1	-1	1.95302	337	0.009344	0.339404	29385577	29386084	44.4395	303	29385635	29385965	1.95302	314
1	29458884	29459505	.	172	.	-1	-1	1.95302	329	0.031976	0.415693	29458884	29459505	12.7125	373	29458981	29459431	1.95302	189
2	1136748	1137705	.	64	.	-1	-1	1.95302	353	0	0.154587	1136748	1137434	3.21072	286	1137115	1137705	1.95302	254
2	9119640	9121037	.	64	.	-1	-1	1.95302	267	0	0.154587	9119839	9120345	2.4178	139	9119640	9121037	1.95302	162
2	9238001	9238460	.	171	.	-1	-1	1.95302	275	0.030907	0.413114	9238001	9238460	11.9206	258	9238185	9238428	1.95302	108
2	12049320	12049596	.	64	.	-1	-1	1.95302	88	0	0.154587	12049320	12049595	4.55265	65	12049337	12049596	1.95302	94
2	16082061	16082516	.	170	.	-1	-1	1.95302	182	0.030759	0.410567	16082176	16082516	13.0897	140	16082061	16082322	1.95302	110
2	18107002	18107659	.	174	.	-1	-1	1.95302	196	0.033129	0.420053	18107024	18107429	25.078	187	18107002	18107659	1.95302	183
2	18821839	18822735	.	170	.	-1	-1	1.95302	324	0.030693	0.409725	18821839	18822435	13.9055	232	18821989	18822735	1.95302	188
3	1681741	1682182	.	169	.	-1	-1	1.95302	243	0.03039	0.408887	1681896	1682182	11.2796	114	1681741	1682041	1.95302	218
3	2334736	2335442	.	64	.	-1	-1	1.95302	542	0	0.154587	2334736	2335363	7.12251	250	2335139	2335442	1.95302	273
3	6105337	6105721	.	64	.	-1	-1	1.95302	241	0	0.154587	6105337	6105703	7.67849	125	6105380	6105721	1.95302	314
3	8462896	8463372	.	64	.	-1	-1	1.95302	268	0	0.154587	8462896	8463155	3.21072	72	8463032	8463372	1.95302	328
3	9212626	9213090	.	64	.	-1	-1	1.95302	276	0	0.154587	9212626	9213045	3.63871	267	9212715	9213090	1.95302	317
3	9842459	9842798	.	64	.	-1	-1	1.95302	245	0	0.154587	9842526	9842798	2.80324	164	9842459	9842765	1.95302	260
3	20476451	20477129	.	183	.	-1	-1	1.95302	154	0.039473	0.442206	20476451	20477129	18.1415	164	20476500	20476803	1.95302	96
3	20576933	20577689	.	64	.	-1	-1	1.95302	242	0	0.154587	20577058	20577689	7.67849	129	20576933	20577188	1.95302	231
4	299934	300704	.	180	.	-1	-1	1.95302	469	0.037441	0.434579	299934	300704	12.5719	437	300071	300321	1.95302	227
4	10274848	10275633	.	64	.	-1	-1	1.95302	380	0	0.154587	10274848	10275633	2.05535	241	10275097	10275441	1.95302	98
4	11604405	11604917	.	64	.	-1	-1	1.95302	311	0	0.154587	11604518	11604804	2.05535	76	11604405	11604917	1.95302	253
4	12572919	12573714	.	128	.	-1	-1	1.95302	595	0.002041	0.310346	12572919	12573714	72.2138	597	12573121	12573651	1.95302	304
4	16294141	16295606	.	166	.	-1	-1	1.95302	1081	0.028432	0.401479	16294141	16295606	9.42371	771	16294587	16295469	1.95302	385
5	721227	721955	.	169	.	-1	-1	1.95302	322	0.030016	0.40722	721536	721955	16.6915	202	721227	721852	1.95302	133
5	4658063	4658535	.	177	.	-1	-1	1.95302	152	0.035407	0.426304	4658063	4658482	18.1415	162	4658103	4658535	1.95302	102
5	5692864	5693697	.	178	.	-1	-1	1.95302	474	0.03677	0.430862	5692864	5693697	20.381	357	5693191	5693475	1.95302	65
5	8731788	8732163	.	184	.	-1	-1	1.95302	283	0.040473	0.443177	8731809	8732163	17.9775	237	8731788	8732146	1.95302	308
5	9965930	9966934	.	64	.	-1	-1	1.95302	448	0	0.154587	9965930	9966934	5.03694	496	9965978	9966242	1.95302	115
5	18094005	18094526	.	64	.	-1	-1	1.95302	270	0	0.154587	18094005	18094312	5.03694	174	18094261	18094526	1.95302	110
5	22387605	22389061	.	64	.	-1	-1	1.95302	603	0	0.154587	22388016	22388697	2.40081	301	22387605	22389061	1.95302	321
5	23054091	23054656	.	168	.	-1	-1	1.95302	317	0.028989	0.404739	23054091	23054564	9.76296	284	23054344	23054656	1.95302	98
5	25157961	25158974	.	179	.	-1	-1	1.95302	617	0.037003	0.431785	25158392	25158897	16.6915	319	25157961	25158974	1.95302	301
5	26833090	26833958	.	64	.	-1	-1	1.94669	387	0	0.154587	26833090	26833958	1.94669	407	26833249	26833834	3.47012	249
5	25436588	25437331	.	151	.	-1	-1	1.94561	498	0.01774	0.365773	25436764	25437331	30.0444	288	25436588	25437134	1.94561	320
4	14550253	14550958	.	64	.	-1	-1	1.94525	504	0	0.154587	14550253	14550958	7.20099	502	14550545	14550879	1.94525	215
2	15272459	15273436	.	64	.	-1	-1	1.93057	449	0	0.154587	15272459	15273436	1.93057	400	15272516	15272799	2.47929	151
5	4430857	4432487	.	64	.	-1	-1	1.92622	763	0	0.154587	4430857	4432487	1.92622	957	4431061	4431413	2.50897	127
4	8565154	8565615	.	163	.	-1	-1	1.90539	309	0.026461	0.392766	8565154	8565582	11.4017	288	8565281	8565615	1.90539	203
1	30310440	30311302	.	165	.	-1	-1	1.89702	678	0.027345	0.397476	30310918	30311302	19.4236	212	30310440	30311277	1.89702	373
3	3276709	3277663	.	64	.	-1	-1	1.89611	507	0	0.154587	3276709	3277663	1.89611	333	3276989	3277265	3.49972	131
4	18289745	18290536	.	64	.	-1	-1	1.89611	468	0	0.154587	18289745	18290536	1.89611	267	18290025	18290369	4.56089	194
4	9864657	9865366	.	162	.	-1	-1	1.86451	112	0.024995	0.390445	9864673	9864944	10.6498	130	9864657	9865366	1.86451	208
5	2398991	2399652	.	64	.	-1	-1	1.85952	281	0	0.154587	2399225	2399652	7.96235	259	2398991	2399275	1.85952	70
1	7906058	7907577	.	64	.	-1	-1	1.85867	913	0	0.154587	7906058	7907577	5.75344	918	7906913	7907332	1.85867	128
1	7990065	7990649	.	64	.	-1	-1	1.84884	317	0	0.154587	7990065	7990649	7.67849	231	7990249	7990523	1.84884	220
1	27441638	27442208	.	163	.	-1	-1	1.84884	432	0.02647	0.393542	27441638	27442208	18.4449	331	27441909	27442181	1.84884	262
3	19431860	19432584	.	64	.	-1	-1	1.84884	360	0	0.154587	19431860	19432584	2.05535	281	19432007	19432268	1.84884	94
2	16641420	16643505	.	64	.	-1	-1	1.83524	1082	0	0.154587	16641420	16643505	1.83524	1098	16641907	16642628	2.50067	600
3	11801576	11802703	.	164	.	-1	-1	1.80736	471	0.026867	0.396683	11801576	11802703	13.8946	448	11801753	11802548	1.80736	271
3	5311887	5312541	.	64	.	-1	-1	1.80097	293	0	0.154587	5312142	5312541	4.27571	91	5311887	5312414	1.80097	241
5	19939132	19940052	.	64	.	-1	-1	1.80097	453	0	0.154587	19939376	19940052	6.57954	512	19939132	19939397	1.80097	150
5	22698924	22699657	.	64	.	-1	-1	1.80097	344	0	0.154587	22698924	22699198	7.12267	135	22699040	22699657	1.80097	438
5	23875884	23876560	.	164	.	-1	-1	1.80097	255	0.026618	0.395106	23876112	23876560	16.3696	204	23875884	23876403	1.80097	79
1	9537989	9540268	.	64	.	-1	-1	1.77548	1402	0	0.154587	9537989	9540268	6.31309	1143	9538159	9540239	1.77548	747
3	8085746	8086591	.	143	.	-1	-1	1.76268	498	0.01163	0.344901	8085795	8086591	32.6469	576	8085746	8086462	1.76268	465
1	25403803	25404262	.	138	.	-1	-1	1.75729	265	0.007437	0.334048	25403803	25404262	41.1508	227	25403938	25404182	1.75729	169
5	26852744	26853975	.	162	.	-1	-1	1.75375	625	0.025495	0.391217	26852773	26853975	15.2586	585	26852744	26853168	1.75375	219
5	23256192	23257781	.	64	.	-1	-1	1.74682	646	0	0.154587	23256192	23257781	5.4398	910	23257014	23257489	1.74682	163
1	302628	303163	.	64	.	-1	-1	1.72103	300	0	0.154587	302876	303163	1.72103	67	302628	303090	2.50897	286
1	3240647	3242619	.	115	.	-1	-1	1.72103	1510	5e-06	0.277171	3240647	3242318	1.72103	933	3242049	3242619	7.9553	120
2	13768297	13769626	.	64	.	-1	-1	1.72103	772	0	0.154587	13768297	13769535	1.72103	720	13768898	13769626	2.22212	286
2	18309747	18310354	.	64	.	-1	-1	1.72103	345	0	0.154587	18310087	18310354	1.72103	207	18309747	18310127	5.34952	144
3	18802219	18802749	.	64	.	-1	-1	1.72103	275	0	0.154587	18802272	18802749	1.72103	228	18802219	18802495	4.56089	136
3	22990760	22992062	.	64	.	-1	-1	1.72103	608	0	0.154587	22990898	22992062	1.72103	675	22990760	22991802	2.50897	410
3	23426790	23427263	.	64	.	-1	-1	1.72103	211	0	0.154587	23426906	23427263	1.72103	85	23426790	23427052	1.95302	222
4	10596843	10597966	.	64	.	-1	-1	1.72103	182	0	0.154587	10597029	10597966	1.72103	311	10596843	10597145	2.22212	107
5	6188696	6189637	.	64	.	-1	-1	1.72103	544	0	0.154587	6189121	6189637	1.72103	427	6188696	6189224	5.76053	237
5	24752672	24753221	.	64	.	-1	-1	1.72103	285	0	0.154587	24752672	24753166	1.72103	251	24752916	24753221	2.22212	219
4	10078065	10078666	.	160	.	-1	-1	1.71969	258	0.023899	0.386629	10078071	10078666	17.7805	250	10078065	10078349	1.71969	261
5	23342976	23343504	.	64	.	-1	-1	1.71969	273	0	0.154587	23343215	23343504	2.80324	196	23342976	23343456	1.71969	112
5	26764351	26766519	.	157	.	-1	-1	1.71206	482	0.022191	0.379205	26764567	26766519	20.0776	967	26764351	26765591	1.71206	737
2	12499230	12499883	.	64	.	-1	-1	1.70756	325	0	0.154587	12499230	12499883	1.72103	228	12499604	12499868	1.70756	154
5	23840374	23841078	.	155	.	-1	-1	1.70756	377	0.020861	0.375586	23840642	23841078	21.3844	193	23840374	23840959	1.70756	293
1	575453	575882	.	64	.	-1	-1	1.70079	191	0	0.154587	575453	575783	7.67849	148	575621	575882	1.70079	67
1	2431792	2432883	.	64	.	-1	-1	1.70079	431	0	0.154587	2432023	2432757	1.72103	419	2431792	2432883	1.70079	723
1	2436917	2437353	.	154	.	-1	-1	1.70079	269	0.020339	0.372739	2436917	2437353	13.5473	296	2437027	2437286	1.70079	132
1	3057064	3058101	.	64	.	-1	-1	1.70079	546	0	0.154587	3057064	3057567	4.08641	159	3057308	3058101	1.70079	365
1	4775434	4776129	.	64	.	-1	-1	1.70079	244	0	0.154587	4775434	4776129	10.6498	249	4775440	4775767	1.70079	233
1	5325028	5325742	.	64	.	-1	-1	1.70079	358	0	0.154587	5325206	5325742	8.24722	170	5325028	5325639	1.70079	369
1	6474476	6475341	.	153	.	-1	-1	1.70079	166	0.019033	0.370625	6474514	6475341	12.563	219	6474476	6474820	1.70079	75
1	6560459	6561115	.	153	.	-1	-1	1.70079	271	0.018806	0.369227	6560749	6561115	11.4891	174	6560459	6561064	1.70079	294
1	6945123	6945675	.	64	.	-1	-1	1.70079	394	0	0.154587	6945441	6945675	3.21072	179	6945123	6945611	1.70079	292
1	7731998	7732691	.	139	.	-1	-1	1.70079	268	0.008201	0.335818	7732150	7732691	30.3754	301	7731998	7732467	1.70079	83
1	9730660	9731234	.	64	.	-1	-1	1.70079	226	0	0.154587	9730775	9731054	3.63871	144	9730660	9731234	1.70079	194
1	10219604	10220083	.	64	.	-1	-1	1.70079	180	0	0.154587	10219720	10220083	10.5558	146	10219604	10219936	1.70079	99
1	10576587	10577478	.	147	.	-1	-1	1.70079	616	0.013638	0.354425	10576587	10577478	25.078	523	10577075	10577462	1.70079	221
1	11872963	11873465	.	64	.	-1	-1	1.70079	169	0	0.154587	11872963	11873465	6.57954	203	11872991	11873309	1.70079	107
1	20593167	20593868	.	146	.	-1	-1	1.70079	315	0.012773	0.351837	20593387	20593856	29.1994	253	20593167	20593868	1.70079	157
1	22645007	22646134	.	64	.	-1	-1	1.70079	877	0	0.154587	22645007	22646134	2.4178	689	22645758	22646119	1.70079	81
1	25225188	25226154	.	64	.	-1	-1	1.70079	362	0	0.154587	25225188	25225756	8.24722	160	25225435	25226154	1.70079	318
1	25731739	25732968	.	64	.	-1	-1	1.70079	863	0	0.154587	25732172	25732861	2.4178	441	25731739	25732968	1.70079	486
1	26052767	26053313	.	147	.	-1	-1	1.70079	428	0.014243	0.355729	26053051	26053313	13.2333	128	26052767	26053231	1.70079	444
1	26195838	26196428	.	64	.	-1	-1	1.70079	77	0	0.154587	26195838	26196112	1.72103	66	26195863	26196428	1.70079	64
1	26484740	26485432	.	64	.	-1	-1	1.70079	153	0	0.154587	26484893	26485432	4.55265	124	26484740	26485062	1.70079	29
1	28376845	28377441	.	151	.	-1	-1	1.70079	388	0.017437	0.365088	28376845	28377441	16.6915	428	28377077	28377364	1.70079	116
2	8169276	8169724	.	139	.	-1	-1	1.70079	143	0.008528	0.337006	8169276	8169724	24.2752	201	8169298	8169555	1.70079	64
2	10267232	10267894	.	64	.	-1	-1	1.70079	464	0	0.154587	10267232	10267685	3.63871	330	10267584	10267894	1.70079	247
2	12107141	12107694	.	143	.	-1	-1	1.70079	219	0.011676	0.34552	12107141	12107521	30.8959	212	12107259	12107694	1.70079	232
2	14835062	14835517	.	151	.	-1	-1	1.70079	83	0.016946	0.363726	14835062	14835339	12.5719	132	14835071	14835517	1.70079	26
2	16706723	16707829	.	64	.	-1	-1	1.70079	419	0	0.154587	16706870	16707829	2.80324	355	16706723	16707366	1.70079	206
3	293156	293712	.	64	.	-1	-1	1.70079	159	0	0.154587	293156	293712	6.57954	203	293196	293635	1.70079	76
3	399728	400941	.	64	.	-1	-1	1.70079	363	0	0.154587	399728	400941	2.05535	645	399909	400495	1.70079	211
3	596266	597166	.	64	.	-1	-1	1.70079	492	0	0.154587	596444	597166	3.2149	346	596266	596759	1.70079	265
3	1643865	1644595	.	147	.	-1	-1	1.70079	357	0.01415	0.355076	1644088	1644595	15.98	243	1643865	1644284	1.70079	249
3	1712918	1713357	.	64	.	-1	-1	1.70079	255	0	0.154587	1712918	1713342	10.6498	169	1713072	1713357	1.70079	187
3	1767407	1768135	.	154	.	-1	-1	1.70079	337	0.019175	0.371328	1767407	1768135	21.1439	300	1767454	1767998	1.70079	327
3	4042564	4042995	.	64	.	-1	-1	1.70079	162	0	0.154587	4042758	4042995	3.60216	94	4042564	4042975	1.70079	37
3	4655384	4656454	.	149	.	-1	-1	1.70079	565	0.015852	0.359692	4655733	4656189	13.2333	209	4655384	4656454	1.70079	402
3	5005930	5006453	.	64	.	-1	-1	1.70079	216	0	0.154587	5006066	5006453	9.42371	137	5005930	5006174	1.70079	159
3	6044207	6044853	.	64	.	-1	-1	1.70079	344	0	0.154587	6044335	6044685	2.4178	186	6044207	6044853	1.70079	375
3	6305072	6305712	.	64	.	-1	-1	1.70079	393	0	0.154587	6305439	6305712	11.2796	142	6305072	6305456	1.70079	278
3	8992138	8992724	.	64	.	-1	-1	1.70079	158	0	0.154587	8992138	8992433	7.12267	150	8992197	8992724	1.70079	299
3	17719960	17720688	.	64	.	-1	-1	1.70079	215	0	0.154587	17719960	17720364	7.67849	228	17720059	17720688	1.70079	299
3	18789115	18790581	.	64	.	-1	-1	1.70079	469	0	0.154587	18789390	18790581	6.57954	730	18789115	18789506	1.70079	174
3	20346209	20347023	.	64	.	-1	-1	1.70079	667	0	0.154587	20346209	20347023	1.72103	348	20346659	20346903	1.70079	186
3	23175472	23175786	.	152	.	-1	-1	1.70079	143	0.017825	0.366459	23175486	23175773	11.9206	171	23175472	23175786	1.70079	102
4	694329	694846	.	64	.	-1	-1	1.70079	221	0	0.154587	694581	694846	4.18891	121	694329	694585	1.70079	69
4	8695679	8696798	.	64	.	-1	-1	1.70079	526	0	0.154587	8695870	8696798	2.4178	492	8695679	8695940	1.70079	206
4	9127888	9128546	.	158	.	-1	-1	1.70079	256	0.022862	0.382142	9128016	9128546	11.9206	306	9127888	9128212	1.70079	79
4	9904012	9904857	.	120	.	-1	-1	1.70079	529	0.000207	0.289637	9904012	9904857	99.7557	524	9904116	9904691	1.70079	250
4	10265640	10266759	.	64	.	-1	-1	1.70079	509	0	0.154587	10265965	10266759	3.63871	352	10265640	10266048	1.70079	117
4	10715675	10716327	.	148	.	-1	-1	1.70079	355	0.015226	0.358363	10715675	10716327	23.8907	323	10715732	10716191	1.70079	210
4	12028837	12029503	.	64	.	-1	-1	1.70079	156	0	0.154587	12028837	12029503	2.4178	384	12028856	12029432	1.70079	222
4	12555476	12556596	.	153	.	-1	-1	1.70079	551	0.018578	0.368531	12555904	12556190	13.2333	143	12555476	12556596	1.70079	532
4	12820703	12821321	.	150	.	-1	-1	1.70079	138	0.016274	0.361699	12820703	12821031	15.2792	153	12820703	12821321	1.70079	318
4	12827318	12828070	.	132	.	-1	-1	1.70079	352	0.003766	0.318796	12827552	12828070	33.4928	260	12827318	12827817	1.70079	210
4	15002725	15003439	.	64	.	-1	-1	1.70079	346	0	0.154587	15002965	15003436	8.24479	124	15002725	15003439	1.70079	328
4	15992047	15993054	.	148	.	-1	-1	1.70079	581	0.0147	0.357701	15992670	15993054	15.2792	176	15992047	15992690	1.70079	230
4	17579410	17579820	.	64	.	-1	-1	1.70079	109	0	0.154587	17579410	17579634	4.55265	108	17579433	17579820	1.70079	87
4	18321434	18322921	.	64	.	-1	-1	1.70079	1105	0	0.154587	18321434	18322921	4.55265	453	18322078	18322759	1.70079	443
4	18518625	18519457	.	143	.	-1	-1	1.70079	655	0.011681	0.346142	18519105	18519457	23.4584	185	18518625	18519441	1.70079	409
5	230728	231225	.	64	.	-1	-1	1.70079	200	0	0.154587	230728	231031	10.0251	182	230876	231225	1.70079	71
5	2292297	2293076	.	64	.	-1	-1	1.70079	404	0	0.154587	2292297	2292632	4.55265	106	2292350	2293076	1.70079	439
5	2758827	2759276	.	64	.	-1	-1	1.70079	198	0	0.154587	2758827	2759154	4.12702	159	2759001	2759276	1.70079	64
5	3616533	3617241	.	64	.	-1	-1	1.70079	404	0	0.154587	3616533	3617241	1.89611	263	3616808	3617143	1.70079	109
5	5765885	5766818	.	64	.	-1	-1	1.70079	306	0	0.154587	5765885	5766293	8.82951	282	5766035	5766818	1.70079	420
5	7271045	7271893	.	155	.	-1	-1	1.70079	454	0.020633	0.373448	7271045	7271608	16.3696	318	7271340	7271893	1.70079	204
5	9944541	9945196	.	122	.	-1	-1	1.70079	464	0.000514	0.294671	9944817	9945196	69.6309	185	9944541	9945185	1.70079	267
5	15877485	15878050	.	64	.	-1	-1	1.70079	376	0	0.154587	15877787	15878050	2.80324	172	15877485	15877824	1.70079	278
5	18361109	18362036	.	64	.	-1	-1	1.70079	476	0	0.154587	18361109	18361630	3.21072	160	18361507	18362036	1.70079	306
5	19545117	19545622	.	64	.	-1	-1	1.70079	221	0	0.154587	19545117	19545622	8.24722	138	19545194	19545516	1.70079	228
5	19645834	19646505	.	131	.	-1	-1	1.70079	302	0.002876	0.315578	19645834	19646258	43.2022	265	19646077	19646505	1.70079	183
5	21023340	21024142	.	64	.	-1	-1	1.70079	463	0	0.154587	21023442	21024142	4.55265	331	21023340	21023636	1.70079	255
5	23897991	23898961	.	150	.	-1	-1	1.70079	686	0.016824	0.363048	23898151	23898926	19.6076	347	23897991	23898961	1.70079	425
5	24990312	24991274	.	64	.	-1	-1	1.70079	539	0	0.154587	24990312	24991274	5.03694	637	24990537	24991040	1.70079	368
5	26662696	26663642	.	64	.	-1	-1	1.70079	465	0	0.154587	26662696	26663642	2.4178	371	26662814	26663134	1.70079	159
5	26846216	26847205	.	64	.	-1	-1	1.70079	675	0	0.154587	26846216	26847205	9.42371	238	26846356	26846923	1.70079	380
3	2562795	2563409	.	64	.	-1	-1	1.693	133	0	0.154587	2562795	2563409	1.693	272	2562849	2563114	3.38635	106
1	29353767	29354756	.	64	.	-1	-1	1.67178	396	0	0.154587	29353900	29354471	8.81189	338	29353767	29354756	1.67178	358
3	8076529	8077598	.	64	.	-1	-1	1.67152	339	0	0.154587	8076550	8077598	5.71317	683	8076529	8077053	1.67152	230
5	23966921	23967527	.	144	.	-1	-1	1.66031	190	0.012034	0.348651	23966948	23967527	13.7097	170	23966921	23967197	1.66031	183
1	7139866	7140301	.	64	.	-1	-1	1.65776	200	0	0.154587	7140011	7140301	3.53266	155	7139866	7140262	1.65776	235
1	29423669	29424154	.	64	.	-1	-1	1.62404	265	0	0.154587	29423669	29423946	3.63871	226	29423896	29424154	1.62404	78
1	8384638	8385333	.	121	.	-1	-1	1.6218	315	0.00035	0.293742	8384748	8385333	66.4611	338	8384638	8385235	1.6218	182
3	2008384	2008865	.	123	.	-1	-1	1.6218	177	0.000779	0.298442	2008384	2008865	54.6293	190	2008473	2008766	1.6218	76
3	10132416	10133109	.	64	.	-1	-1	1.62048	368	0	0.154587	10132416	10133107	1.62048	363	10132838	10133109	3.17791	202
5	6663309	6663644	.	64	.	-1	-1	1.6141	228	0	0.154587	6663324	6663598	1.6141	217	6663309	6663644	4.91018	225
1	1070813	1072032	.	64	.	-1	-1	1.61163	367	0	0.154587	1070813	1072032	2.56822	602	1071090	1071441	1.61163	163
1	16837076	16837455	.	64	.	-1	-1	1.61163	164	0	0.154587	16837076	16837337	4.14646	132	16837203	16837455	1.61163	69
5	16524979	16525483	.	64	.	-1	-1	1.58359	217	0	0.154587	16525158	16525483	1.58359	62	16524979	16525247	1.95302	194
1	7871879	7872533	.	64	.	-1	-1	1.56852	401	0	0.154587	7871879	7872288	1.56852	302	7872269	7872533	2.78753	110
2	18640020	18640431	.	64	.	-1	-1	1.56852	94	0	0.154587	18640037	18640314	1.56852	81	18640020	18640431	4.13668	91
1	19335975	19336226	.	64	.	-1	-1	1.56706	169	0	0.154587	19335981	19336225	9.08156	121	19335975	19336226	1.56706	211
1	7821875	7822418	.	64	.	-1	-1	1.52384	400	0	0.154587	7822181	7822418	3.21072	126	7821875	7822326	1.52384	368
2	8567007	8567829	.	64	.	-1	-1	1.52384	263	0	0.154587	8567007	8567829	3.21072	173	8567186	8567628	1.52384	203
3	1503093	1503852	.	123	.	-1	-1	1.52384	588	0.000717	0.297965	1503093	1503852	54.0054	539	1503529	1503786	1.52384	201
1	1997736	1999110	.	64	.	-1	-1	1.51801	548	0	0.154587	1998268	1999110	1.83524	465	1997736	1998486	1.51801	208
5	7377398	7377911	.	140	.	-1	-1	1.51244	258	0.008834	0.337603	7377398	7377860	18.7717	224	7377617	7377911	1.51244	74
2	16869133	16869728	.	140	.	-1	-1	1.50758	257	0.009159	0.338802	16869133	16869728	17.4785	278	16869153	16869559	1.50758	180
3	4723724	4724122	.	134	.	-1	-1	1.50758	156	0.004351	0.323178	4723724	4724098	27.7764	161	4723754	4724122	1.50758	143
5	21088653	21089007	.	64	.	-1	-1	1.50758	199	0	0.154587	21088730	21089004	12.7403	117	21088653	21089007	1.50758	204
3	5309642	5311626	.	114	.	-1	-1	1.49463	1547	1e-06	0.274728	5309642	5311626	1.49463	799	5310822	5311349	8.29037	360
5	6739440	6739793	.	64	.	-1	-1	1.48453	156	0	0.154587	6739440	6739682	12.1266	110	6739504	6739793	1.48453	138
5	21452153	21453088	.	64	.	-1	-1	1.47598	333	0	0.154587	21452307	21453088	7.12267	302	21452153	21452672	1.47598	335
1	107761	108305	.	64	.	-1	-1	1.46542	241	0	0.154587	107765	108305	9.42371	276	107761	108226	1.46542	81
1	3420814	3421456	.	64	.	-1	-1	1.46542	173	0	0.154587	3420814	3421456	12.5719	335	3420881	3421157	1.46542	122
1	5488765	5489250	.	140	.	-1	-1	1.46542	110	0.008847	0.338201	5488765	5489250	16.2402	142	5488780	5489246	1.46542	64
1	6799343	6800400	.	64	.	-1	-1	1.46542	273	0	0.154587	6799734	6800400	2.05535	69	6799343	6799794	1.46542	87
1	7800527	7801157	.	129	.	-1	-1	1.46542	349	0.002313	0.311898	7800527	7800977	28.3522	274	7800699	7801157	1.46542	186
1	9453941	9455410	.	125	.	-1	-1	1.46542	1248	0.00095	0.301333	9454950	9455410	37.0189	245	9453941	9455378	1.46542	804
1	10679747	10680114	.	64	.	-1	-1	1.46542	212	0	0.154587	10679824	10680114	7.12267	142	10679747	10680088	1.46542	205
1	11446160	11446879	.	64	.	-1	-1	1.46542	498	0	0.154587	11446526	11446879	3.68875	211	11446160	11446631	1.46542	248
1	11599970	11600657	.	64	.	-1	-1	1.46542	334	0	0.154587	11599970	11600657	3.72415	312	11600220	11600575	1.46542	210
1	13220408	13220912	.	64	.	-1	-1	1.46542	232	0	0.154587	13220408	13220768	2.05535	83	13220462	13220912	1.46542	328
1	19302526	19303082	.	64	.	-1	-1	1.46542	222	0	0.154587	19302657	19303082	2.80324	98	19302526	19302980	1.46542	215
1	19957568	19958192	.	64	.	-1	-1	1.46542	127	0	0.154587	19957568	19958185	5.03694	224	19957573	19958192	1.46542	329
1	22884897	22885295	.	64	.	-1	-1	1.46542	340	0	0.154587	22884948	22885204	1.70125	245	22884897	22885295	1.46542	384
1	25275995	25276382	.	64	.	-1	-1	1.46542	195	0	0.154587	25276094	25276382	10.6498	127	25275995	25276245	1.46542	165
1	27981580	27982784	.	136	.	-1	-1	1.46542	620	0.005048	0.327677	27981580	27982365	21.9142	629	27981959	27982784	1.46542	505
1	28290894	28291487	.	137	.	-1	-1	1.46542	261	0.005752	0.330548	28290894	28291286	20.381	240	28291112	28291487	1.46542	64
1	28754724	28756071	.	137	.	-1	-1	1.46542	435	0.006201	0.331709	28754724	28756071	21.9142	775	28755029	28755466	1.46542	104
1	29766397	29767139	.	135	.	-1	-1	1.46542	288	0.004729	0.325412	29766503	29767139	20.5353	392	29766397	29766893	1.46542	79
1	29777861	29779301	.	64	.	-1	-1	1.46542	741	0	0.154587	29778145	29779301	10.6654	659	29777861	29778228	1.46542	191
2	9511429	9512374	.	64	.	-1	-1	1.46542	454	0	0.154587	9511429	9512320	2.4178	472	9512052	9512374	1.46542	100
2	12409218	12409695	.	133	.	-1	-1	1.46542	179	0.004338	0.322072	12409343	12409695	25.8873	165	12409218	12409579	1.46542	68
2	13185686	13186524	.	64	.	-1	-1	1.46542	292	0	0.154587	13185686	13186524	2.4178	120	13186076	13186405	1.46542	74
2	16278132	16278615	.	137	.	-1	-1	1.46542	209	0.005684	0.32997	16278185	16278592	15.98	287	16278132	16278615	1.46542	79
2	17163058	17163448	.	64	.	-1	-1	1.46542	185	0	0.154587	17163215	17163448	2.4178	149	17163058	17163382	1.46542	65
2	17396103	17396861	.	127	.	-1	-1	1.46542	421	0.001399	0.306276	17396418	17396861	33.4928	225	17396103	17396701	1.46542	302
2	18888978	18889764	.	64	.	-1	-1	1.46542	562	0	0.154587	18889477	18889764	6.57954	248	18888978	18889686	1.46542	377
3	1735739	1736294	.	64	.	-1	-1	1.46542	183	0	0.154587	1735839	1736106	6.57954	115	1735739	1736294	1.46542	151
3	3985570	3986128	.	137	.	-1	-1	1.46542	263	0.006621	0.332292	3985680	3985984	21.1439	161	3985570	3986128	1.46542	165
3	7997378	7997983	.	136	.	-1	-1	1.46542	221	0.005645	0.329394	7997378	7997844	16.6915	207	7997525	7997983	1.46542	88
3	10313336	10313842	.	136	.	-1	-1	1.46542	246	0.005094	0.328248	10313336	10313694	15.98	236	10313498	10313842	1.46542	94
3	18901656	18902415	.	64	.	-1	-1	1.46542	284	0	0.154587	18901656	18902260	5.53589	89	18901914	18902415	1.46542	222
3	23265122	23265538	.	64	.	-1	-1	1.46542	279	0	0.154587	23265151	23265538	3.63871	300	23265122	23265478	1.46542	230
4	9731104	9732075	.	64	.	-1	-1	1.46542	577	0	0.154587	9731104	9732004	3.21072	335	9731351	9732075	1.46542	524
4	10166991	10167785	.	64	.	-1	-1	1.46542	426	0	0.154587	10167133	10167503	8.82951	218	10166991	10167785	1.46542	275
4	11459217	11459756	.	64	.	-1	-1	1.46542	186	0	0.154587	11459396	11459756	4.27571	76	11459217	11459528	1.46542	186
4	12375924	12376507	.	64	.	-1	-1	1.46542	277	0	0.154587	12376138	12376507	4.08641	267	12375924	12376425	1.46542	74
4	12649454	12649988	.	131	.	-1	-1	1.46542	428	0.002938	0.316645	12649454	12649988	26.6842	406	12649499	12649968	1.46542	281
4	13910690	13911821	.	119	.	-1	-1	1.46542	685	0.000131	0.287407	13911188	13911821	69.6309	206	13910690	13911719	1.46542	360
4	14706366	14707005	.	64	.	-1	-1	1.46542	148	0	0.154587	14706366	14707005	7.12267	167	14706417	14706691	1.46542	79
4	17331975	17332590	.	64	.	-1	-1	1.46542	170	0	0.154587	17332004	17332590	8.24722	236	17331975	17332414	1.46542	75
5	205711	206905	.	64	.	-1	-1	1.46542	515	0	0.154587	205792	206905	2.4178	652	205711	206446	1.46542	395
5	2267240	2267840	.	139	.	-1	-1	1.46542	427	0.008518	0.336411	2267386	2267840	14.5873	276	2267240	2267719	1.46542	433
5	2557006	2558364	.	64	.	-1	-1	1.46542	641	0	0.154587	2557321	2558364	11.2796	258	2557006	2557658	1.46542	628
5	3880303	3881024	.	64	.	-1	-1	1.46542	316	0	0.154587	3880589	3881024	9.42371	229	3880303	3880833	1.46542	117
5	4979472	4979917	.	64	.	-1	-1	1.46542	130	0	0.154587	4979475	4979753	6.05061	109	4979472	4979917	1.46542	149
5	23972933	23973302	.	64	.	-1	-1	1.46542	218	0	0.154587	23973073	23973302	4.55265	122	23972933	23973299	1.46542	174
5	25324015	25324962	.	64	.	-1	-1	1.46542	442	0	0.154587	25324015	25324962	5.10611	392	25324058	25324417	1.46542	211
5	26817043	26817658	.	126	.	-1	-1	1.46542	167	0.001209	0.303785	26817043	26817540	34.1899	139	26817101	26817658	1.46542	138
3	19276161	19277067	.	64	.	-1	-1	1.46014	370	0	0.154587	19276398	19277067	4.25884	378	19276161	19276756	1.46014	227
1	22110390	22111249	.	64	.	-1	-1	1.45931	619	0	0.154587	22110390	22111249	2.05535	358	22110920	22111210	1.45931	88
5	26035979	26037157	.	64	.	-1	-1	1.45931	447	0	0.154587	26035979	26037157	4.55265	644	26036439	26036846	1.45931	57
2	11548156	11549009	.	122	.	-1	-1	1.45785	494	0.000557	0.296073	11548156	11549009	40.7012	605	11548439	11548861	1.45785	100
1	363374	364799	.	64	.	-1	-1	1.4554	896	0	0.154587	363374	364799	1.4554	628	363938	364568	4.18409	325
3	18559116	18559967	.	64	.	-1	-1	1.4554	300	0	0.154587	18559116	18559967	1.4554	492	18559223	18559528	2.17236	192
1	26144365	26144855	.	131	.	-1	-1	1.44569	174	0.002918	0.316111	26144365	26144745	22.5381	213	26144403	26144855	1.44569	98
4	1414759	1416428	.	113	.	-1	-1	1.44408	750	0	0.273924	1414759	1416428	1.44408	1088	1415157	1415748	10.119	256
1	67257	67822	.	64	.	-1	-1	1.4298	431	0	0.154587	67257	67822	1.4298	308	67397	67702	1.99273	288
2	17934261	17935011	.	132	.	-1	-1	1.4277	250	0.003481	0.318256	17934261	17934782	20.0608	242	17934432	17935011	1.4277	237
1	26302812	26303210	.	64	.	-1	-1	1.41895	169	0	0.154587	26302812	26303050	5.37836	154	26302876	26303210	1.41895	120
1	24028154	24028742	.	64	.	-1	-1	1.41698	179	0	0.154587	24028154	24028501	1.41698	62	24028331	24028742	3.8341	120
1	8429846	8431044	.	113	.	-1	-1	1.4145	260	0	0.272329	8429932	8431044	1.4145	512	8429846	8430323	12.9614	243
1	18123044	18123455	.	64	.	-1	-1	1.4145	166	0	0.154587	18123134	18123455	1.4145	124	18123044	18123348	4.56521	118
1	28727289	28728250	.	64	.	-1	-1	1.4145	721	0	0.154587	28727604	28728250	1.4145	308	28727289	28727935	2.22212	602
1	29304962	29305598	.	64	.	-1	-1	1.4145	450	0	0.154587	29305128	29305598	1.4145	443	29304962	29305418	2.28142	291
1	29500510	29500865	.	64	.	-1	-1	1.4145	158	0	0.154587	29500510	29500865	1.4145	106	29500581	29500835	3.81988	139
2	13193204	13194247	.	64	.	-1	-1	1.4145	886	0	0.154587	13193204	13194247	1.4145	519	13193539	13194180	2.81327	562
2	13645502	13646614	.	64	.	-1	-1	1.4145	217	0	0.154587	13645639	13646614	1.4145	444	13645502	13645849	4.94965	149
2	18045875	18046416	.	64	.	-1	-1	1.4145	174	0	0.154587	18045875	18046167	1.4145	80	18046007	18046416	2.50897	136
3	3534922	3535378	.	64	.	-1	-1	1.4145	161	0	0.154587	3534977	3535378	1.4145	183	3534922	3535318	1.46542	84
3	5142037	5143363	.	64	.	-1	-1	1.4145	188	0	0.154587	5142176	5143363	1.4145	451	5142037	5142292	1.46542	108
4	10702113	10702685	.	64	.	-1	-1	1.4145	182	0	0.154587	10702113	10702490	1.4145	61	10702249	10702685	7.49801	168
4	12976847	12977370	.	64	.	-1	-1	1.4145	212	0	0.154587	12977087	12977370	1.4145	68	12976847	12977139	2.81327	116
4	18254026	18255110	.	64	.	-1	-1	1.4145	391	0	0.154587	18254026	18254754	1.4145	201	18254672	18255110	1.46542	64
5	10292004	10292905	.	64	.	-1	-1	1.4145	499	0	0.154587	10292004	10292905	1.4145	306	10292182	10292653	2.81327	242
5	17624051	17625152	.	64	.	-1	-1	1.4145	478	0	0.154587	17624051	17625022	1.4145	372	17624546	17625152	1.70079	90
5	21924270	21924906	.	64	.	-1	-1	1.4145	290	0	0.154587	21924315	21924906	1.4145	274	21924270	21924520	1.95302	128
5	24093458	24094175	.	64	.	-1	-1	1.4145	344	0	0.154587	24093458	24093928	1.4145	225	24093926	24094175	3.13362	117
5	26571043	26573233	.	64	.	-1	-1	1.4145	1317	0	0.154587	26571043	26573233	1.4145	978	26571813	26572537	1.50758	560
5	26620809	26621444	.	64	.	-1	-1	1.4145	313	0	0.154587	26620809	26621187	1.4145	210	26621123	26621444	1.95302	102
4	13836560	13838028	.	64	.	-1	-1	1.40892	179	0	0.154587	13836560	13838028	3.36204	566	13836651	13837050	1.40892	98
5	6457905	6458459	.	64	.	-1	-1	1.40892	339	0	0.154587	6457905	6458459	13.7402	370	6458109	6458385	1.40892	105
1	7267262	7268112	.	133	.	-1	-1	1.40542	400	0.003974	0.320426	7267595	7268112	17.5077	380	7267262	7267677	1.40542	87
5	26057418	26057885	.	64	.	-1	-1	1.38409	211	0	0.154587	26057594	26057885	7.72704	129	26057418	26057712	1.38409	118
3	6535891	6536669	.	64	.	-1	-1	1.35913	191	0	0.154587	6536175	6536669	2.4178	87	6535891	6536379	1.35913	12
1	7336618	7338092	.	64	.	-1	-1	1.3554	202	0	0.154587	7336706	7338092	1.77664	550	7336618	7336879	1.3554	175
1	7978809	7980062	.	64	.	-1	-1	1.34771	748	0	0.154587	7978809	7980062	2.4177	616	7979609	7979909	1.34771	63
3	1358384	1359126	.	64	.	-1	-1	1.33889	287	0	0.154587	1358384	1359109	5.67363	361	1358570	1359126	1.33889	130
1	29488216	29488765	.	64	.	-1	-1	1.33691	228	0	0.154587	29488293	29488765	14.3615	239	29488216	29488495	1.33691	140
1	29869680	29870686	.	64	.	-1	-1	1.3319	352	0	0.154587	29869680	29870111	1.3319	249	29869950	29870686	4.56089	185
1	1024043	1024688	.	64	.	-1	-1	1.30941	276	0	0.154587	1024319	1024688	15.2792	141	1024043	1024631	1.30941	260
2	9579361	9580001	.	64	.	-1	-1	1.30941	387	0	0.154587	9579544	9580001	14.7778	156	9579361	9579965	1.30941	435
4	13086903	13087731	.	125	.	-1	-1	1.30941	260	0.001005	0.302309	13086903	13087358	30.9571	254	13087091	13087731	1.30941	187
1	5944618	5945108	.	64	.	-1	-1	1.3091	242	0	0.154587	5944839	5945108	5.4943	109	5944618	5944972	1.3091	155
5	799648	801595	.	64	.	-1	-1	1.30851	867	0	0.154587	799648	801595	12.9309	810	800001	800425	1.30851	65
5	18718228	18718630	.	64	.	-1	-1	1.30851	222	0	0.154587	18718260	18718630	11.3293	156	18718228	18718542	1.30851	256
3	672262	672707	.	64	.	-1	-1	1.29982	244	0	0.154587	672262	672499	1.67937	199	672404	672707	1.29982	147
2	9842947	9844326	.	64	.	-1	-1	1.27822	952	0	0.154587	9842947	9844326	1.83664	663	9843533	9844013	1.27822	75
2	14586564	14587196	.	64	.	-1	-1	1.26021	303	0	0.154587	14586564	14586913	4.34593	76	14586855	14587196	1.26021	240
3	23285512	23286711	.	64	.	-1	-1	1.26021	1003	0	0.154587	23286351	23286711	7.67849	156	23285512	23286628	1.26021	636
4	10812821	10813560	.	119	.	-1	-1	1.26021	409	0.000152	0.28785	10812821	10813560	50.5482	204	10813073	10813519	1.26021	220
5	331571	332400	.	64	.	-1	-1	1.26021	600	0	0.154587	331639	332400	3.15204	315	331571	332344	1.26021	386
5	19762423	19762868	.	64	.	-1	-1	1.26021	237	0	0.154587	19762423	19762863	2.4178	308	19762461	19762868	1.26021	223
4	10216844	10217486	.	128	.	-1	-1	1.24878	344	0.001977	0.309831	10217009	10217486	22.4569	302	10216844	10217398	1.24878	222
1	367452	368707	.	64	.	-1	-1	1.24711	592	0	0.154587	367452	368707	8.24722	421	367866	368179	1.24711	75
1	1028094	1028863	.	115	.	-1	-1	1.24711	196	6e-06	0.278409	1028181	1028863	78.7917	238	1028094	1028422	1.24711	68
1	1421615	1422380	.	64	.	-1	-1	1.24711	447	0	0.154587	1421999	1422380	7.67849	165	1421615	1422125	1.24711	213
1	2237409	2238045	.	64	.	-1	-1	1.24711	421	0	0.154587	2237409	2237927	3.59682	254	2237744	2238045	1.24711	80
1	2990010	2992263	.	64	.	-1	-1	1.24711	1409	0	0.154587	2990010	2992263	2.95783	1081	2990586	2991838	1.24711	628
1	3100150	3101098	.	64	.	-1	-1	1.24711	780	0	0.154587	3100150	3100960	5.91435	448	3100838	3101098	1.24711	204
1	3442331	3442719	.	64	.	-1	-1	1.24711	195	0	0.154587	3442413	3442719	6.57954	123	3442331	3442588	1.24711	186
1	3903602	3904529	.	64	.	-1	-1	1.24711	402	0	0.154587	3903602	3904163	11.3293	382	3903962	3904529	1.24711	170
1	4044028	4044646	.	64	.	-1	-1	1.24711	265	0	0.154587	4044028	4044646	12.9987	332	4044035	4044301	1.24711	191
1	4243922	4244360	.	64	.	-1	-1	1.24711	206	0	0.154587	4243922	4244231	6.59118	189	4244082	4244360	1.24711	64
1	6674811	6675673	.	64	.	-1	-1	1.24711	301	0	0.154587	6674811	6675448	2.4178	44	6675290	6675673	1.24711	79
1	7038150	7038512	.	64	.	-1	-1	1.24711	127	0	0.154587	7038150	7038411	11.2796	120	7038199	7038512	1.24711	85
1	8961385	8962167	.	64	.	-1	-1	1.24711	464	0	0.154587	8961584	8962167	20.381	332	8961385	8961986	1.24711	231
1	9499386	9500512	.	64	.	-1	-1	1.24711	169	0	0.154587	9499386	9500512	1.72103	140	9499423	9500292	1.24711	300
1	9732407	9732813	.	64	.	-1	-1	1.24711	206	0	0.154587	9732493	9732768	7.67849	116	9732407	9732813	1.24711	210
1	10046367	10047150	.	117	.	-1	-1	1.24711	307	2.6e-05	0.281768	10046367	10047150	64.3567	334	10046578	10046961	1.24711	69
1	11601265	11601727	.	64	.	-1	-1	1.24711	158	0	0.154587	11601265	11601727	6.57954	122	11601353	11601634	1.24711	107
1	18945536	18946602	.	64	.	-1	-1	1.24711	783	0	0.154587	18945536	18946602	5.03694	569	18945786	18946474	1.24711	280
1	20838875	20839592	.	119	.	-1	-1	1.24711	382	0.000152	0.288741	20839250	20839570	31.7546	162	20838875	20839592	1.24711	449
1	24163325	24164060	.	64	.	-1	-1	1.24711	391	0	0.154587	24163513	24163734	3.1967	148	24163325	24164060	1.24711	447
1	25174772	25175126	.	121	.	-1	-1	1.24711	152	0.000326	0.29282	25174772	25175089	26.7047	166	25174851	25175126	1.24711	59
1	28374725	28375199	.	64	.	-1	-1	1.24711	219	0	0.154587	28374725	28375082	10.0313	108	28374854	28375199	1.24711	201
1	30269649	30270276	.	127	.	-1	-1	1.24711	228	0.001618	0.307791	30269649	30270100	19.6256	218	30269782	30270276	1.24711	105
2	809519	810176	.	64	.	-1	-1	1.24711	220	0	0.154587	809772	809996	3.63871	107	809519	810176	1.24711	199
2	7122781	7123226	.	64	.	-1	-1	1.24711	231	0	0.154587	7122781	7123226	16.6915	216	7122885	7123158	1.24711	143
2	7910092	7910448	.	64	.	-1	-1	1.24711	163	0	0.154587	7910228	7910448	9.18721	119	7910092	7910340	1.24711	71
2	9290374	9290721	.	64	.	-1	-1	1.24711	248	0	0.154587	9290454	9290709	14.5873	126	9290374	9290721	1.24711	196
2	10083480	10084245	.	64	.	-1	-1	1.24711	568	0	0.154587	10083480	10084224	1.72103	444	10083926	10084245	1.24711	76
2	12145461	12145931	.	124	.	-1	-1	1.24711	275	0.000849	0.299399	12145461	12145931	28.3609	279	12145630	12145901	1.24711	102
2	12151753	12152664	.	121	.	-1	-1	1.24711	652	0.000271	0.292361	12152185	12152664	33.4928	203	12151753	12152511	1.24711	472
2	12941061	12941510	.	64	.	-1	-1	1.24711	158	0	0.154587	12941061	12941510	14.5873	168	12941140	12941448	1.24711	70
2	14572930	14573506	.	64	.	-1	-1	1.24711	207	0	0.154587	14572930	14573228	7.12267	120	14573160	14573506	1.24711	65
2	15960912	15961540	.	64	.	-1	-1	1.24711	148	0	0.154587	15960912	15961422	6.10696	122	15960982	15961540	1.24711	258
2	17242054	17243147	.	64	.	-1	-1	1.24711	501	0	0.154587	17242054	17243023	4.74196	560	17242743	17243147	1.24711	90
2	19153656	19154134	.	64	.	-1	-1	1.24711	166	0	0.154587	19153713	19154134	14.3462	213	19153656	19153899	1.24711	62
3	2999699	3000554	.	64	.	-1	-1	1.24711	348	0	0.154587	2999699	3000554	5.53589	383	2999936	3000216	1.24711	76
3	3182441	3182753	.	64	.	-1	-1	1.24711	141	0	0.154587	3182481	3182719	4.55265	136	3182441	3182753	1.24711	106
3	3757824	3758772	.	115	.	-1	-1	1.24711	489	6e-06	0.277995	3758123	3758568	72.8441	204	3757824	3758772	1.24711	269
3	4119376	4121029	.	64	.	-1	-1	1.24711	680	0	0.154587	4119376	4121029	7.67849	860	4120294	4120736	1.24711	204
3	5149166	5149683	.	64	.	-1	-1	1.24711	207	0	0.154587	5149383	5149639	7.67849	126	5149166	5149683	1.24711	72
3	5995207	5995882	.	129	.	-1	-1	1.24711	449	0.002239	0.311379	5995207	5995755	20.381	353	5995567	5995882	1.24711	186
3	6023421	6024008	.	64	.	-1	-1	1.24711	421	0	0.154587	6023742	6024008	2.05535	116	6023421	6023993	1.24711	338
3	6096884	6097482	.	64	.	-1	-1	1.24711	248	0	0.154587	6097011	6097337	2.4178	107	6096884	6097482	1.24711	263
3	7194588	7194917	.	64	.	-1	-1	1.24711	157	0	0.154587	7194680	7194917	2.05535	152	7194588	7194905	1.24711	70
3	8170093	8171263	.	64	.	-1	-1	1.24711	487	0	0.154587	8170347	8171263	4.08641	626	8170093	8170569	1.24711	95
3	8196700	8197099	.	123	.	-1	-1	1.24711	164	0.00065	0.29749	8196700	8197099	30.0444	227	8196706	8196969	1.24711	95
3	9717882	9718283	.	64	.	-1	-1	1.24711	218	0	0.154587	9717882	9718260	17.4123	181	9717988	9718283	1.24711	150
3	16735789	16736194	.	64	.	-1	-1	1.24711	159	0	0.154587	16735789	16736120	11.2796	171	16735871	16736194	1.24711	65
3	17494770	17495311	.	64	.	-1	-1	1.24711	362	0	0.154587	17495024	17495311	17.4123	129	17494770	17495249	1.24711	212
3	20316743	20317227	.	64	.	-1	-1	1.24711	222	0	0.154587	20316743	20317212	11.9206	164	20316942	20317227	1.24711	81
3	21487749	21488565	.	64	.	-1	-1	1.24711	218	0	0.154587	21488012	21488565	4.21648	274	21487749	21488361	1.24711	78
3	22322350	22324513	.	64	.	-1	-1	1.24711	191	0	0.154587	22322418	22324513	11.2796	832	22322350	22322613	1.24711	131
3	23139903	23140526	.	124	.	-1	-1	1.24711	303	0.000932	0.300847	23139903	23140310	28.3609	207	23140128	23140526	1.24711	175
4	188903	189665	.	64	.	-1	-1	1.24711	361	0	0.154587	188903	189400	3.63871	157	189377	189665	1.24711	91
4	7342968	7343313	.	64	.	-1	-1	1.24711	231	0	0.154587	7342968	7343256	7.20099	152	7343034	7343313	1.24711	244
4	7640977	7641622	.	64	.	-1	-1	1.24711	339	0	0.154587	7640977	7641609	2.80324	393	7641123	7641622	1.24711	140
4	9171099	9171641	.	64	.	-1	-1	1.24711	180	0	0.154587	9171101	9171641	18.1415	295	9171099	9171480	1.24711	63
4	14866325	14867054	.	64	.	-1	-1	1.24711	329	0	0.154587	14866384	14867054	1.72103	298	14866325	14866572	1.24711	70
4	15798528	15799370	.	64	.	-1	-1	1.24711	620	0	0.154587	15798528	15799230	10.6498	494	15798752	15799370	1.24711	301
4	17318804	17319500	.	117	.	-1	-1	1.24711	399	5.1e-05	0.283479	17318986	17319500	50.205	209	17318804	17319486	1.24711	269
4	18191464	18192089	.	130	.	-1	-1	1.24711	356	0.00253	0.314518	18191719	18192007	18.8795	159	18191464	18192089	1.24711	348
5	31225	31690	.	117	.	-1	-1	1.24711	216	3.8e-05	0.28262	31277	31686	45.3265	211	31225	31690	1.24711	169
5	2933521	2934341	.	64	.	-1	-1	1.24711	255	0	0.154587	2933651	2934341	1.65688	413	2933521	2934047	1.24711	200
5	4767524	4768627	.	64	.	-1	-1	1.24711	533	0	0.154587	4767780	4768627	3.63871	469	4767524	4767836	1.24711	99
5	5434051	5434399	.	64	.	-1	-1	1.24711	110	0	0.154587	5434051	5434323	8.24722	103	5434095	5434399	1.24711	73
5	7680240	7680884	.	123	.	-1	-1	1.24711	163	0.000561	0.296544	7680240	7680543	26.7047	151	7680331	7680884	1.24711	293
5	8697145	8697723	.	64	.	-1	-1	1.24711	347	0	0.154587	8697145	8697723	2.80324	291	8697405	8697703	1.24711	144
5	13671588	13672785	.	64	.	-1	-1	1.24711	611	0	0.154587	13672035	13672477	1.4145	390	13671588	13672785	1.24711	230
5	20942782	20944137	.	124	.	-1	-1	1.24711	422	0.000926	0.300363	20942782	20943663	24.6528	596	20942900	20944137	1.24711	460
5	21588988	21589368	.	64	.	-1	-1	1.24711	189	0	0.154587	21588988	21589344	5.03694	134	21589121	21589368	1.24711	112
5	23260212	23261035	.	64	.	-1	-1	1.24711	223	0	0.154587	23260224	23260957	4.55265	440	23260212	23261035	1.24711	76
5	23788200	23788936	.	64	.	-1	-1	1.24711	488	0	0.154587	23788200	23788936	2.4178	339	23788552	23788930	1.24711	72
5	25209876	25210969	.	64	.	-1	-1	1.24711	784	0	0.154587	25210249	25210806	2.4178	162	25209876	25210969	1.24711	287
5	26169946	26170426	.	64	.	-1	-1	1.24711	322	0	0.154587	26170129	26170358	4.52356	121	26169946	26170426	1.24711	207
5	26574797	26575251	.	64	.	-1	-1	1.24711	226	0	0.154587	26574797	26575251	9.42371	184	26574881	26575177	1.24711	184
5	26731872	26732329	.	64	.	-1	-1	1.24711	193	0	0.154587	26732004	26732329	14.5873	168	26731872	26732288	1.24711	86
5	26822111	26822804	.	64	.	-1	-1	1.24711	306	0	0.154587	26822111	26822383	11.2796	160	26822218	26822804	1.24711	209
5	26897707	26898232	.	122	.	-1	-1	1.24711	196	0.000515	0.295604	26897929	26898232	23.4584	114	26897707	26898092	1.24711	56
1	25691262	25692017	.	64	.	-1	-1	1.24567	221	0	0.154587	25691262	25692017	1.24567	307	25691304	25691617	1.24711	67
5	23584359	23585040	.	64	.	-1	-1	1.24448	511	0	0.154587	23584359	23585040	17.2703	456	23584465	23585020	1.24448	338
4	17235958	17236723	.	64	.	-1	-1	1.23413	495	0	0.154587	17235958	17236723	21.202	539	17236279	17236682	1.23413	130
5	24383491	24384965	.	64	.	-1	-1	1.22593	283	0	0.154587	24383491	24384965	11.8307	537	24383616	24383996	1.22593	170
3	21980317	21980893	.	64	.	-1	-1	1.22576	258	0	0.154587	21980605	21980893	1.89611	116	21980317	21980614	1.22576	113
5	23700249	23700952	.	114	.	-1	-1	1.22576	299	1e-06	0.275132	23700249	23700689	88.7474	262	23700416	23700952	1.22576	169
4	727459	728506	.	64	.	-1	-1	1.20027	644	0	0.154587	727459	728312	7.87487	396	728048	728506	1.20027	140
1	20138416	20138777	.	64	.	-1	-1	1.19857	89	0	0.154587	20138432	20138715	1.4554	82	20138416	20138777	1.19857	81
2	13489787	13490552	.	64	.	-1	-1	1.19813	349	0	0.154587	13489787	13490123	1.19813	60	13489921	13490552	2.81327	504
1	8975448	8976494	.	64	.	-1	-1	1.18915	491	0	0.154587	8975638	8976494	7.14623	441	8975448	8976261	1.18915	479
3	17478381	17479206	.	64	.	-1	-1	1.17453	232	0	0.154587	17478381	17478815	7.96062	154	17478605	17479206	1.17453	250
4	15426633	15427301	.	64	.	-1	-1	1.17453	389	0	0.154587	15426637	15427301	11.9206	310	15426633	15427153	1.17453	343
5	325705	326301	.	121	.	-1	-1	1.17453	301	0.000245	0.291447	325705	326301	24.604	302	325825	326116	1.17453	181
5	3609132	3609726	.	64	.	-1	-1	1.16694	272	0	0.154587	3609132	3609517	1.16694	342	3609261	3609726	1.95302	73
5	21981519	21982017	.	64	.	-1	-1	1.16343	213	0	0.154587	21981683	21982017	7.48243	195	21981519	21981873	1.16343	68
1	17295332	17295721	.	118	.	-1	-1	1.16217	261	0.000104	0.286085	17295332	17295646	30.0444	138	17295462	17295721	1.16217	254
2	18725327	18726020	.	120	.	-1	-1	1.16217	298	0.000222	0.290088	18725526	18726020	24.8676	197	18725327	18725649	1.16217	201
4	16688859	16690449	.	64	.	-1	-1	1.16217	1098	0	0.154587	16688859	16690449	5.53589	772	16689747	16690273	1.16217	229
5	3335585	3336325	.	64	.	-1	-1	1.15822	421	0	0.154587	3335585	3336325	6.90781	379	3335792	3336288	1.15822	67
4	15940531	15941571	.	64	.	-1	-1	1.15716	621	0	0.154587	15940531	15941571	7.42947	657	15940651	15941026	1.15716	215
1	9256683	9257944	.	64	.	-1	-1	1.1563	352	0	0.154587	9256683	9257944	9.28542	750	9256868	9257117	1.1563	117
2	8899748	8900200	.	64	.	-1	-1	1.14946	67	0	0.154587	8899748	8899980	2.90339	112	8899770	8900200	1.14946	0
2	12782925	12783636	.	64	.	-1	-1	1.14876	160	0	0.154587	12782925	12783415	1.14876	305	12783013	12783636	1.23494	230
5	25091192	25092291	.	64	.	-1	-1	1.14564	676	0	0.154587	25091192	25092291	1.14564	411	25091717	25091982	1.70079	81
3	18823867	18824485	.	64	.	-1	-1	1.13828	252	0	0.154587	18824048	18824485	18.4032	263	18823867	18824281	1.13828	89
1	2333831	2334542	.	64	.	-1	-1	1.13464	429	0	0.154587	2333831	2334542	1.13464	419	2334185	2334466	2.50897	86
1	6872321	6872823	.	64	.	-1	-1	1.13464	291	0	0.154587	6872579	6872823	1.13464	62	6872321	6872804	1.70079	263
1	7370323	7371851	.	64	.	-1	-1	1.13464	191	0	0.154587	7370493	7371851	1.13464	626	7370323	7370596	1.24711	72
1	10247221	10248120	.	64	.	-1	-1	1.13464	157	0	0.154587	10247221	10248120	1.13464	496	10247243	10247538	5.34952	132
1	19619345	19620827	.	64	.	-1	-1	1.13464	224	0	0.154587	19619345	19620827	1.13464	893	19619347	19619836	4.83095	173
1	20079259	20079721	.	64	.	-1	-1	1.13464	214	0	0.154587	20079418	20079705	1.13464	130	20079259	20079721	2.22212	164
1	29857117	29857608	.	64	.	-1	-1	1.13464	191	0	0.154587	29857117	29857361	1.13464	233	29857133	29857608	1.95206	133
2	258626	259502	.	64	.	-1	-1	1.13464	571	0	0.154587	258626	259502	1.13464	338	258923	259362	7.0497	276
2	19352288	19352657	.	64	.	-1	-1	1.13464	158	0	0.154587	19352288	19352509	1.13464	96	19352390	19352657	1.95302	118
3	2957903	2958326	.	64	.	-1	-1	1.13464	150	0	0.154587	2957903	2958236	1.13464	100	2958036	2958326	1.95302	68
3	5747280	5748191	.	64	.	-1	-1	1.13464	331	0	0.154587	5747280	5748191	1.13464	215	5747427	5747861	2.81327	391
3	9121326	9121600	.	64	.	-1	-1	1.13464	113	0	0.154587	9121326	9121576	1.13464	82	9121354	9121600	2.22212	117
4	7790843	7791364	.	64	.	-1	-1	1.13464	292	0	0.154587	7790843	7791174	1.13464	183	7791079	7791364	2.04608	165
4	12487886	12488788	.	64	.	-1	-1	1.13464	250	0	0.154587	12487919	12488788	1.13464	365	12487886	12488375	4.79036	246
4	13022312	13024273	.	64	.	-1	-1	1.13464	578	0	0.154587	13022312	13023986	1.13464	675	13022780	13024273	1.72372	314
4	15614442	15614846	.	64	.	-1	-1	1.13464	149	0	0.154587	15614576	15614846	1.13464	60	15614442	15614687	1.70079	104
4	17523583	17524857	.	64	.	-1	-1	1.13464	450	0	0.154587	17523583	17524857	1.13464	636	17523608	17523936	8.23724	122
5	1578399	1579305	.	64	.	-1	-1	1.13464	707	0	0.154587	1578399	1579286	1.13464	434	1578833	1579305	2.22212	269
5	2559458	2559804	.	64	.	-1	-1	1.13464	147	0	0.154587	2559483	2559804	1.13464	59	2559458	2559715	2.22212	211
5	5905717	5906009	.	64	.	-1	-1	1.13464	169	0	0.154587	5905749	5906009	1.13464	71	5905717	5905987	3.13362	236
5	18083486	18083865	.	64	.	-1	-1	1.13464	127	0	0.154587	18083593	18083865	1.13464	67	18083486	18083771	3.81988	81
5	18698326	18698857	.	64	.	-1	-1	1.13464	157	0	0.154587	18698326	18698768	1.13464	63	18698507	18698857	1.46542	71
5	19220090	19221149	.	64	.	-1	-1	1.13464	828	0	0.154587	19220090	19221149	1.13464	415	19220611	19221116	5.34952	253
5	21769152	21770185	.	64	.	-1	-1	1.13464	582	0	0.154587	21769152	21770185	1.13464	495	21769325	21770000	1.24711	495
4	16419549	16420183	.	64	.	-1	-1	1.13314	378	0	0.154587	16419763	16420183	12.877	183	16419549	16420112	1.13314	213
2	19446250	19446842	.	64	.	-1	-1	1.1179	340	0	0.154587	19446250	19446842	5.03694	497	19446372	19446663	1.1179	61
1	28218367	28219191	.	64	.	-1	-1	1.11189	424	0	0.154587	28218367	28218952	21.1623	326	28218814	28219191	1.11189	76
3	17306339	17307150	.	64	.	-1	-1	1.11189	525	0	0.154587	17306339	17307150	2.68293	335	17306695	17307006	1.11189	135
4	16693713	16694476	.	64	.	-1	-1	1.11189	169	0	0.154587	16693777	16694476	2.4178	383	16693713	16694108	1.11189	72
2	12198478	12198953	.	64	.	-1	-1	1.11176	205	0	0.154587	12198683	12198953	8.81189	143	12198478	12198831	1.11176	63
4	9664923	9665354	.	64	.	-1	-1	1.09717	189	0	0.154587	9664923	9665354	21.8097	226	9664945	9665249	1.09717	130
4	10291243	10292212	.	118	.	-1	-1	1.09445	586	0.000104	0.286524	10291243	10292212	26.9757	528	10291812	10292119	1.09445	76
3	4123350	4126415	.	64	.	-1	-1	1.08666	1071	0	0.154587	4123350	4126415	1.08666	1681	4124176	4124759	11.3812	251
5	1318337	1319731	.	64	.	-1	-1	1.08666	651	0	0.154587	1318337	1319731	1.08666	944	1318525	1319478	4.18409	344
4	18486317	18487090	.	64	.	-1	-1	1.08301	183	0	0.154587	18486317	18487090	3.76241	413	18486457	18486966	1.08301	232
2	7637554	7638069	.	64	.	-1	-1	1.07337	322	0	0.154587	7637561	7637839	3.21072	133	7637554	7638069	1.07337	504
3	1678809	1680150	.	64	.	-1	-1	1.07337	897	0	0.154587	1678809	1679608	12.4221	404	1678975	1680150	1.07337	490
5	6394712	6395852	.	64	.	-1	-1	1.07337	616	0	0.154587	6394712	6395436	1.13464	319	6395319	6395852	1.07337	166
1	22875074	22876320	.	64	.	-1	-1	1.06439	858	0	0.154587	22875509	22876320	23.4799	429	22875074	22876077	1.06439	463
2	17331156	17331664	.	64	.	-1	-1	1.0624	283	0	0.154587	17331156	17331595	1.4145	222	17331241	17331664	1.0624	97
1	20671013	20671463	.	64	.	-1	-1	1.06229	194	0	0.154587	20671200	20671463	4.08641	111	20671013	20671288	1.06229	90
3	5638785	5639485	.	64	.	-1	-1	1.06229	460	0	0.154587	5638785	5639485	2.27931	396	5639058	5639396	1.06229	73
5	26030142	26030720	.	64	.	-1	-1	1.06229	256	0	0.154587	26030334	26030720	2.05535	56	26030142	26030585	1.06229	264
2	18964783	18965345	.	64	.	-1	-1	1.05655	219	0	0.154587	18964969	18965345	10.8628	188	18964783	18965231	1.05655	65
2	9491773	9492251	.	64	.	-1	-1	1.05511	235	0	0.154587	9491773	9492045	2.4178	214	9491955	9492251	1.05511	75
1	28402654	28403345	.	64	.	-1	-1	1.04926	321	0	0.154587	28402847	28403145	7.12267	130	28402654	28403345	1.04926	200
5	20193786	20194669	.	114	.	-1	-1	1.04926	465	4e-06	0.276761	20193786	20194488	51.551	486	20194129	20194669	1.04926	258
5	26658945	26659772	.	64	.	-1	-1	1.04926	490	0	0.154587	26658945	26659698	4.40613	490	26659492	26659772	1.04926	105
1	587323	587778	.	64	.	-1	-1	1.04585	112	0	0.154587	587323	587778	1.4145	70	587406	587710	1.04585	71
1	1659368	1659851	.	64	.	-1	-1	1.04585	173	0	0.154587	1659368	1659747	24.2752	179	1659396	1659851	1.04585	140
1	3472266	3473638	.	64	.	-1	-1	1.04585	660	0	0.154587	3472266	3472929	10.0313	480	3472764	3473638	1.04585	203
1	3924762	3925321	.	64	.	-1	-1	1.04585	204	0	0.154587	3924809	3925321	17.5166	292	3924762	3925023	1.04585	69
1	5055315	5055713	.	64	.	-1	-1	1.04585	153	0	0.154587	5055315	5055688	5.91435	187	5055365	5055713	1.04585	69
1	5298177	5299060	.	64	.	-1	-1	1.04585	354	0	0.154587	5298659	5299060	13.2333	133	5298177	5298753	1.04585	93
1	6882334	6882767	.	117	.	-1	-1	1.04585	148	3.5e-05	0.282193	6882366	6882767	30.921	185	6882334	6882585	1.04585	80
1	8097900	8098255	.	64	.	-1	-1	1.04585	191	0	0.154587	8098019	8098255	6.01175	136	8097900	8098206	1.04585	128
1	9174647	9175068	.	64	.	-1	-1	1.04585	251	0	0.154587	9174780	9175068	1.96032	255	9174647	9174920	1.04585	118
1	9949616	9950525	.	113	.	-1	-1	1.04585	436	0	0.272726	9949830	9950499	78.2796	226	9949616	9950525	1.04585	249
1	9991576	9992230	.	64	.	-1	-1	1.04585	400	0	0.154587	9991576	9992230	23.4799	293	9991684	9992161	1.04585	233
1	10203864	10204509	.	64	.	-1	-1	1.04585	257	0	0.154587	10203973	10204426	2.4178	340	10203864	10204509	1.04585	168
1	10475529	10476123	.	64	.	-1	-1	1.04585	292	0	0.154587	10475763	10476123	4.55265	272	10475529	10476115	1.04585	79
1	10550287	10550757	.	64	.	-1	-1	1.04585	182	0	0.154587	10550375	10550650	4.55265	199	10550287	10550757	1.04585	109
1	11210730	11211485	.	64	.	-1	-1	1.04585	328	0	0.154587	11210730	11211485	10.3737	527	11210751	11211070	1.04585	108
1	11621032	11621503	.	64	.	-1	-1	1.04585	157	0	0.154587	11621032	11621503	15.2792	169	11621107	11621442	1.04585	71
1	13279987	13280600	.	64	.	-1	-1	1.04585	258	0	0.154587	13279987	13280600	27.5298	408	13280015	13280409	1.04585	81
1	17219523	17220358	.	64	.	-1	-1	1.04585	240	0	0.154587	17219523	17220358	21.9142	266	17219654	17220076	1.04585	121
1	18304371	18305386	.	64	.	-1	-1	1.04585	471	0	0.154587	18304823	18305386	2.80324	316	18304371	18305136	1.04585	227
1	19698389	19699701	.	113	.	-1	-1	1.04585	969	0	0.273523	19698389	19699701	44.8227	596	19698557	19699538	1.04585	415
1	20146357	20147196	.	114	.	-1	-1	1.04585	383	3e-06	0.275537	20146357	20147038	37.952	163	20146810	20147196	1.04585	151
1	20303762	20304170	.	64	.	-1	-1	1.04585	208	0	0.154587	20303762	20304157	11.2796	174	20303821	20304170	1.04585	184
1	20574220	20574559	.	116	.	-1	-1	1.04585	136	2.4e-05	0.281343	20574286	20574559	29.2325	147	20574220	20574468	1.04585	60
1	21364469	21364884	.	64	.	-1	-1	1.04585	173	0	0.154587	21364520	21364884	7.67849	221	21364469	21364843	1.04585	75
1	22461625	22461978	.	64	.	-1	-1	1.04585	111	0	0.154587	22461641	22461865	2.56404	128	22461625	22461978	1.04585	78
1	23543999	23544532	.	64	.	-1	-1	1.04585	383	0	0.154587	23543999	23544532	8.82951	405	23544283	23544530	1.04585	77
1	25455817	25456312	.	64	.	-1	-1	1.04585	185	0	0.154587	25455817	25456078	1.13464	63	25456056	25456312	1.04585	69
1	25740476	25741279	.	64	.	-1	-1	1.04585	328	0	0.154587	25740895	25741267	27.5298	152	25740476	25741279	1.04585	482
1	25912524	25912825	.	64	.	-1	-1	1.04585	94	0	0.154587	25912579	25912825	1.72103	57	25912524	25912773	1.04585	76
1	26365614	26366448	.	64	.	-1	-1	1.04585	468	0	0.154587	26365614	26366446	1.72103	85	26365794	26366448	1.04585	273
1	26744950	26745759	.	64	.	-1	-1	1.04585	216	0	0.154587	26744950	26745759	1.89611	505	26744966	26745299	1.04585	86
1	27443566	27444453	.	64	.	-1	-1	1.04585	582	0	0.154587	27443566	27444145	1.63518	265	27444098	27444453	1.04585	142
1	28285543	28286141	.	64	.	-1	-1	1.04585	198	0	0.154587	28285543	28285809	1.72103	145	28285723	28286141	1.04585	71
1	28473653	28474307	.	64	.	-1	-1	1.04585	436	0	0.154587	28473943	28474307	14.5873	211	28473653	28474064	1.04585	372
1	28824248	28824741	.	64	.	-1	-1	1.04585	228	0	0.154587	28824516	28824741	5.53589	107	28824248	28824560	1.04585	82
1	29203328	29203893	.	64	.	-1	-1	1.04585	183	0	0.154587	29203328	29203694	12.5719	148	29203478	29203893	1.04585	69
1	29250050	29250551	.	64	.	-1	-1	1.04585	244	0	0.154587	29250050	29250551	15.2792	329	29250108	29250416	1.04585	101
1	29413006	29413911	.	64	.	-1	-1	1.04585	363	0	0.154587	29413006	29413911	6.57954	563	29413303	29413715	1.04585	90
1	30134682	30135636	.	64	.	-1	-1	1.04585	564	0	0.154587	30135029	30135319	5.03694	156	30134682	30135636	1.04585	355
2	893341	893797	.	64	.	-1	-1	1.04585	207	0	0.154587	893341	893719	2.05535	240	893449	893797	1.04585	66
2	9013713	9014816	.	64	.	-1	-1	1.04585	482	0	0.154587	9014030	9014816	25.8873	163	9013713	9014375	1.04585	277
2	9514945	9515333	.	64	.	-1	-1	1.04585	144	0	0.154587	9514945	9515261	1.72103	96	9515066	9515333	1.04585	71
2	9859343	9859809	.	64	.	-1	-1	1.04585	245	0	0.154587	9859343	9859677	6.05061	183	9859564	9859809	1.04585	86
2	11125275	11126039	.	64	.	-1	-1	1.04585	375	0	0.154587	11125529	11126039	2.4178	242	11125275	11125591	1.04585	119
2	11858765	11859663	.	64	.	-1	-1	1.04585	427	0	0.154587	11858881	11859663	1.25249	384	11858765	11859084	1.04585	79
2	12681886	12683404	.	64	.	-1	-1	1.04585	1244	0	0.154587	12681886	12683404	4.18515	730	12683045	12683393	1.04585	106
2	13894684	13895120	.	64	.	-1	-1	1.04585	240	0	0.154587	13894684	13894974	3.63871	234	13894854	13895120	1.04585	77
2	14021291	14022001	.	64	.	-1	-1	1.04585	281	0	0.154587	14021461	14022001	4.55265	261	14021291	14021905	1.04585	132
2	14523366	14523830	.	64	.	-1	-1	1.04585	174	0	0.154587	14523492	14523830	13.9055	149	14523366	14523682	1.04585	73
2	15444617	15445438	.	64	.	-1	-1	1.04585	557	0	0.154587	15445106	15445438	11.6686	211	15444617	15445401	1.04585	415
2	17213571	17213957	.	64	.	-1	-1	1.04585	227	0	0.154587	17213571	17213845	5.03694	143	17213608	17213957	1.04585	197
2	17504408	17505893	.	64	.	-1	-1	1.04585	370	0	0.154587	17504408	17505893	4.1625	735	17504664	17504966	1.04585	75
2	17526729	17527236	.	64	.	-1	-1	1.04585	222	0	0.154587	17526902	17527236	12.5719	159	17526729	17526981	1.04585	113
2	17871943	17872485	.	116	.	-1	-1	1.04585	213	2.2e-05	0.28092	17871943	17872485	31.7546	345	17871962	17872299	1.04585	63
2	18000442	18000992	.	64	.	-1	-1	1.04585	184	0	0.154587	18000548	18000992	12.5841	181	18000442	18000795	1.04585	81
2	18004851	18005992	.	64	.	-1	-1	1.04585	191	0	0.154587	18004851	18005992	6.05061	598	18004937	18005281	1.04585	70
3	545656	546981	.	64	.	-1	-1	1.04585	718	0	0.154587	545656	546981	1.13464	611	546356	546719	1.04585	77
3	2346275	2346892	.	64	.	-1	-1	1.04585	198	0	0.154587	2346525	2346892	3.21072	82	2346275	2346613	1.04585	64
3	2348612	2349570	.	64	.	-1	-1	1.04585	410	0	0.154587	2348612	2349570	29.4594	435	2348920	2349172	1.04585	77
3	6380583	6381361	.	64	.	-1	-1	1.04585	300	0	0.154587	6380583	6381361	8.82951	404	6380935	6381260	1.04585	74
3	6523582	6524379	.	64	.	-1	-1	1.04585	300	0	0.154587	6523582	6524379	1.72103	232	6523713	6524106	1.04585	71
3	6958129	6958504	.	64	.	-1	-1	1.04585	162	0	0.154587	6958152	6958503	6.59118	115	6958129	6958504	1.04585	144
3	8182593	8183350	.	64	.	-1	-1	1.04585	396	0	0.154587	8182593	8183350	9.54628	331	8182986	8183317	1.04585	69
3	8640106	8640813	.	64	.	-1	-1	1.04585	254	0	0.154587	8640106	8640492	25.078	203	8640234	8640813	1.04585	177
3	9254898	9255365	.	64	.	-1	-1	1.04585	232	0	0.154587	9254930	9255295	5.03694	164	9254898	9255365	1.04585	168
3	9737379	9737821	.	64	.	-1	-1	1.04585	164	0	0.154587	9737386	9737821	23.1687	241	9737379	9737692	1.04585	81
3	10503802	10504593	.	64	.	-1	-1	1.04585	196	0	0.154587	10503802	10504053	1.90698	102	10504018	10504593	1.04585	74
3	17946727	17947226	.	64	.	-1	-1	1.04585	245	0	0.154587	17946890	17947226	5.53589	236	17946727	17947119	1.04585	92
3	18566875	18567838	.	64	.	-1	-1	1.04585	450	0	0.154587	18566875	18567838	5.53589	523	18567030	18567275	1.04585	71
3	20178653	20179248	.	64	.	-1	-1	1.04585	315	0	0.154587	20178806	20179248	5.03694	353	20178653	20179225	1.04585	125
3	20347393	20347919	.	64	.	-1	-1	1.04585	227	0	0.154587	20347434	20347919	16.6915	321	20347393	20347793	1.04585	153
3	21810249	21810680	.	64	.	-1	-1	1.04585	140	0	0.154587	21810249	21810593	2.80324	203	21810252	21810680	1.04585	75
3	22231468	22232185	.	64	.	-1	-1	1.04585	357	0	0.154587	22231468	22231956	4.02742	288	22231700	22232185	1.04585	219
3	22364490	22364931	.	64	.	-1	-1	1.04585	206	0	0.154587	22364691	22364931	8.96016	143	22364490	22364783	1.04585	69
3	22904348	22904711	.	64	.	-1	-1	1.04585	174	0	0.154587	22904427	22904689	3.21072	203	22904348	22904711	1.04585	66
3	23352088	23352949	.	64	.	-1	-1	1.04585	386	0	0.154587	23352170	23352707	13.2333	385	23352088	23352949	1.04585	509
3	23422215	23423122	.	114	.	-1	-1	1.04585	625	3e-06	0.276352	23422658	23423122	48.6276	205	23422215	23422936	1.04585	423
4	1203652	1204483	.	64	.	-1	-1	1.04585	288	0	0.154587	1203652	1204483	15.2792	236	1203906	1204176	1.04585	86
4	7348739	7349500	.	64	.	-1	-1	1.04585	331	0	0.154587	7349116	7349500	7.12267	219	7348739	7349446	1.04585	165
4	8357697	8358376	.	64	.	-1	-1	1.04585	356	0	0.154587	8357697	8358376	31.7546	499	8357824	8358274	1.04585	87
4	9295718	9296445	.	64	.	-1	-1	1.04585	178	0	0.154587	9295718	9296066	9.42371	120	9295883	9296445	1.04585	71
4	9319566	9320324	.	64	.	-1	-1	1.04585	197	0	0.154587	9319706	9320324	25.8873	185	9319566	9319995	1.04585	70
4	10325866	10326491	.	64	.	-1	-1	1.04585	253	0	0.154587	10326180	10326486	4.55265	119	10325866	10326491	1.04585	74
4	10811862	10812305	.	64	.	-1	-1	1.04585	153	0	0.154587	10811896	10812233	8.82951	168	10811862	10812305	1.04585	105
4	12496751	12497568	.	64	.	-1	-1	1.04585	557	0	0.154587	12496751	12497319	2.4178	519	12497266	12497568	1.04585	81
4	13660089	13660919	.	64	.	-1	-1	1.04585	496	0	0.154587	13660089	13660915	1.88455	583	13660612	13660919	1.04585	63
4	13692815	13693267	.	64	.	-1	-1	1.04585	147	0	0.154587	13692815	13693084	7.67849	149	13692878	13693267	1.04585	109
4	14105946	14106624	.	64	.	-1	-1	1.04585	385	0	0.154587	14106365	14106624	7.12267	131	14105946	14106604	1.04585	298
4	14514117	14514517	.	64	.	-1	-1	1.04585	170	0	0.154587	14514117	14514337	3.21072	151	14514230	14514517	1.04585	76
4	15113854	15114565	.	64	.	-1	-1	1.04585	252	0	0.154587	15114158	15114565	7.12267	126	15113854	15114201	1.04585	74
4	16845127	16845671	.	64	.	-1	-1	1.04585	203	0	0.154587	16845343	16845671	2.0865	152	16845127	16845508	1.04585	90
4	17533228	17534337	.	64	.	-1	-1	1.04585	611	0	0.154587	17533228	17534337	2.4178	259	17533622	17534323	1.04585	466
4	17779763	17780374	.	64	.	-1	-1	1.04585	230	0	0.154587	17779763	17780374	30.0444	251	17779865	17780371	1.04585	108
4	18165722	18166054	.	64	.	-1	-1	1.04585	137	0	0.154587	18165722	18166020	5.03694	121	18165796	18166054	1.04585	79
5	2176015	2176590	.	113	.	-1	-1	1.04585	208	0	0.273124	2176107	2176590	62.2757	248	2176015	2176415	1.04585	76
5	3594270	3595769	.	64	.	-1	-1	1.04585	1127	0	0.154587	3594270	3595297	2.05535	490	3594464	3595769	1.04585	578
5	4151655	4152067	.	64	.	-1	-1	1.04585	179	0	0.154587	4151655	4151907	2.05535	49	4151819	4152067	1.04585	146
5	4722232	4722794	.	64	.	-1	-1	1.04585	152	0	0.154587	4722232	4722673	19.3161	146	4722261	4722794	1.04585	249
5	6391516	6392842	.	64	.	-1	-1	1.04585	695	0	0.154587	6391516	6392842	1.72103	583	6391658	6392087	1.04585	97
5	6884415	6885399	.	64	.	-1	-1	1.04585	350	0	0.154587	6884837	6885399	5.53589	205	6884415	6884936	1.04585	74
5	7005121	7005794	.	64	.	-1	-1	1.04585	253	0	0.154587	7005355	7005684	11.9206	169	7005121	7005794	1.04585	320
5	7842586	7843097	.	64	.	-1	-1	1.04585	246	0	0.154587	7842586	7843097	21.1439	159	7842752	7843093	1.04585	167
5	9433435	9433956	.	64	.	-1	-1	1.04585	195	0	0.154587	9433452	9433699	4.08641	108	9433435	9433956	1.04585	265
5	16523575	16524681	.	64	.	-1	-1	1.04585	221	0	0.154587	16523769	16524681	2.80324	470	16523575	16523838	1.04585	84
5	18506682	18507181	.	64	.	-1	-1	1.04585	220	0	0.154587	18506916	18507181	11.2796	133	18506682	18507150	1.04585	184
5	19030471	19031074	.	114	.	-1	-1	1.04585	194	3e-06	0.275944	19030471	19030861	50.4547	192	19030558	19031074	1.04585	110
5	20166978	20167436	.	64	.	-1	-1	1.04585	118	0	0.154587	20166991	20167436	11.2551	127	20166978	20167233	1.04585	96
5	22662113	22662690	.	64	.	-1	-1	1.04585	256	0	0.154587	22662346	22662690	9.42371	201	22662113	22662475	1.04585	79
5	23359392	23360120	.	64	.	-1	-1	1.04585	170	0	0.154587	23359392	23359941	19.6256	191	23359462	23360120	1.04585	223
5	23691800	23693183	.	64	.	-1	-1	1.04585	206	0	0.154587	23691800	23693183	24.7918	677	23691884	23693142	1.04585	736
5	25030193	25030697	.	64	.	-1	-1	1.04585	169	0	0.154587	25030193	25030484	1.13464	64	25030398	25030697	1.04585	70
5	25483501	25484139	.	64	.	-1	-1	1.04585	152	0	0.154587	25483501	25483743	2.4178	170	25483572	25484139	1.04585	63
5	26492199	26492589	.	64	.	-1	-1	1.04585	145	0	0.154587	26492217	26492589	14.5873	175	26492199	26492587	1.04585	120
5	26805562	26806806	.	64	.	-1	-1	1.04585	875	0	0.154587	26805562	26806531	1.72103	569	26806433	26806806	1.04585	54
5	7669976	7670587	.	64	.	-1	-1	1.04495	289	0	0.154587	7669976	7670244	1.04495	91	7670024	7670587	1.04585	255
3	5637762	5638285	.	64	.	-1	-1	1.02555	179	0	0.154587	5637798	5638088	3.32118	252	5637762	5638285	1.02555	71
4	15897457	15898347	.	64	.	-1	-1	1.02555	525	0	0.154587	15897838	15898347	7.67849	268	15897457	15898341	1.02555	374
5	4002985	4003464	.	64	.	-1	-1	1.0217	203	0	0.154587	4002985	4003257	1.0217	68	4003202	4003464	2.44772	122
1	5236651	5237276	.	64	.	-1	-1	1.02115	346	0	0.154587	5236651	5237276	12.4432	379	5236838	5237143	1.02115	126
1	26668425	26668826	.	64	.	-1	-1	1.02115	135	0	0.154587	26668436	26668826	28.0995	181	26668425	26668675	1.02115	79
5	26900805	26903442	.	64	.	-1	-1	1.02115	2386	0	0.154587	26901111	26903442	2.98901	632	26900805	26903406	1.02115	1286
2	12205375	12206000	.	64	.	-1	-1	1.01581	446	0	0.154587	12205656	12206000	19.1381	174	12205375	12205971	1.01581	437
5	17099402	17100350	.	64	.	-1	-1	1.01087	266	0	0.154587	17099402	17099676	21.7802	130	17099559	17100350	1.01087	246
1	4266576	4267051	.	64	.	-1	-1	1.0061	148	0	0.154587	4266641	4267051	10.6498	232	4266576	4266891	1.0061	0
1	9492599	9493203	.	64	.	-1	-1	1.0061	244	0	0.154587	9492599	9493203	23.4799	255	9492744	9493195	1.0061	197
4	13460433	13461300	.	64	.	-1	-1	1.00273	573	0	0.154587	13460832	13461237	32.4766	193	13460433	13461300	1.00273	459
2	381572	381951	.	64	.	-1	-1	1.0019	202	0	0.154587	381572	381936	5.53589	157	381660	381951	1.0019	159
3	19257443	19258007	.	64	.	-1	-1	1.0019	198	0	0.154587	19257443	19257789	6.57954	238	19257534	19258007	1.0019	68
5	2502279	2502850	.	64	.	-1	-1	1.0019	235	0	0.154587	2502279	2502622	9.73782	168	2502462	2502850	1.0019	120

## Sheet: AtSDR4L_NativePro_rep1
chr	start	end	length	abs_summit	pileup	-LOG10(pvalue)	fold_enrichment	-LOG10(qvalue)	name
1	2950	3305	356	3007	20	3.42441	2.12314	1.72103	SDR4-natPro_1_peak_1
1	19227	19558	332	19363	23	4.69295	2.42645	2.80324	SDR4-natPro_1_peak_2
1	20203	21184	982	20293	22	3.24731	2.00092	1.60289	SDR4-natPro_1_peak_3a
1	20203	21184	982	20688	36	11.7741	3.74078	9.42371	SDR4-natPro_1_peak_3b
1	22605	22863	259	22710	29	7.67174	3.03306	5.53589	SDR4-natPro_1_peak_4
1	37742	38242	501	37993	105	73.2942	10.7168	69.6309	SDR4-natPro_1_peak_5
1	51697	52076	380	51897	41	12.2936	3.55549	9.93274	SDR4-natPro_1_peak_6
1	52519	52769	251	52666	37	10.1615	3.26032	7.89279	SDR4-natPro_1_peak_7
1	61543	61775	233	61656	35	7.63962	2.73943	5.52311	SDR4-natPro_1_peak_8
1	67258	67822	565	67440	27	3.05683	1.82876	1.4298	SDR4-natPro_1_peak_9a
1	67258	67822	565	67693	40	9.33619	2.92781	7.12108	SDR4-natPro_1_peak_9b
1	68374	68700	327	68514	45	12.0407	3.2931	9.68496	SDR4-natPro_1_peak_10
1	99307	99660	354	99413	24	5.15042	2.52755	3.21072	SDR4-natPro_1_peak_11
1	102587	102857	271	102732	21	3.8293	2.22424	2.05535	SDR4-natPro_1_peak_12
1	103779	104245	467	103885	26	6.11372	2.72975	4.08641	SDR4-natPro_1_peak_13
1	104657	105124	468	104790	33	9.94122	3.43747	7.67849	SDR4-natPro_1_peak_14
1	107766	108305	540	107922	36	11.7741	3.74078	9.42371	SDR4-natPro_1_peak_15a
1	107766	108305	540	108163	39	13.7096	4.04408	11.2796	SDR4-natPro_1_peak_15b
1	116108	117304	1197	116248	42	9.66109	2.91868	7.42124	SDR4-natPro_1_peak_16a
1	116108	117304	1197	116791	27	3.08948	1.83758	1.45854	SDR4-natPro_1_peak_16b
1	118458	118715	258	118563	59	4.60166	1.7352	2.74943	SDR4-natPro_1_peak_17
1	140232	140600	369	140420	64	33.0332	6.57163	30.0444	SDR4-natPro_1_peak_18
1	146100	146999	900	146329	37	12.4083	3.84188	10.0313	SDR4-natPro_1_peak_19a
1	146100	146999	900	146867	29	7.67174	3.03306	5.53589	SDR4-natPro_1_peak_19b
1	167411	167839	429	167470	19	3.03842	2.02204	1.4145	SDR4-natPro_1_peak_20
1	171389	171643	255	171571	19	3.03842	2.02204	1.4145	SDR4-natPro_1_peak_21
1	173304	173898	595	173589	55	25.4986	5.66171	22.693	SDR4-natPro_1_peak_22
1	176803	177113	311	177004	27	6.61848	2.83086	4.55265	SDR4-natPro_1_peak_23
1	178617	178915	299	178761	19	3.03842	2.02204	1.4145	SDR4-natPro_1_peak_24
1	180498	181460	963	180549	26	3.53873	1.98265	1.82772	SDR4-natPro_1_peak_25a
1	180498	181460	963	180841	27	3.2004	1.86755	1.56324	SDR4-natPro_1_peak_25b
1	180498	181460	963	181075	25	2.9971	1.852	1.4145	SDR4-natPro_1_peak_25c
1	180498	181460	963	181219	25	3.87163	2.10419	2.09578	SDR4-natPro_1_peak_25d
1	182179	182622	444	182323	36	11.7741	3.74078	9.42371	SDR4-natPro_1_peak_26
1	183175	183559	385	183439	28	7.13797	2.93196	5.03694	SDR4-natPro_1_peak_27
1	190216	190583	368	190393	56	25.8228	5.64409	23.0122	SDR4-natPro_1_peak_28
1	192242	192466	225	192336	26	6.03374	2.70544	4.03172	SDR4-natPro_1_peak_29
1	198119	198964	846	198610	69	35.7635	6.68092	32.7155	SDR4-natPro_1_peak_30
1	199457	199716	260	199591	28	4.5918	2.21631	2.74035	SDR4-natPro_1_peak_31
1	202217	202444	228	202373	22	4.09153	2.27271	2.30235	SDR4-natPro_1_peak_32
1	206878	207302	425	207079	36	11.7741	3.74078	9.42371	SDR4-natPro_1_peak_33
1	207676	207949	274	207802	41	15.0531	4.24629	12.5719	SDR4-natPro_1_peak_34
1	210636	211123	488	210882	27	6.61848	2.83086	4.55265	SDR4-natPro_1_peak_35
1	218631	219018	388	218838	31	8.29308	3.09766	6.12228	SDR4-natPro_1_peak_36
1	227471	228558	1088	227801	26	5.00649	2.40028	3.10243	SDR4-natPro_1_peak_37a
1	227471	228558	1088	228364	59	25.7108	5.34728	22.9019	SDR4-natPro_1_peak_37b
1	237686	238117	432	237979	37	8.38723	2.83523	6.21404	SDR4-natPro_1_peak_38
1	239416	239914	499	239720	60	28.7101	5.94932	25.8325	SDR4-natPro_1_peak_39
1	267966	268313	348	268179	33	6.82069	2.61796	4.74823	SDR4-natPro_1_peak_40
1	269802	270206	405	269884	38	6.7937	2.4456	4.72296	SDR4-natPro_1_peak_41
1	282447	282721	275	282599	27	6.61848	2.83086	4.55265	SDR4-natPro_1_peak_42
1	302877	303163	287	302944	20	3.42441	2.12314	1.72103	SDR4-natPro_1_peak_43
1	309382	309667	286	309565	23	4.69295	2.42645	2.80324	SDR4-natPro_1_peak_44
1	311449	311677	229	311511	18	2.67208	1.92094	1.13464	SDR4-natPro_1_peak_45
1	325209	325474	266	325286	25	5.6242	2.62865	3.63871	SDR4-natPro_1_peak_46
1	356585	357079	495	356900	40	14.3762	4.14518	11.9206	SDR4-natPro_1_peak_47
1	363375	364799	1425	363728	20	3.08613	2.00696	1.4554	SDR4-natPro_1_peak_48a
1	363375	364799	1425	364278	82	49.646	8.39147	46.3396	SDR4-natPro_1_peak_48b
1	366112	366368	257	366205	27	6.61848	2.83086	4.55265	SDR4-natPro_1_peak_49
1	367453	368707	1255	367600	34	10.5403	3.53857	8.24722	SDR4-natPro_1_peak_50a
1	367453	368707	1255	368149	38	13.0535	3.94298	10.6498	SDR4-natPro_1_peak_50b
1	393018	393301	284	393154	32	8.25109	3.03192	6.08169	SDR4-natPro_1_peak_51
1	396505	396801	297	396595	19	3.03166	2.01964	1.4145	SDR4-natPro_1_peak_52
1	414677	415051	375	414867	67	35.6674	6.87494	32.6205	SDR4-natPro_1_peak_53
1	418017	418691	675	418375	49	9.00713	2.57133	6.80028	SDR4-natPro_1_peak_54
1	420062	420508	447	420248	67	23.4102	4.3509	20.6667	SDR4-natPro_1_peak_55
1	426337	426921	585	426640	173	132.716	13.2979	128.432	SDR4-natPro_1_peak_56
1	430931	431748	818	431328	26	6.11372	2.72975	4.08641	SDR4-natPro_1_peak_57
1	434178	434423	246	434291	41	15.0531	4.24629	12.5719	SDR4-natPro_1_peak_58
1	436868	437241	374	437160	21	3.8293	2.22424	2.05535	SDR4-natPro_1_peak_59
1	460305	460643	339	460507	26	3.82713	2.06346	2.05535	SDR4-natPro_1_peak_60
1	467669	467970	302	467827	46	14.584	3.79297	12.1242	SDR4-natPro_1_peak_61
1	468714	469622	909	468923	135	96.238	11.4414	92.2966	SDR4-natPro_1_peak_62a
1	468714	469622	909	469377	80	41.579	6.84263	38.4248	SDR4-natPro_1_peak_62b
1	471500	471774	275	471630	72	16.6231	3.11537	14.0884	SDR4-natPro_1_peak_63
1	479630	479973	344	479685	18	2.48702	1.85307	1.02755	SDR4-natPro_1_peak_64
1	483075	483342	268	483138	20	2.87211	1.93394	1.31319	SDR4-natPro_1_peak_65
1	488455	488818	364	488672	62	8.78318	2.27324	6.58202	SDR4-natPro_1_peak_66
1	489086	489307	222	489167	34	3.97904	1.92576	2.19951	SDR4-natPro_1_peak_67
1	497004	497475	472	497203	18	2.67208	1.92094	1.13464	SDR4-natPro_1_peak_68
1	501950	502187	238	502081	32	9.35447	3.33637	7.12267	SDR4-natPro_1_peak_69
1	509138	509365	228	509260	24	4.65099	2.37178	2.79411	SDR4-natPro_1_peak_70
1	559688	560019	332	559882	45	12.2147	3.32986	9.85517	SDR4-natPro_1_peak_71
1	575454	575783	330	575602	33	9.94122	3.43747	7.67849	SDR4-natPro_1_peak_72
1	587324	587778	455	587394	19	3.03842	2.02204	1.4145	SDR4-natPro_1_peak_73
1	588074	588581	508	588389	34	10.5403	3.53857	8.24722	SDR4-natPro_1_peak_74
1	645729	645989	261	645814	18	2.50436	1.85942	1.04156	SDR4-natPro_1_peak_75
1	732293	732569	277	732353	18	2.67208	1.92094	1.13464	SDR4-natPro_1_peak_76
1	738055	738648	594	738158	30	8.21935	3.13416	6.05061	SDR4-natPro_1_peak_77
1	752007	752440	434	752196	25	5.6242	2.62865	3.63871	SDR4-natPro_1_peak_78
1	754002	754802	801	754260	64	33.0332	6.57163	30.0444	SDR4-natPro_1_peak_79a
1	754002	754802	801	754790	19	2.99168	2.00544	1.4145	SDR4-natPro_1_peak_79b
1	766903	767281	379	767113	40	11.5513	3.43508	9.22052	SDR4-natPro_1_peak_80
1	807011	807539	529	807258	299	333.649	30.3306	328.495	SDR4-natPro_1_peak_81
1	851976	852319	344	852125	21	3.8293	2.22424	2.05535	SDR4-natPro_1_peak_82
1	867715	867935	221	867783	19	3.03842	2.02204	1.4145	SDR4-natPro_1_peak_83
1	899855	900124	270	899972	54	15.2808	3.52678	12.7955	SDR4-natPro_1_peak_84
1	900494	900756	263	900626	47	11.3634	3.07102	9.03658	SDR4-natPro_1_peak_85
1	907159	907702	544	907229	21	2.89724	1.9152	1.3354	SDR4-natPro_1_peak_86a
1	907159	907702	544	907538	46	16.9941	4.35465	14.4534	SDR4-natPro_1_peak_86b
1	911539	911847	309	911733	22	4.25236	2.32535	2.4178	SDR4-natPro_1_peak_87
1	919763	920131	369	919819	19	3.03842	2.02204	1.4145	SDR4-natPro_1_peak_88
1	931638	931885	248	931764	25	5.43696	2.57093	3.48482	SDR4-natPro_1_peak_89
1	932819	933410	592	933075	26	6.11372	2.72975	4.08641	SDR4-natPro_1_peak_90
1	940402	940622	221	940565	21	3.8293	2.22424	2.05535	SDR4-natPro_1_peak_91
1	952853	953363	511	953046	38	11.1311	3.44559	8.82437	SDR4-natPro_1_peak_92
1	954121	954458	338	954287	43	14.2342	3.89699	11.7936	SDR4-natPro_1_peak_93
1	955099	955897	799	955176	46	3.72885	1.7156	2.00328	SDR4-natPro_1_peak_94a
1	955099	955897	799	955370	39	2.57724	1.56218	1.10604	SDR4-natPro_1_peak_94b
1	955099	955897	799	955573	38	2.86054	1.63024	1.3038	SDR4-natPro_1_peak_94c
1	956271	957388	1118	956604	30	5.63251	2.42625	3.64676	SDR4-natPro_1_peak_95a
1	956271	957388	1118	957073	104	60.6742	8.22447	57.178	SDR4-natPro_1_peak_95b
1	957951	958265	315	958100	37	10.3212	3.30002	8.04897	SDR4-natPro_1_peak_96
1	962261	962707	447	962324	20	2.71031	1.87891	1.16694	SDR4-natPro_1_peak_97
1	970298	971034	737	970460	22	4.0216	2.24992	2.23544	SDR4-natPro_1_peak_98a
1	970298	971034	737	970770	27	6.47521	2.78802	4.4348	SDR4-natPro_1_peak_98b
1	977246	977546	301	977380	24	2.68352	1.78077	1.14519	SDR4-natPro_1_peak_99
1	978133	978412	280	978392	24	5.12389	2.5192	3.21072	SDR4-natPro_1_peak_100
1	978948	979315	368	979130	65	32.1607	6.26149	29.1994	SDR4-natPro_1_peak_101
1	993061	993404	344	993310	35	9.83065	3.28639	7.58646	SDR4-natPro_1_peak_102
1	1020580	1021055	476	1020641	19	3.03842	2.02204	1.4145	SDR4-natPro_1_peak_103
1	1024320	1024688	369	1024461	45	17.8596	4.65069	15.2792	SDR4-natPro_1_peak_104
1	1028182	1028863	682	1028420	122	82.5668	10.4125	78.7917	SDR4-natPro_1_peak_105
1	1031701	1032308	608	1031906	18	2.67208	1.92094	1.13464	SDR4-natPro_1_peak_106
1	1070814	1072032	1219	1071109	29	7.12328	2.87479	5.03694	SDR4-natPro_1_peak_107a
1	1070814	1072032	1219	1071724	25	4.41008	2.26191	2.56822	SDR4-natPro_1_peak_107b
1	1084345	1084947	603	1084667	195	183.553	19.816	178.95	SDR4-natPro_1_peak_108
1	1100572	1100892	321	1100629	22	2.76375	1.84757	1.21546	SDR4-natPro_1_peak_109
1	1122786	1123441	656	1122912	18	2.50219	1.85863	1.0395	SDR4-natPro_1_peak_110
1	1129119	1129685	567	1129558	36	11.7741	3.74078	9.42371	SDR4-natPro_1_peak_111
1	1130110	1130359	250	1130308	26	4.61004	2.28567	2.75666	SDR4-natPro_1_peak_112
1	1134221	1134588	368	1134326	24	5.15042	2.52755	3.21072	SDR4-natPro_1_peak_113
1	1135450	1135688	239	1135554	21	3.8293	2.22424	2.05535	SDR4-natPro_1_peak_114
1	1146270	1146677	408	1146333	21	3.8293	2.22424	2.05535	SDR4-natPro_1_peak_115
1	1157803	1158444	642	1157950	19	3.03842	2.02204	1.4145	SDR4-natPro_1_peak_116a
1	1157803	1158444	642	1158263	21	3.8293	2.22424	2.05535	SDR4-natPro_1_peak_116b
1	1170488	1171465	978	1170817	33	9.94122	3.43747	7.67849	SDR4-natPro_1_peak_117a
1	1170488	1171465	978	1171216	22	4.24264	2.32216	2.4178	SDR4-natPro_1_peak_117b
1	1188418	1188727	310	1188560	32	9.35447	3.33637	7.12267	SDR4-natPro_1_peak_118
1	1205815	1206048	234	1205903	24	4.21841	2.23922	2.4178	SDR4-natPro_1_peak_119
1	1215492	1215760	269	1215629	29	2.73543	1.71066	1.19027	SDR4-natPro_1_peak_120
1	1233159	1233399	241	1233353	27	6.61848	2.83086	4.55265	SDR4-natPro_1_peak_121
1	1235962	1236675	714	1236089	22	4.14496	2.29016	2.35362	SDR4-natPro_1_peak_122a
1	1235962	1236675	714	1236493	36	11.7741	3.74078	9.42371	SDR4-natPro_1_peak_122b
1	1244605	1244865	261	1244744	46	18.4453	4.7161	15.8548	SDR4-natPro_1_peak_123
1	1248951	1249316	366	1249153	56	26.3069	5.76282	23.4799	SDR4-natPro_1_peak_124
1	1317270	1317565	296	1317390	21	3.8293	2.22424	2.05535	SDR4-natPro_1_peak_125
1	1337710	1338269	560	1337966	105	68.9543	9.7618	65.3518	SDR4-natPro_1_peak_126
1	1343645	1343936	292	1343775	25	5.6242	2.62865	3.63871	SDR4-natPro_1_peak_127
1	1358435	1358985	551	1358567	22	4.25236	2.32535	2.4178	SDR4-natPro_1_peak_128
1	1359826	1360505	680	1360061	18	2.67208	1.92094	1.13464	SDR4-natPro_1_peak_129
1	1372032	1372285	254	1372210	22	4.25236	2.32535	2.4178	SDR4-natPro_1_peak_130
1	1378718	1379128	411	1378996	22	4.25236	2.32535	2.4178	SDR4-natPro_1_peak_131
1	1391276	1391510	235	1391342	20	3.28904	2.07652	1.64131	SDR4-natPro_1_peak_132
1	1395936	1396620	685	1396209	21	3.8293	2.22424	2.05535	SDR4-natPro_1_peak_133
1	1415831	1416326	496	1416206	44	17.1436	4.54959	14.5873	SDR4-natPro_1_peak_134
1	1422000	1422380	381	1422165	33	9.94122	3.43747	7.67849	SDR4-natPro_1_peak_135
1	1425548	1425875	328	1425606	23	4.20406	2.27085	2.40912	SDR4-natPro_1_peak_136
1	1436974	1437224	251	1437166	22	4.25236	2.32535	2.4178	SDR4-natPro_1_peak_137
1	1452251	1452478	228	1452406	22	4.25236	2.32535	2.4178	SDR4-natPro_1_peak_138
1	1455609	1455971	363	1455681	24	5.15042	2.52755	3.21072	SDR4-natPro_1_peak_139
1	1468949	1469476	528	1469240	75	42.9633	7.68375	39.7797	SDR4-natPro_1_peak_140
1	1486941	1487180	240	1487049	38	10.4066	3.26751	8.132	SDR4-natPro_1_peak_141
1	1495122	1496189	1068	1495273	31	6.75451	2.68103	4.68467	SDR4-natPro_1_peak_142a
1	1495122	1496189	1068	1495982	36	11.7741	3.74078	9.42371	SDR4-natPro_1_peak_142b
1	1517889	1518154	266	1518042	24	5.15042	2.52755	3.21072	SDR4-natPro_1_peak_143
1	1518526	1519088	563	1518701	34	10.1225	3.42378	7.85529	SDR4-natPro_1_peak_144
1	1534530	1534938	409	1534606	24	5.15042	2.52755	3.21072	SDR4-natPro_1_peak_145
1	1538053	1538485	433	1538227	25	5.61255	2.62505	3.63871	SDR4-natPro_1_peak_146
1	1560045	1560353	309	1560107	23	4.68259	2.42312	2.80324	SDR4-natPro_1_peak_147
1	1568350	1568968	619	1568429	26	5.85507	2.65143	3.86024	SDR4-natPro_1_peak_148a
1	1568350	1568968	619	1568690	19	3.03166	2.01964	1.4145	SDR4-natPro_1_peak_148b
1	1575766	1576012	247	1575878	25	5.6242	2.62865	3.63871	SDR4-natPro_1_peak_149
1	1587855	1588445	591	1587957	23	4.63087	2.40653	2.77564	SDR4-natPro_1_peak_150a
1	1587855	1588445	591	1588313	25	5.43696	2.57093	3.48482	SDR4-natPro_1_peak_150b
1	1601468	1601706	239	1601622	23	3.80979	2.14733	2.05535	SDR4-natPro_1_peak_151
1	1624797	1625117	321	1624896	25	4.21416	2.20423	2.4177	SDR4-natPro_1_peak_152
1	1637701	1638069	369	1637850	18	2.48702	1.85307	1.02755	SDR4-natPro_1_peak_153
1	1657160	1657404	245	1657294	21	3.82022	2.22119	2.05535	SDR4-natPro_1_peak_154
1	1659369	1659747	379	1659548	57	27.1226	5.86392	24.2752	SDR4-natPro_1_peak_155
1	1660701	1660932	232	1660893	25	4.85527	2.3944	2.95783	SDR4-natPro_1_peak_156
1	1681751	1682035	285	1681831	30	3.88956	1.9835	2.11328	SDR4-natPro_1_peak_157
1	1702113	1702607	495	1702461	23	4.69295	2.42645	2.80324	SDR4-natPro_1_peak_158
1	1704692	1705732	1041	1704906	78	42.5868	7.25824	39.4151	SDR4-natPro_1_peak_159a
1	1704692	1705732	1041	1705516	34	10.5403	3.53857	8.24722	SDR4-natPro_1_peak_159b
1	1711165	1711445	281	1711424	22	4.25236	2.32535	2.4178	SDR4-natPro_1_peak_160
1	1713490	1713827	338	1713657	27	6.61848	2.83086	4.55265	SDR4-natPro_1_peak_161
1	1714114	1714333	220	1714221	27	4.81029	2.30819	2.91613	SDR4-natPro_1_peak_162
1	1714932	1715191	260	1715035	26	6.11372	2.72975	4.08641	SDR4-natPro_1_peak_163
1	1724332	1724619	288	1724440	22	4.25236	2.32535	2.4178	SDR4-natPro_1_peak_164
1	1725183	1725497	315	1725480	18	2.67208	1.92094	1.13464	SDR4-natPro_1_peak_165
1	1739228	1739554	327	1739362	34	10.5403	3.53857	8.24722	SDR4-natPro_1_peak_166
1	1744393	1745115	723	1744711	67	35.6674	6.87494	32.6205	SDR4-natPro_1_peak_167
1	1745546	1746121	576	1745817	115	84.2793	11.7278	80.479	SDR4-natPro_1_peak_168
1	1764355	1764746	392	1764423	20	3.42441	2.12314	1.72103	SDR4-natPro_1_peak_169
1	1767522	1767765	244	1767646	21	3.8293	2.22424	2.05535	SDR4-natPro_1_peak_170
1	1773549	1774044	496	1773827	68	36.5582	6.97604	33.4928	SDR4-natPro_1_peak_171
1	1829825	1830389	565	1829943	26	6.11372	2.72975	4.08641	SDR4-natPro_1_peak_172a
1	1829825	1830389	565	1830232	18	2.67208	1.92094	1.13464	SDR4-natPro_1_peak_172b
1	1841463	1842114	652	1841612	25	5.6242	2.62865	3.63871	SDR4-natPro_1_peak_173
1	1843286	1843571	286	1843541	22	4.04835	2.25863	2.26063	SDR4-natPro_1_peak_174
1	1845087	1845477	391	1845211	18	2.6182	1.90116	1.13464	SDR4-natPro_1_peak_175
1	1878767	1879044	278	1878876	31	8.78039	3.23527	6.57954	SDR4-natPro_1_peak_176
1	1880109	1880986	878	1880217	25	5.6242	2.62865	3.63871	SDR4-natPro_1_peak_177a
1	1880109	1880986	878	1880771	44	17.1436	4.54959	14.5873	SDR4-natPro_1_peak_177b
1	1882571	1882887	317	1882729	28	7.13797	2.93196	5.03694	SDR4-natPro_1_peak_178
1	1888804	1889045	242	1888907	18	2.67208	1.92094	1.13464	SDR4-natPro_1_peak_179
1	1890219	1890627	409	1890320	31	8.07095	3.03587	5.92286	SDR4-natPro_1_peak_180
1	1925990	1926377	388	1926104	25	4.62722	2.32627	2.77242	SDR4-natPro_1_peak_181
1	1936897	1937329	433	1937003	23	4.69295	2.42645	2.80324	SDR4-natPro_1_peak_182
1	1938429	1938739	311	1938683	22	3.86196	2.1981	2.0865	SDR4-natPro_1_peak_183
1	1940486	1941831	1346	1940602	27	4.01684	2.08911	2.23241	SDR4-natPro_1_peak_184a
1	1940486	1941831	1346	1940919	21	3.46502	2.10253	1.75737	SDR4-natPro_1_peak_184b
1	1940486	1941831	1346	1941656	21	3.23403	2.02603	1.59148	SDR4-natPro_1_peak_184c
1	1942738	1943071	334	1942895	33	8.82002	3.13114	6.61759	SDR4-natPro_1_peak_185
1	1946551	1946899	349	1946698	59	28.7762	6.06612	25.8873	SDR4-natPro_1_peak_186
1	1950563	1950998	436	1950891	20	3.04321	1.99229	1.41698	SDR4-natPro_1_peak_187
1	1953595	1954402	808	1954049	85	52.5379	8.68285	49.1877	SDR4-natPro_1_peak_188
1	1974539	1974781	243	1974739	24	5.15042	2.52755	3.21072	SDR4-natPro_1_peak_189
1	1975843	1976064	222	1975946	21	3.41872	2.08716	1.72103	SDR4-natPro_1_peak_190
1	1998269	1999110	842	1998483	34	9.3748	3.22324	7.14207	SDR4-natPro_1_peak_191a
1	1998269	1999110	842	1998986	21	3.54652	2.12964	1.83524	SDR4-natPro_1_peak_191b
1	2003064	2003527	464	2003149	18	2.48702	1.85307	1.02755	SDR4-natPro_1_peak_192
1	2013423	2013898	476	2013645	99	59.2233	8.46546	55.7534	SDR4-natPro_1_peak_193
1	2024627	2024870	244	2024714	20	3.42441	2.12314	1.72103	SDR4-natPro_1_peak_194
1	2040513	2040801	289	2040673	27	6.61848	2.83086	4.55265	SDR4-natPro_1_peak_195
1	2047601	2048017	417	2047789	80	47.7098	8.18926	44.4395	SDR4-natPro_1_peak_196
1	2083024	2083343	320	2083108	23	4.69295	2.42645	2.80324	SDR4-natPro_1_peak_197
1	2090859	2091113	255	2090992	22	3.81229	2.18203	2.05535	SDR4-natPro_1_peak_198
1	2109373	2109700	328	2109477	26	6.11372	2.72975	4.08641	SDR4-natPro_1_peak_199
1	2160748	2161088	341	2160836	26	6.11372	2.72975	4.08641	SDR4-natPro_1_peak_200
1	2169625	2170236	612	2169694	21	3.8293	2.22424	2.05535	SDR4-natPro_1_peak_201a
1	2169625	2170236	612	2169974	27	6.61848	2.83086	4.55265	SDR4-natPro_1_peak_201b
1	2171895	2172398	504	2172120	28	7.13797	2.93196	5.03694	SDR4-natPro_1_peak_202
1	2176209	2176548	340	2176398	33	8.82002	3.13114	6.61759	SDR4-natPro_1_peak_203
1	2196551	2196974	424	2196813	88	45.9787	6.97122	42.7428	SDR4-natPro_1_peak_204
1	2213766	2215030	1265	2214226	57	27.1226	5.86392	24.2752	SDR4-natPro_1_peak_205a
1	2213766	2215030	1265	2214918	28	4.5918	2.21631	2.74035	SDR4-natPro_1_peak_205b
1	2222295	2222577	283	2222362	22	2.64513	1.81005	1.13464	SDR4-natPro_1_peak_206
1	2235718	2236024	307	2235891	33	9.94122	3.43747	7.67849	SDR4-natPro_1_peak_207
1	2236797	2237096	300	2236981	25	5.6242	2.62865	3.63871	SDR4-natPro_1_peak_208
1	2237410	2237927	518	2237491	26	5.55459	2.56152	3.59682	SDR4-natPro_1_peak_209a
1	2237410	2237927	518	2237837	26	6.11372	2.72975	4.08641	SDR4-natPro_1_peak_209b
1	2240028	2240485	458	2240303	34	9.02515	3.13152	6.81718	SDR4-natPro_1_peak_210
1	2241395	2241934	540	2241720	76	43.9016	7.78486	40.7012	SDR4-natPro_1_peak_211
1	2277583	2277907	325	2277709	36	11.6804	3.71529	9.34733	SDR4-natPro_1_peak_212
1	2282781	2283360	580	2283121	67	35.6674	6.87494	32.6205	SDR4-natPro_1_peak_213
1	2283978	2284505	528	2284066	28	7.13797	2.93196	5.03694	SDR4-natPro_1_peak_214a
1	2283978	2284505	528	2284363	27	4.5985	2.24922	2.74637	SDR4-natPro_1_peak_214b
1	2285081	2285349	269	2285299	20	3.42441	2.12314	1.72103	SDR4-natPro_1_peak_215
1	2312951	2313241	291	2313081	42	9.4199	2.86802	7.18642	SDR4-natPro_1_peak_216
1	2317772	2318192	421	2317827	18	2.67208	1.92094	1.13464	SDR4-natPro_1_peak_217
1	2333832	2334542	711	2334251	18	2.66586	1.91865	1.13464	SDR4-natPro_1_peak_218
1	2335630	2335927	298	2335784	43	13.9452	3.82785	11.5103	SDR4-natPro_1_peak_219
1	2339259	2340266	1008	2339473	53	23.0338	5.24509	20.3068	SDR4-natPro_1_peak_220
1	2347958	2348383	426	2348194	29	7.08278	2.86325	5.00179	SDR4-natPro_1_peak_221
1	2348638	2349040	403	2348812	38	12.3822	3.76505	10.0191	SDR4-natPro_1_peak_222
1	2351545	2352238	694	2351747	43	12.2954	3.44645	9.93435	SDR4-natPro_1_peak_223a
1	2351545	2352238	694	2351989	44	10.4332	3.00142	8.15803	SDR4-natPro_1_peak_223b
1	2357886	2358126	241	2358078	24	5.15042	2.52755	3.21072	SDR4-natPro_1_peak_224
1	2365317	2365555	239	2365476	23	4.44994	2.34874	2.60414	SDR4-natPro_1_peak_225
1	2374496	2375212	717	2374958	142	110.273	13.2838	106.177	SDR4-natPro_1_peak_226
1	2389935	2390486	552	2390231	67	31.4549	5.91577	28.5027	SDR4-natPro_1_peak_227
1	2429361	2429708	348	2429433	27	5.0319	2.37033	3.12592	SDR4-natPro_1_peak_228
1	2432024	2432757	734	2432218	139	112.022	14.1349	107.909	SDR4-natPro_1_peak_229a
1	2432024	2432757	734	2432669	20	3.42441	2.12314	1.72103	SDR4-natPro_1_peak_229b
1	2436918	2437353	436	2437214	57	16.0598	3.53786	13.5473	SDR4-natPro_1_peak_230
1	2475136	2475857	722	2475320	43	15.8269	4.29131	13.3191	SDR4-natPro_1_peak_231
1	2500159	2500505	347	2500215	18	2.67208	1.92094	1.13464	SDR4-natPro_1_peak_232
1	2516181	2516448	268	2516281	20	2.87211	1.93394	1.31319	SDR4-natPro_1_peak_233
1	2522365	2522782	418	2522486	28	3.37583	1.89407	1.72103	SDR4-natPro_1_peak_234a
1	2522365	2522782	418	2522766	30	4.98476	2.25934	3.08167	SDR4-natPro_1_peak_234b
1	2530236	2530610	375	2530394	47	19.3191	4.8529	16.6915	SDR4-natPro_1_peak_235
1	2537900	2538160	261	2538037	33	3.66021	1.87089	1.93799	SDR4-natPro_1_peak_236
1	2565257	2565942	686	2565660	77	41.76	7.18321	38.6031	SDR4-natPro_1_peak_237
1	2576628	2576937	310	2576801	28	5.02619	2.33374	3.12119	SDR4-natPro_1_peak_238
1	2586051	2586391	341	2586146	31	6.86059	2.70895	4.78677	SDR4-natPro_1_peak_239
1	2594097	2594359	263	2594234	19	2.55036	1.84944	1.08205	SDR4-natPro_1_peak_240
1	2621612	2622323	712	2621715	25	3.63271	2.03492	1.91271	SDR4-natPro_1_peak_241a
1	2621612	2622323	712	2622190	30	5.23817	2.32424	3.29491	SDR4-natPro_1_peak_241b
1	2625258	2625541	284	2625392	37	9.3087	3.05251	7.0938	SDR4-natPro_1_peak_242
1	2626055	2626363	309	2626196	38	12.5727	3.81507	10.1922	SDR4-natPro_1_peak_243
1	2627583	2627879	297	2627827	22	4.25236	2.32535	2.4178	SDR4-natPro_1_peak_244
1	2641752	2641988	237	2641857	21	3.8293	2.22424	2.05535	SDR4-natPro_1_peak_245
1	2688739	2689226	488	2688933	93	43.5732	6.14358	40.3844	SDR4-natPro_1_peak_246
1	2746723	2747191	469	2746982	69	35.2242	6.55806	32.1915	SDR4-natPro_1_peak_247
1	2747996	2748252	257	2748124	34	6.94305	2.61042	4.86691	SDR4-natPro_1_peak_248
1	2754524	2754816	293	2754659	34	9.46476	3.24704	7.22999	SDR4-natPro_1_peak_249
1	2755115	2756044	930	2755738	72	37.4852	6.75922	34.4013	SDR4-natPro_1_peak_250
1	2801278	2801543	266	2801315	25	2.58661	1.73415	1.11395	SDR4-natPro_1_peak_251
1	2842202	2842517	316	2842311	21	3.8293	2.22424	2.05535	SDR4-natPro_1_peak_252a
1	2842202	2842517	316	2842460	18	2.67208	1.92094	1.13464	SDR4-natPro_1_peak_252b
1	2848170	2848395	226	2848291	27	5.0319	2.37033	3.12592	SDR4-natPro_1_peak_253
1	2861611	2861983	373	2861688	20	3.41597	2.12023	1.72103	SDR4-natPro_1_peak_254
1	2897593	2897871	279	2897794	27	6.61848	2.83086	4.55265	SDR4-natPro_1_peak_255
1	2900538	2900759	222	2900644	27	6.20728	2.70861	4.17716	SDR4-natPro_1_peak_256
1	2926624	2926919	296	2926770	47	11.1615	3.03159	8.8392	SDR4-natPro_1_peak_257
1	2931782	2932152	371	2932038	45	10.1428	2.90527	7.87487	SDR4-natPro_1_peak_258
1	2964602	2965036	435	2964872	47	19.3191	4.8529	16.6915	SDR4-natPro_1_peak_259
1	2976643	2977095	453	2976886	84	51.603	8.59367	48.2617	SDR4-natPro_1_peak_260
1	2983632	2984219	588	2983814	23	4.69295	2.42645	2.80324	SDR4-natPro_1_peak_261
1	2990011	2992263	2253	2990124	25	4.85527	2.3944	2.95783	SDR4-natPro_1_peak_262a
1	2990011	2992263	2253	2990864	68	36.5582	6.97604	33.4928	SDR4-natPro_1_peak_262b
1	2990011	2992263	2253	2991403	53	23.905	5.45951	21.1439	SDR4-natPro_1_peak_262c
1	2990011	2992263	2253	2991978	79	46.7496	8.08816	43.4972	SDR4-natPro_1_peak_262d
1	3019320	3019924	605	3019571	93	60.6537	9.50359	57.1578	SDR4-natPro_1_peak_263
1	3027827	3028123	297	3028030	21	3.8293	2.22424	2.05535	SDR4-natPro_1_peak_264
1	3030807	3031433	627	3031030	69	37.4552	7.07714	34.3715	SDR4-natPro_1_peak_265
1	3031695	3031941	247	3031806	35	11.1514	3.63967	8.82951	SDR4-natPro_1_peak_266
1	3032917	3033439	523	3032980	23	4.69295	2.42645	2.80324	SDR4-natPro_1_peak_267a
1	3032917	3033439	523	3033256	23	4.68259	2.42312	2.80324	SDR4-natPro_1_peak_267b
1	3037856	3038605	750	3038549	19	3.03842	2.02204	1.4145	SDR4-natPro_1_peak_268
1	3041947	3042172	226	3042016	33	6.59594	2.56263	4.55089	SDR4-natPro_1_peak_269
1	3047310	3047771	462	3047668	27	6.61848	2.83086	4.55265	SDR4-natPro_1_peak_270
1	3051506	3051748	243	3051689	24	5.15042	2.52755	3.21072	SDR4-natPro_1_peak_271
1	3057065	3057567	503	3057224	26	6.11372	2.72975	4.08641	SDR4-natPro_1_peak_272
1	3072460	3073227	768	3072647	38	13.0535	3.94298	10.6498	SDR4-natPro_1_peak_273
1	3075542	3075843	302	3075666	57	27.1226	5.86392	24.2752	SDR4-natPro_1_peak_274
1	3076467	3077230	764	3076732	51	22.3431	5.25731	19.6256	SDR4-natPro_1_peak_275a
1	3076467	3077230	764	3077114	24	5.15042	2.52755	3.21072	SDR4-natPro_1_peak_275b
1	3085786	3086250	465	3085996	40	12.9089	3.76693	10.5218	SDR4-natPro_1_peak_276
1	3099317	3099684	368	3099561	32	7.69383	2.88336	5.55723	SDR4-natPro_1_peak_277
1	3100151	3100960	810	3100378	34	8.0615	2.88523	5.91435	SDR4-natPro_1_peak_278a
1	3100151	3100960	810	3100820	30	8.1376	3.11062	5.98797	SDR4-natPro_1_peak_278b
1	3102933	3103506	574	3103081	21	3.8293	2.22424	2.05535	SDR4-natPro_1_peak_279
1	3106612	3106983	372	3106969	19	3.03842	2.02204	1.4145	SDR4-natPro_1_peak_280
1	3181697	3181962	266	3181754	20	2.71031	1.87891	1.16694	SDR4-natPro_1_peak_281
1	3191000	3191225	226	3191167	25	5.6242	2.62865	3.63871	SDR4-natPro_1_peak_282
1	3227701	3228091	391	3227792	26	4.61004	2.28567	2.75666	SDR4-natPro_1_peak_283
1	3240648	3242318	1671	3241082	26	4.00969	2.11486	2.22692	SDR4-natPro_1_peak_284a
1	3240648	3242318	1671	3241387	20	3.42441	2.12314	1.72103	SDR4-natPro_1_peak_284b
1	3240648	3242318	1671	3241712	21	3.8293	2.22424	2.05535	SDR4-natPro_1_peak_284c
1	3240648	3242318	1671	3242146	69	37.4552	7.07714	34.3715	SDR4-natPro_1_peak_284d
1	3243606	3244229	624	3243952	32	9.35447	3.33637	7.12267	SDR4-natPro_1_peak_285
1	3247810	3248173	364	3247948	63	32.1682	6.47053	29.1994	SDR4-natPro_1_peak_286
1	3248999	3249345	347	3249209	20	3.16577	2.03422	1.53017	SDR4-natPro_1_peak_287
1	3272459	3273482	1024	3272608	42	15.7402	4.34739	13.2333	SDR4-natPro_1_peak_288a
1	3272459	3273482	1024	3272772	45	17.8596	4.65069	15.2792	SDR4-natPro_1_peak_288b
1	3283851	3284141	291	3283916	19	3.03842	2.02204	1.4145	SDR4-natPro_1_peak_289
1	3295750	3296473	724	3296285	54	24.6979	5.56061	21.9142	SDR4-natPro_1_peak_290
1	3305882	3306372	491	3306262	25	5.6242	2.62865	3.63871	SDR4-natPro_1_peak_291
1	3324492	3325228	737	3324598	31	6.65338	2.65453	4.58643	SDR4-natPro_1_peak_292a
1	3324492	3325228	737	3325092	25	4.01798	2.14682	2.23353	SDR4-natPro_1_peak_292b
1	3325462	3325754	293	3325562	21	2.51079	1.78859	1.04784	SDR4-natPro_1_peak_293
1	3347906	3348668	763	3347992	27	6.5607	2.81355	4.51703	SDR4-natPro_1_peak_294a
1	3347906	3348668	763	3348574	37	12.4083	3.84188	10.0313	SDR4-natPro_1_peak_294b
1	3351268	3351518	251	3351376	27	6.61848	2.83086	4.55265	SDR4-natPro_1_peak_295
1	3356248	3356776	529	3356550	87	54.5763	8.89698	51.1825	SDR4-natPro_1_peak_296
1	3369120	3369397	278	3369254	42	15.7402	4.34739	13.2333	SDR4-natPro_1_peak_297
1	3382508	3382760	253	3382617	23	4.69295	2.42645	2.80324	SDR4-natPro_1_peak_298
1	3419889	3420241	353	3420091	30	8.21935	3.13416	6.05061	SDR4-natPro_1_peak_299
1	3420815	3421456	642	3420973	59	28.7762	6.06612	25.8873	SDR4-natPro_1_peak_300a
1	3420815	3421456	642	3421327	41	15.0531	4.24629	12.5719	SDR4-natPro_1_peak_300b
1	3440055	3440349	295	3440305	24	5.15042	2.52755	3.21072	SDR4-natPro_1_peak_301
1	3440859	3441117	259	3440975	35	7.15253	2.62375	5.05053	SDR4-natPro_1_peak_302
1	3441672	3442119	448	3441792	18	2.6649	1.9183	1.13464	SDR4-natPro_1_peak_303
1	3442414	3442719	306	3442537	31	8.76483	3.23083	6.57954	SDR4-natPro_1_peak_304
1	3444622	3444971	350	3444724	27	6.41028	2.76869	4.37222	SDR4-natPro_1_peak_305
1	3465293	3465682	390	3465454	22	4.25236	2.32535	2.4178	SDR4-natPro_1_peak_306
1	3467257	3467481	225	3467413	25	5.6242	2.62865	3.63871	SDR4-natPro_1_peak_307
1	3472267	3472929	663	3472747	37	12.4083	3.84188	10.0313	SDR4-natPro_1_peak_308
1	3479428	3479754	327	3479527	19	2.79946	1.93735	1.24885	SDR4-natPro_1_peak_309
1	3483052	3483331	280	3483121	19	3.03842	2.02204	1.4145	SDR4-natPro_1_peak_310
1	3484240	3484602	363	3484439	71	39.2676	7.27935	36.1491	SDR4-natPro_1_peak_311
1	3495840	3496149	310	3495917	21	2.73619	1.8624	1.19027	SDR4-natPro_1_peak_312
1	3517024	3517257	234	3517146	25	4.20321	2.20102	2.40834	SDR4-natPro_1_peak_313
1	3520971	3521323	353	3521152	32	9.35447	3.33637	7.12267	SDR4-natPro_1_peak_314
1	3521750	3522173	424	3521849	29	7.67174	3.03306	5.53589	SDR4-natPro_1_peak_315
1	3522860	3523562	703	3523094	132	103.793	13.4466	99.7557	SDR4-natPro_1_peak_316a
1	3522860	3523562	703	3523487	21	3.8293	2.22424	2.05535	SDR4-natPro_1_peak_316b
1	3545318	3545915	598	3545716	18	2.59288	1.89187	1.11895	SDR4-natPro_1_peak_317
1	3547644	3548366	723	3548042	23	4.69295	2.42645	2.80324	SDR4-natPro_1_peak_318a
1	3547644	3548366	723	3548240	26	6.11372	2.72975	4.08641	SDR4-natPro_1_peak_318b
1	3548973	3549286	314	3549128	58	27.9458	5.96502	25.078	SDR4-natPro_1_peak_319
1	3551428	3551677	250	3551528	23	4.69295	2.42645	2.80324	SDR4-natPro_1_peak_320
1	3570532	3571207	676	3570989	62	31.3099	6.36943	28.3609	SDR4-natPro_1_peak_321
1	3571436	3572040	605	3571567	28	7.12437	2.92794	5.03694	SDR4-natPro_1_peak_322a
1	3571436	3572040	605	3571882	48	20.0622	4.954	17.4123	SDR4-natPro_1_peak_322b
1	3578060	3578405	346	3578120	25	4.20321	2.20102	2.40834	SDR4-natPro_1_peak_323
1	3578714	3578955	242	3578790	19	3.03842	2.02204	1.4145	SDR4-natPro_1_peak_324
1	3590361	3591149	789	3590652	88	55.5773	8.99808	52.1666	SDR4-natPro_1_peak_325
1	3611727	3611980	254	3611876	31	4.97848	2.2289	3.07571	SDR4-natPro_1_peak_326
1	3625919	3626280	362	3626154	31	8.78039	3.23527	6.57954	SDR4-natPro_1_peak_327
1	3663999	3664479	481	3664234	24	4.55995	2.34371	2.71032	SDR4-natPro_1_peak_328
1	3670168	3670591	424	3670566	19	3.03842	2.02204	1.4145	SDR4-natPro_1_peak_329
1	3671514	3671756	243	3671611	29	5.6727	2.47306	3.68551	SDR4-natPro_1_peak_330
1	3680790	3681011	222	3680892	28	5.23445	2.39062	3.29129	SDR4-natPro_1_peak_331
1	3713347	3713631	285	3713480	26	6.11372	2.72975	4.08641	SDR4-natPro_1_peak_332
1	3715997	3716234	238	3716098	25	5.6242	2.62865	3.63871	SDR4-natPro_1_peak_333
1	3735498	3735743	246	3735633	26	6.10142	2.72601	4.08641	SDR4-natPro_1_peak_334
1	3770298	3770614	317	3770461	53	19.799	4.49783	17.1639	SDR4-natPro_1_peak_335
1	3796161	3796431	271	3796229	18	2.67208	1.92094	1.13464	SDR4-natPro_1_peak_336
1	3809996	3810308	313	3810152	44	14.5803	3.91485	12.1205	SDR4-natPro_1_peak_337
1	3873219	3873586	368	3873280	18	2.67208	1.92094	1.13464	SDR4-natPro_1_peak_338
1	3882030	3882342	313	3882186	27	6.61848	2.83086	4.55265	SDR4-natPro_1_peak_339
1	3887652	3887997	346	3887889	31	5.9464	2.47197	3.94831	SDR4-natPro_1_peak_340
1	3903603	3904163	561	3903985	42	13.7604	3.8473	11.3293	SDR4-natPro_1_peak_341
1	3924810	3925321	512	3925102	50	20.1687	4.80961	17.5166	SDR4-natPro_1_peak_342
1	3929116	3929822	707	3929182	29	3.37766	1.87482	1.72103	SDR4-natPro_1_peak_343a
1	3929116	3929822	707	3929514	40	4.91369	2.01496	3.01347	SDR4-natPro_1_peak_343b
1	3932397	3932780	384	3932469	19	2.66146	1.88862	1.13464	SDR4-natPro_1_peak_344
1	3942554	3943070	517	3942622	22	4.25236	2.32535	2.4178	SDR4-natPro_1_peak_345a
1	3942554	3943070	517	3942930	33	9.17139	3.22561	6.9599	SDR4-natPro_1_peak_345b
1	3947124	3947437	314	3947297	36	11.7741	3.74078	9.42371	SDR4-natPro_1_peak_346
1	3947941	3948257	317	3948134	31	8.78039	3.23527	6.57954	SDR4-natPro_1_peak_347
1	3948774	3949002	229	3948941	20	3.42441	2.12314	1.72103	SDR4-natPro_1_peak_348
1	3950790	3951507	718	3950854	20	3.42441	2.12314	1.72103	SDR4-natPro_1_peak_349a
1	3950790	3951507	718	3951213	28	7.13797	2.93196	5.03694	SDR4-natPro_1_peak_349b
1	3962229	3962591	363	3962364	30	8.21935	3.13416	6.05061	SDR4-natPro_1_peak_350
1	3993526	3993802	277	3993594	19	3.03842	2.02204	1.4145	SDR4-natPro_1_peak_351
1	3995073	3995530	458	3995248	68	36.5582	6.97604	33.4928	SDR4-natPro_1_peak_352
1	4013392	4013652	261	4013497	22	4.05791	2.26174	2.26991	SDR4-natPro_1_peak_353
1	4028742	4029241	500	4028846	23	4.69295	2.42645	2.80324	SDR4-natPro_1_peak_354
1	4044029	4044646	618	4044361	42	15.4878	4.2816	12.9987	SDR4-natPro_1_peak_355
1	4061116	4061344	229	4061313	18	2.67208	1.92094	1.13464	SDR4-natPro_1_peak_356
1	4062275	4062562	288	4062424	28	6.78505	2.82836	4.71445	SDR4-natPro_1_peak_357
1	4077652	4078356	705	4077786	38	9.19628	2.98056	6.98401	SDR4-natPro_1_peak_358a
1	4077652	4078356	705	4078212	30	8.21935	3.13416	6.05061	SDR4-natPro_1_peak_358b
1	4086436	4086675	240	4086585	33	8.13519	2.95085	5.98563	SDR4-natPro_1_peak_359
1	4094929	4095148	220	4095050	25	5.59611	2.61996	3.63676	SDR4-natPro_1_peak_360
1	4096360	4096878	519	4096712	40	14.3762	4.14518	11.9206	SDR4-natPro_1_peak_361
1	4103244	4103656	413	4103473	35	9.8955	3.3033	7.64983	SDR4-natPro_1_peak_362
1	4104785	4105581	797	4104960	64	22.4063	4.33538	19.6882	SDR4-natPro_1_peak_363a
1	4104785	4105581	797	4105397	36	7.83022	2.74523	5.69031	SDR4-natPro_1_peak_363b
1	4106515	4107245	731	4106611	24	3.42463	2.00056	1.72103	SDR4-natPro_1_peak_364a
1	4106515	4107245	731	4106936	33	4.96365	2.17238	3.06185	SDR4-natPro_1_peak_364b
1	4106515	4107245	731	4107155	52	12.3897	3.07798	10.026	SDR4-natPro_1_peak_364c
1	4117853	4118506	654	4117916	24	5.15042	2.52755	3.21072	SDR4-natPro_1_peak_365a
1	4117853	4118506	654	4118187	23	4.69295	2.42645	2.80324	SDR4-natPro_1_peak_365b
1	4135037	4135313	277	4135148	30	7.88352	3.03796	5.74145	SDR4-natPro_1_peak_366
1	4154330	4154875	546	4154812	25	5.34709	2.54338	3.39858	SDR4-natPro_1_peak_367
1	4181903	4182152	250	4182113	21	3.63883	2.16043	1.91785	SDR4-natPro_1_peak_368
1	4191328	4192662	1335	4191520	53	23.905	5.45951	21.1439	SDR4-natPro_1_peak_369a
1	4191328	4192662	1335	4192002	28	4.79674	2.27152	2.90339	SDR4-natPro_1_peak_369b
1	4191328	4192662	1335	4192404	40	13.3941	3.88971	10.9832	SDR4-natPro_1_peak_369c
1	4204178	4204579	402	4204239	19	2.52882	1.84185	1.06184	SDR4-natPro_1_peak_370
1	4208826	4209157	332	4209113	22	4.25236	2.32535	2.4178	SDR4-natPro_1_peak_371
1	4211833	4212126	294	4211981	44	17.1436	4.54959	14.5873	SDR4-natPro_1_peak_372
1	4217117	4217392	276	4217252	55	25.4986	5.66171	22.693	SDR4-natPro_1_peak_373
1	4228005	4228344	340	4228083	18	2.48702	1.85307	1.02755	SDR4-natPro_1_peak_374
1	4229626	4231038	1413	4230131	97	57.2945	8.29615	53.858	SDR4-natPro_1_peak_375a
1	4229626	4231038	1413	4230699	82	26.0213	4.06877	23.2085	SDR4-natPro_1_peak_375b
1	4234240	4234476	237	4234297	18	2.67208	1.92094	1.13464	SDR4-natPro_1_peak_376
1	4243923	4244231	309	4244112	33	8.79248	3.1238	6.59118	SDR4-natPro_1_peak_377
1	4246911	4247333	423	4247128	38	13.0535	3.94298	10.6498	SDR4-natPro_1_peak_378
1	4266642	4267051	410	4266874	38	13.0535	3.94298	10.6498	SDR4-natPro_1_peak_379
1	4271119	4271390	272	4271365	21	3.8293	2.22424	2.05535	SDR4-natPro_1_peak_380
1	4282194	4283008	815	4282362	36	11.7741	3.74078	9.42371	SDR4-natPro_1_peak_381a
1	4282194	4283008	815	4282605	22	4.25236	2.32535	2.4178	SDR4-natPro_1_peak_381b
1	4284777	4285066	290	4284898	23	4.69295	2.42645	2.80324	SDR4-natPro_1_peak_382
1	4289348	4289650	303	4289457	27	6.61848	2.83086	4.55265	SDR4-natPro_1_peak_383
1	4290969	4291230	262	4291070	20	3.42441	2.12314	1.72103	SDR4-natPro_1_peak_384
1	4301890	4302120	231	4301999	27	6.61848	2.83086	4.55265	SDR4-natPro_1_peak_385
1	4326719	4326972	254	4326818	23	4.69295	2.42645	2.80324	SDR4-natPro_1_peak_386
1	4329444	4329682	239	4329543	25	5.6242	2.62865	3.63871	SDR4-natPro_1_peak_387
1	4357715	4358627	913	4357820	27	2.88028	1.78104	1.32061	SDR4-natPro_1_peak_388a
1	4357715	4358627	913	4358116	28	2.58724	1.68671	1.11407	SDR4-natPro_1_peak_388b
1	4357715	4358627	913	4358382	26	3.84259	2.06781	2.06816	SDR4-natPro_1_peak_388c
1	4366110	4366535	426	4366252	40	6.45381	2.32125	4.41435	SDR4-natPro_1_peak_389
1	4371391	4371616	226	4371549	35	4.54908	2.03333	2.69985	SDR4-natPro_1_peak_390
1	4379395	4379643	249	4379538	36	8.53288	2.91183	6.35565	SDR4-natPro_1_peak_391
1	4391043	4391490	448	4391194	31	8.66334	3.20195	6.48249	SDR4-natPro_1_peak_392
1	4394358	4394723	366	4394547	62	29.5889	5.96098	26.6893	SDR4-natPro_1_peak_393
1	4409270	4409521	252	4409521	20	3.42441	2.12314	1.72103	SDR4-natPro_1_peak_394
1	4426168	4426453	286	4426268	29	7.67174	3.03306	5.53589	SDR4-natPro_1_peak_395
1	4429918	4430152	235	4430023	23	4.69295	2.42645	2.80324	SDR4-natPro_1_peak_396
1	4458711	4459394	684	4458955	117	61.1072	7.18543	57.6069	SDR4-natPro_1_peak_397
1	4466918	4467320	403	4466974	22	4.25236	2.32535	2.4178	SDR4-natPro_1_peak_398
1	4514565	4514825	261	4514692	37	12.2121	3.78903	9.85263	SDR4-natPro_1_peak_399
1	4520095	4520785	691	4520285	62	31.3099	6.36943	28.3609	SDR4-natPro_1_peak_400
1	4524054	4524509	456	4524121	20	3.20634	2.04813	1.56852	SDR4-natPro_1_peak_401
1	4526144	4527113	970	4526254	31	7.1248	2.77896	5.03694	SDR4-natPro_1_peak_402a
1	4526144	4527113	970	4526777	41	14.3478	4.06292	11.9052	SDR4-natPro_1_peak_402b
1	4530360	4530757	398	4530525	28	7.13797	2.93196	5.03694	SDR4-natPro_1_peak_403
1	4535621	4536418	798	4535934	59	28.7762	6.06612	25.8873	SDR4-natPro_1_peak_404a
1	4535621	4536418	798	4536195	68	35.5161	6.72956	32.4811	SDR4-natPro_1_peak_404b
1	4539470	4539776	307	4539661	53	15.2354	3.56358	12.7509	SDR4-natPro_1_peak_405
1	4540623	4541136	514	4540910	136	82.6848	8.97038	78.9092	SDR4-natPro_1_peak_406
1	4541739	4542000	262	4541853	31	4.6034	2.13646	2.75105	SDR4-natPro_1_peak_407
1	4554325	4554613	289	4554439	26	6.11372	2.72975	4.08641	SDR4-natPro_1_peak_408
1	4558871	4559214	344	4558989	19	3.03842	2.02204	1.4145	SDR4-natPro_1_peak_409
1	4578721	4578981	261	4578777	21	3.06184	1.96928	1.43324	SDR4-natPro_1_peak_410
1	4579907	4580394	488	4580109	36	10.1327	3.30782	7.86515	SDR4-natPro_1_peak_411
1	4580725	4581487	763	4581123	45	15.9089	4.16462	13.3993	SDR4-natPro_1_peak_412
1	4581903	4582130	228	4582002	27	5.96926	2.63882	3.96994	SDR4-natPro_1_peak_413
1	4584442	4584742	301	4584581	33	9.94122	3.43747	7.67849	SDR4-natPro_1_peak_414
1	4599031	4599351	321	4599160	25	5.32221	2.53577	3.37538	SDR4-natPro_1_peak_415
1	4610767	4611094	328	4610912	24	5.07887	2.50504	3.17077	SDR4-natPro_1_peak_416
1	4647603	4647855	253	4647747	49	11.2121	2.96864	8.88901	SDR4-natPro_1_peak_417
1	4655614	4655857	244	4655790	22	4.25236	2.32535	2.4178	SDR4-natPro_1_peak_418
1	4656938	4657200	263	4657141	32	7.95503	2.95258	5.81075	SDR4-natPro_1_peak_419
1	4689068	4689569	502	4689423	18	2.67208	1.92094	1.13464	SDR4-natPro_1_peak_420
1	4708429	4708708	280	4708598	26	6.11372	2.72975	4.08641	SDR4-natPro_1_peak_421
1	4712715	4713830	1116	4712785	22	4.25236	2.32535	2.4178	SDR4-natPro_1_peak_422a
1	4712715	4713830	1116	4713163	31	8.78039	3.23527	6.57954	SDR4-natPro_1_peak_422b
1	4712715	4713830	1116	4713608	37	12.4083	3.84188	10.0313	SDR4-natPro_1_peak_422c
1	4761079	4761466	388	4761172	19	3.03842	2.02204	1.4145	SDR4-natPro_1_peak_423
1	4768839	4769137	299	4769002	31	8.78039	3.23527	6.57954	SDR4-natPro_1_peak_424
1	4771305	4771787	483	4771453	21	3.8293	2.22424	2.05535	SDR4-natPro_1_peak_425
1	4772620	4772951	332	4772771	46	18.5848	4.7518	15.98	SDR4-natPro_1_peak_426
1	4775435	4776129	695	4775684	38	13.0535	3.94298	10.6498	SDR4-natPro_1_peak_427
1	4801766	4802002	237	4801897	34	10.5403	3.53857	8.24722	SDR4-natPro_1_peak_428
1	4817386	4817644	259	4817452	19	2.68996	1.89867	1.14876	SDR4-natPro_1_peak_429
1	4832764	4833906	1143	4832924	34	6.72016	2.55695	4.65164	SDR4-natPro_1_peak_430a
1	4832764	4833906	1143	4833342	34	8.04705	2.88161	5.90054	SDR4-natPro_1_peak_430b
1	4864075	4864481	407	4864269	25	5.6242	2.62865	3.63871	SDR4-natPro_1_peak_431
1	4877337	4877569	233	4877467	33	9.9266	3.43338	7.67849	SDR4-natPro_1_peak_432
1	4881971	4882358	388	4882137	29	7.67174	3.03306	5.53589	SDR4-natPro_1_peak_433
1	4903023	4903339	317	4903199	39	13.7096	4.04408	11.2796	SDR4-natPro_1_peak_434
1	4904598	4904906	309	4904761	35	11.1514	3.63967	8.82951	SDR4-natPro_1_peak_435
1	4912991	4913558	568	4913219	69	36.9843	6.96518	33.9155	SDR4-natPro_1_peak_436
1	4927252	4927510	259	4927424	23	2.94206	1.87988	1.37654	SDR4-natPro_1_peak_437
1	4934701	4934929	229	4934885	22	4.25236	2.32535	2.4178	SDR4-natPro_1_peak_438
1	4942436	4942826	391	4942623	38	13.0535	3.94298	10.6498	SDR4-natPro_1_peak_439
1	4944480	4944709	230	4944595	34	8.81476	3.07695	6.613	SDR4-natPro_1_peak_440
1	4945667	4946197	531	4945784	32	7.64649	2.87089	5.52949	SDR4-natPro_1_peak_441
1	4952915	4953187	273	4953043	25	5.6242	2.62865	3.63871	SDR4-natPro_1_peak_442
1	4970328	4970642	315	4970479	43	11.1974	3.2046	8.87467	SDR4-natPro_1_peak_443
1	4989620	4990150	531	4989771	28	7.13797	2.93196	5.03694	SDR4-natPro_1_peak_444
1	4990930	4991429	500	4991185	69	34.728	6.44647	31.71	SDR4-natPro_1_peak_445
1	4994514	4994850	337	4994702	35	11.0424	3.60979	8.73777	SDR4-natPro_1_peak_446
1	4995918	4996299	382	4996132	50	21.5744	5.1562	18.8795	SDR4-natPro_1_peak_447
1	4997527	4998100	574	4997662	36	11.3121	3.61602	8.98718	SDR4-natPro_1_peak_448a
1	4997527	4998100	574	4998031	24	4.83332	2.42828	2.93753	SDR4-natPro_1_peak_448b
1	5002152	5002518	367	5002361	44	11.4114	3.20539	9.08368	SDR4-natPro_1_peak_449
1	5017963	5018300	338	5018120	33	9.17139	3.22561	6.9599	SDR4-natPro_1_peak_450
1	5055316	5055688	373	5055503	34	8.0615	2.88523	5.91435	SDR4-natPro_1_peak_451
1	5068954	5069613	660	5069158	31	8.78039	3.23527	6.57954	SDR4-natPro_1_peak_452a
1	5068954	5069613	660	5069477	28	7.13797	2.93196	5.03694	SDR4-natPro_1_peak_452b
1	5070524	5071171	648	5070729	58	27.9458	5.96502	25.078	SDR4-natPro_1_peak_453a
1	5070524	5071171	648	5071047	32	9.35447	3.33637	7.12267	SDR4-natPro_1_peak_453b
1	5091064	5091434	371	5091131	23	3.80979	2.14733	2.05535	SDR4-natPro_1_peak_454
1	5115549	5116084	536	5115722	27	6.61848	2.83086	4.55265	SDR4-natPro_1_peak_455
1	5126262	5126711	450	5126441	63	18.9165	3.77316	16.3062	SDR4-natPro_1_peak_456
1	5136379	5136654	276	5136435	18	2.50219	1.85863	1.0395	SDR4-natPro_1_peak_457
1	5145157	5145961	805	5145276	48	20.0622	4.954	17.4123	SDR4-natPro_1_peak_458a
1	5145157	5145961	805	5145825	56	20.5755	4.46118	17.9176	SDR4-natPro_1_peak_458b
1	5146633	5146961	329	5146762	55	25.4672	5.65395	22.6723	SDR4-natPro_1_peak_459
1	5147757	5148172	416	5148009	69	37.4552	7.07714	34.3715	SDR4-natPro_1_peak_460
1	5148672	5149353	682	5148904	27	6.61848	2.83086	4.55265	SDR4-natPro_1_peak_461a
1	5148672	5149353	682	5149182	29	7.51402	2.98716	5.40133	SDR4-natPro_1_peak_461b
1	5151215	5151592	378	5151374	26	5.30103	2.4865	3.35483	SDR4-natPro_1_peak_462
1	5189701	5190081	381	5189973	35	7.15253	2.62375	5.05053	SDR4-natPro_1_peak_463
1	5190839	5191136	298	5190958	25	5.6242	2.62865	3.63871	SDR4-natPro_1_peak_464
1	5198955	5199717	763	5199088	29	7.67174	3.03306	5.53589	SDR4-natPro_1_peak_465a
1	5198955	5199717	763	5199576	27	6.60553	2.82697	4.55265	SDR4-natPro_1_peak_465b
1	5202419	5202753	335	5202546	31	8.78039	3.23527	6.57954	SDR4-natPro_1_peak_466
1	5206255	5206476	222	5206356	24	4.97363	2.47205	3.07123	SDR4-natPro_1_peak_467
1	5219980	5220460	481	5220200	35	10.5024	3.46371	8.22579	SDR4-natPro_1_peak_468
1	5236652	5237276	625	5237031	41	14.9092	4.20847	12.4432	SDR4-natPro_1_peak_469
1	5249612	5249928	317	5249746	37	12.4083	3.84188	10.0313	SDR4-natPro_1_peak_470
1	5264968	5265462	495	5265254	91	52.6714	8.0037	49.3124	SDR4-natPro_1_peak_471
1	5277642	5277917	276	5277774	35	11.1514	3.63967	8.82951	SDR4-natPro_1_peak_472
1	5298660	5299060	401	5298793	42	15.7402	4.34739	13.2333	SDR4-natPro_1_peak_473
1	5315269	5315544	276	5315373	19	3.03842	2.02204	1.4145	SDR4-natPro_1_peak_474
1	5325207	5325742	536	5325377	34	10.5403	3.53857	8.24722	SDR4-natPro_1_peak_475
1	5345101	5345321	221	5345174	18	2.67208	1.92094	1.13464	SDR4-natPro_1_peak_476
1	5396545	5396970	426	5396711	79	31.0978	4.98424	28.1609	SDR4-natPro_1_peak_477
1	5410657	5410917	261	5410809	32	9.35447	3.33637	7.12267	SDR4-natPro_1_peak_478
1	5420864	5421686	823	5421182	46	17.4203	4.45894	14.8588	SDR4-natPro_1_peak_479a
1	5420864	5421686	823	5421453	61	25.194	5.07527	22.4031	SDR4-natPro_1_peak_479b
1	5422064	5422289	226	5422194	21	3.8293	2.22424	2.05535	SDR4-natPro_1_peak_480
1	5423167	5423845	679	5423310	25	5.6242	2.62865	3.63871	SDR4-natPro_1_peak_481a
1	5423167	5423845	679	5423647	45	16.7255	4.36407	14.189	SDR4-natPro_1_peak_481b
1	5436951	5437300	350	5437014	18	2.67208	1.92094	1.13464	SDR4-natPro_1_peak_482
1	5442190	5442847	658	5442299	21	3.50768	2.11671	1.79771	SDR4-natPro_1_peak_483a
1	5442190	5442847	658	5442587	23	4.42974	2.34232	2.58603	SDR4-natPro_1_peak_483b
1	5447544	5448210	667	5447884	124	87.4236	11.1263	83.5915	SDR4-natPro_1_peak_484
1	5452617	5452935	319	5452675	22	3.01457	1.92699	1.4145	SDR4-natPro_1_peak_485
1	5479147	5480005	859	5479678	18	2.67208	1.92094	1.13464	SDR4-natPro_1_peak_486
1	5488766	5489250	485	5488908	48	18.8494	4.65175	16.2402	SDR4-natPro_1_peak_487
1	5509101	5509329	229	5509164	21	3.46502	2.10253	1.75737	SDR4-natPro_1_peak_488
1	5531798	5532281	484	5532107	68	36.5582	6.97604	33.4928	SDR4-natPro_1_peak_489
1	5561592	5561831	240	5561732	21	3.61387	2.15209	1.89611	SDR4-natPro_1_peak_490
1	5592988	5593337	350	5593187	84	51.4551	8.55922	48.1235	SDR4-natPro_1_peak_491
1	5635667	5636563	897	5635868	55	25.4986	5.66171	22.693	SDR4-natPro_1_peak_492a
1	5635667	5636563	897	5636262	21	3.8293	2.22424	2.05535	SDR4-natPro_1_peak_492b
1	5638140	5638631	492	5638460	72	40.1828	7.38045	37.048	SDR4-natPro_1_peak_493
1	5642794	5643060	267	5642951	32	7.06795	2.72036	4.98727	SDR4-natPro_1_peak_494
1	5646341	5646840	500	5646404	25	4.00597	2.14332	2.22391	SDR4-natPro_1_peak_495
1	5647741	5648975	1235	5648053	62	31.3099	6.36943	28.3609	SDR4-natPro_1_peak_496a
1	5647741	5648975	1235	5648705	50	21.5744	5.1562	18.8795	SDR4-natPro_1_peak_496b
1	5727230	5727453	224	5727308	23	4.13303	2.24848	2.34232	SDR4-natPro_1_peak_497
1	5773282	5773677	396	5773476	79	46.7496	8.08816	43.4972	SDR4-natPro_1_peak_498
1	5779175	5779446	272	5779382	30	6.12463	2.55549	4.09681	SDR4-natPro_1_peak_499
1	5798836	5799132	297	5799057	19	3.03842	2.02204	1.4145	SDR4-natPro_1_peak_500
1	5821969	5822294	326	5822078	23	3.4856	2.04684	1.77664	SDR4-natPro_1_peak_501
1	5835470	5836030	561	5835621	41	10.4601	3.13367	8.18433	SDR4-natPro_1_peak_502
1	5851412	5851806	395	5851592	26	6.11372	2.72975	4.08641	SDR4-natPro_1_peak_503
1	5878251	5878479	229	5878361	33	4.79089	2.13206	2.89803	SDR4-natPro_1_peak_504
1	5886656	5886981	326	5886763	28	7.13797	2.93196	5.03694	SDR4-natPro_1_peak_505a
1	5886656	5886981	326	5886960	19	2.99168	2.00544	1.4145	SDR4-natPro_1_peak_505b
1	5890714	5891189	476	5890810	25	4.00597	2.14332	2.22391	SDR4-natPro_1_peak_506
1	5944840	5945108	269	5944949	30	7.61015	2.96067	5.4943	SDR4-natPro_1_peak_507
1	5946025	5946335	311	5946204	28	7.13797	2.93196	5.03694	SDR4-natPro_1_peak_508
1	5954955	5955408	454	5955136	89	56.5364	9.08836	53.116	SDR4-natPro_1_peak_509
1	5957675	5958072	398	5957948	26	6.11372	2.72975	4.08641	SDR4-natPro_1_peak_510
1	5963650	5964106	457	5963883	128	99.1127	13.0422	95.1269	SDR4-natPro_1_peak_511
1	5964480	5965130	651	5964720	61	30.4584	6.26833	27.5298	SDR4-natPro_1_peak_512
1	5982467	5982699	233	5982587	22	3.42067	2.05621	1.72103	SDR4-natPro_1_peak_513
1	6025469	6025736	268	6025607	20	3.42441	2.12314	1.72103	SDR4-natPro_1_peak_514
1	6034198	6034460	263	6034260	20	3.42441	2.12314	1.72103	SDR4-natPro_1_peak_515
1	6098172	6098775	604	6098561	94	61.6829	9.60469	58.1703	SDR4-natPro_1_peak_516
1	6102034	6102403	370	6102166	39	13.7096	4.04408	11.2796	SDR4-natPro_1_peak_517
1	6129863	6130126	264	6130031	26	5.73518	2.61542	3.74588	SDR4-natPro_1_peak_518
1	6137467	6137834	368	6137632	33	7.41858	2.76733	5.30881	SDR4-natPro_1_peak_519
1	6142280	6142760	481	6142385	31	8.78039	3.23527	6.57954	SDR4-natPro_1_peak_520
1	6162112	6162337	226	6162234	20	3.42441	2.12314	1.72103	SDR4-natPro_1_peak_521
1	6165488	6165724	237	6165576	22	4.25236	2.32535	2.4178	SDR4-natPro_1_peak_522
1	6174354	6174852	499	6174634	63	26.2312	5.14108	23.4157	SDR4-natPro_1_peak_523
1	6185042	6185382	341	6185290	20	3.42441	2.12314	1.72103	SDR4-natPro_1_peak_524
1	6219403	6219710	308	6219536	56	24.1079	5.23696	21.3439	SDR4-natPro_1_peak_525
1	6224063	6224399	337	6224255	47	15.1309	3.85581	12.6485	SDR4-natPro_1_peak_526
1	6227128	6227424	297	6227212	19	2.78091	1.93079	1.23194	SDR4-natPro_1_peak_527
1	6293202	6293423	222	6293324	22	3.61393	2.11813	1.89611	SDR4-natPro_1_peak_528
1	6299062	6299300	239	6299231	25	3.15899	1.89847	1.52412	SDR4-natPro_1_peak_529
1	6308117	6308794	678	6308258	46	18.5848	4.7518	15.98	SDR4-natPro_1_peak_530a
1	6308117	6308794	678	6308718	29	7.67174	3.03306	5.53589	SDR4-natPro_1_peak_530b
1	6333325	6333724	400	6333531	27	4.5985	2.24922	2.74637	SDR4-natPro_1_peak_531
1	6335418	6335681	264	6335539	37	12.4083	3.84188	10.0313	SDR4-natPro_1_peak_532
1	6335948	6336350	403	6336050	22	4.0216	2.24992	2.23544	SDR4-natPro_1_peak_533
1	6351735	6352603	869	6352360	67	35.4919	6.8329	32.4571	SDR4-natPro_1_peak_534
1	6418820	6419207	388	6418927	28	7.13797	2.93196	5.03694	SDR4-natPro_1_peak_535
1	6431119	6431838	720	6431266	32	9.24075	3.30433	7.02739	SDR4-natPro_1_peak_536a
1	6431119	6431838	720	6431534	45	13.8895	3.69515	11.4556	SDR4-natPro_1_peak_536b
1	6443626	6443958	333	6443780	54	24.6979	5.56061	21.9142	SDR4-natPro_1_peak_537
1	6445016	6445536	521	6445251	59	28.7422	6.0578	25.8637	SDR4-natPro_1_peak_538
1	6446087	6446774	688	6446290	46	18.5848	4.7518	15.98	SDR4-natPro_1_peak_539a
1	6446087	6446774	688	6446649	44	16.04	4.2692	13.5282	SDR4-natPro_1_peak_539b
1	6450554	6450795	242	6450727	29	5.6727	2.47306	3.68551	SDR4-natPro_1_peak_540
1	6453130	6453793	664	6453620	51	22.3431	5.25731	19.6256	SDR4-natPro_1_peak_541
1	6454126	6454392	267	6454261	31	8.78039	3.23527	6.57954	SDR4-natPro_1_peak_542
1	6462424	6462735	312	6462509	23	4.00824	2.2093	2.22586	SDR4-natPro_1_peak_543
1	6463286	6463881	596	6463660	88	47.8539	7.33674	44.5825	SDR4-natPro_1_peak_544
1	6474515	6475341	827	6474734	41	15.031	4.24046	12.563	SDR4-natPro_1_peak_545
1	6488170	6488449	280	6488296	25	5.6242	2.62865	3.63871	SDR4-natPro_1_peak_546
1	6497028	6497387	360	6497186	40	13.8639	4.01072	11.4309	SDR4-natPro_1_peak_547
1	6512330	6512968	639	6512628	49	20.814	5.0551	18.1415	SDR4-natPro_1_peak_548
1	6513430	6513748	319	6513596	39	13.7096	4.04408	11.2796	SDR4-natPro_1_peak_549
1	6515798	6516228	431	6516061	51	18.2196	4.28663	15.6329	SDR4-natPro_1_peak_550
1	6547162	6547394	233	6547230	19	3.03842	2.02204	1.4145	SDR4-natPro_1_peak_551
1	6560750	6561115	366	6560924	40	13.9235	4.02625	11.4891	SDR4-natPro_1_peak_552
1	6562465	6563337	873	6562901	84	51.603	8.59367	48.2617	SDR4-natPro_1_peak_553
1	6579296	6579564	269	6579413	41	11.1528	3.28979	8.8307	SDR4-natPro_1_peak_554
1	6601462	6602074	613	6601893	92	46.8048	6.77801	43.5519	SDR4-natPro_1_peak_555
1	6620829	6621113	285	6620957	81	23.7688	3.79708	21.0205	SDR4-natPro_1_peak_556
1	6627681	6627925	245	6627840	33	5.11565	2.20798	3.20522	SDR4-natPro_1_peak_557
1	6636775	6637100	326	6637032	24	4.00624	2.17492	2.22391	SDR4-natPro_1_peak_558
1	6643229	6643492	264	6643357	23	4.69295	2.42645	2.80324	SDR4-natPro_1_peak_559
1	6674812	6675448	637	6674856	22	4.25236	2.32535	2.4178	SDR4-natPro_1_peak_560
1	6677639	6678013	375	6677785	61	30.4584	6.26833	27.5298	SDR4-natPro_1_peak_561
1	6683301	6683951	651	6683607	63	32.1682	6.47053	29.1994	SDR4-natPro_1_peak_562a
1	6683301	6683951	651	6683920	24	5.15042	2.52755	3.21072	SDR4-natPro_1_peak_562b
1	6684199	6684431	233	6684404	20	3.42441	2.12314	1.72103	SDR4-natPro_1_peak_563
1	6688282	6688691	410	6688447	35	9.91179	3.30755	7.66586	SDR4-natPro_1_peak_564
1	6712481	6712721	241	6712590	31	3.75432	1.92968	2.02763	SDR4-natPro_1_peak_565
1	6737763	6738131	369	6737942	87	54.5763	8.89698	51.1825	SDR4-natPro_1_peak_566
1	6754065	6754561	497	6754254	56	26.3069	5.76282	23.4799	SDR4-natPro_1_peak_567
1	6787501	6787752	252	6787658	23	4.69295	2.42645	2.80324	SDR4-natPro_1_peak_568
1	6793319	6793706	388	6793423	26	6.11372	2.72975	4.08641	SDR4-natPro_1_peak_569
1	6793930	6794273	344	6794136	22	4.25236	2.32535	2.4178	SDR4-natPro_1_peak_570
1	6799735	6800400	666	6799804	21	3.8293	2.22424	2.05535	SDR4-natPro_1_peak_571
1	6802623	6803364	742	6802846	37	12.4083	3.84188	10.0313	SDR4-natPro_1_peak_572a
1	6802623	6803364	742	6803240	58	27.1487	5.77152	24.3006	SDR4-natPro_1_peak_572b
1	6812793	6813091	299	6812973	19	3.03842	2.02204	1.4145	SDR4-natPro_1_peak_573
1	6822389	6822884	496	6822767	30	8.21935	3.13416	6.05061	SDR4-natPro_1_peak_574
1	6838292	6838650	359	6838393	24	4.65099	2.37178	2.79411	SDR4-natPro_1_peak_575
1	6839473	6839712	240	6839529	19	3.03842	2.02204	1.4145	SDR4-natPro_1_peak_576
1	6844861	6845155	295	6844999	38	13.0535	3.94298	10.6498	SDR4-natPro_1_peak_577
1	6850762	6851355	594	6850915	28	5.46831	2.45498	3.51477	SDR4-natPro_1_peak_578
1	6861494	6861785	292	6861687	30	4.59042	2.15924	2.7393	SDR4-natPro_1_peak_579
1	6862818	6863055	238	6862939	31	8.78039	3.23527	6.57954	SDR4-natPro_1_peak_580
1	6865760	6866152	393	6865995	28	5.71298	2.5229	3.72415	SDR4-natPro_1_peak_581
1	6867887	6868154	268	6868018	35	11.1514	3.63967	8.82951	SDR4-natPro_1_peak_582
1	6870362	6870634	273	6870514	27	6.60725	2.82749	4.55265	SDR4-natPro_1_peak_583
1	6872580	6872823	244	6872642	18	2.67208	1.92094	1.13464	SDR4-natPro_1_peak_584
1	6881537	6882077	541	6881620	22	4.25236	2.32535	2.4178	SDR4-natPro_1_peak_585a
1	6881537	6882077	541	6882014	18	2.67208	1.92094	1.13464	SDR4-natPro_1_peak_585b
1	6882367	6882767	401	6882552	70	33.9304	6.17676	30.921	SDR4-natPro_1_peak_586
1	6883153	6883477	325	6883357	30	8.21935	3.13416	6.05061	SDR4-natPro_1_peak_587
1	6898565	6898920	356	6898726	26	6.10306	2.72651	4.08641	SDR4-natPro_1_peak_588
1	6899613	6899935	323	6899798	34	9.74022	3.32049	7.49821	SDR4-natPro_1_peak_589
1	6927577	6928052	476	6927704	32	9.35447	3.33637	7.12267	SDR4-natPro_1_peak_590
1	6932105	6932393	289	6932161	19	3.03842	2.02204	1.4145	SDR4-natPro_1_peak_591
1	6939347	6939792	446	6939594	47	13.0919	3.41908	10.6873	SDR4-natPro_1_peak_592
1	6945442	6945675	234	6945621	24	5.15042	2.52755	3.21072	SDR4-natPro_1_peak_593
1	6946028	6946921	894	6946400	32	9.35447	3.33637	7.12267	SDR4-natPro_1_peak_594
1	6959201	6959765	565	6959531	87	54.5763	8.89698	51.1825	SDR4-natPro_1_peak_595
1	6971205	6971439	235	6971340	35	5.35076	2.21104	3.40219	SDR4-natPro_1_peak_596
1	7013385	7013646	262	7013539	25	4.83654	2.38879	2.94051	SDR4-natPro_1_peak_597
1	7038151	7038411	261	7038271	39	13.7096	4.04408	11.2796	SDR4-natPro_1_peak_598
1	7040626	7041158	533	7040738	27	6.61848	2.83086	4.55265	SDR4-natPro_1_peak_599
1	7041476	7041703	228	7041633	30	8.21935	3.13416	6.05061	SDR4-natPro_1_peak_600
1	7043320	7043568	249	7043447	40	14.3762	4.14518	11.9206	SDR4-natPro_1_peak_601
1	7061315	7061787	473	7061376	19	3.03062	2.01927	1.4145	SDR4-natPro_1_peak_602
1	7086490	7086855	366	7086708	106	59.053	7.74162	55.5844	SDR4-natPro_1_peak_603
1	7089807	7090323	517	7090097	225	202.923	18.479	198.216	SDR4-natPro_1_peak_604
1	7096679	7097136	458	7097035	27	6.02939	2.65639	4.02742	SDR4-natPro_1_peak_605
1	7121617	7122133	517	7121785	27	5.26394	2.43591	3.31964	SDR4-natPro_1_peak_606
1	7140012	7140301	290	7140167	28	5.48657	2.46003	3.53266	SDR4-natPro_1_peak_607
1	7149814	7150180	367	7149977	37	10.8441	3.43163	8.54393	SDR4-natPro_1_peak_608
1	7150667	7151048	382	7150818	29	7.51402	2.98716	5.40133	SDR4-natPro_1_peak_609
1	7153378	7153659	282	7153537	18	2.67208	1.92094	1.13464	SDR4-natPro_1_peak_610
1	7159962	7160874	913	7160159	22	3.95404	2.22795	2.17506	SDR4-natPro_1_peak_611a
1	7159962	7160874	913	7160670	31	8.78039	3.23527	6.57954	SDR4-natPro_1_peak_611b
1	7167173	7167533	361	7167233	20	2.78666	1.90487	1.23737	SDR4-natPro_1_peak_612
1	7238112	7238609	498	7238240	37	12.4083	3.84188	10.0313	SDR4-natPro_1_peak_613
1	7250747	7251421	675	7251176	20	2.97034	1.96742	1.40253	SDR4-natPro_1_peak_614
1	7254777	7255011	235	7254833	19	3.03842	2.02204	1.4145	SDR4-natPro_1_peak_615
1	7267596	7268112	517	7267976	49	20.1595	4.89112	17.5077	SDR4-natPro_1_peak_616
1	7270364	7270881	518	7270554	76	35.1352	5.90978	32.1034	SDR4-natPro_1_peak_617
1	7272280	7272559	280	7272412	43	11.0248	3.16741	8.72049	SDR4-natPro_1_peak_618
1	7300727	7301046	320	7300835	19	2.68641	1.89742	1.14564	SDR4-natPro_1_peak_619
1	7313005	7313276	272	7313067	21	3.8293	2.22424	2.05535	SDR4-natPro_1_peak_620
1	7314261	7314583	323	7314531	23	4.22325	2.2769	2.4178	SDR4-natPro_1_peak_621
1	7322745	7322979	235	7322861	28	7.13797	2.93196	5.03694	SDR4-natPro_1_peak_622
1	7334402	7334752	351	7334550	63	29.3826	5.82012	26.486	SDR4-natPro_1_peak_623
1	7335469	7336401	933	7335694	64	28.7383	5.59032	25.8603	SDR4-natPro_1_peak_624a
1	7335469	7336401	933	7336108	25	4.48114	2.28292	2.63411	SDR4-natPro_1_peak_624b
1	7336707	7338092	1386	7336849	40	11.9486	3.53046	9.59429	SDR4-natPro_1_peak_625a
1	7336707	7338092	1386	7337180	23	3.4856	2.04684	1.77664	SDR4-natPro_1_peak_625b
1	7336707	7338092	1386	7337744	35	6.4745	2.46584	4.43434	SDR4-natPro_1_peak_625c
1	7339421	7339928	508	7339730	45	5.9645	2.12262	3.96603	SDR4-natPro_1_peak_626
1	7340511	7341918	1408	7340729	55	22.3219	4.91102	19.6151	SDR4-natPro_1_peak_627a
1	7340511	7341918	1408	7341488	33	7.55111	2.80089	5.43697	SDR4-natPro_1_peak_627b
1	7366004	7366317	314	7366162	48	20.0622	4.954	17.4123	SDR4-natPro_1_peak_628
1	7368302	7368528	227	7368373	21	2.58711	1.81358	1.11395	SDR4-natPro_1_peak_629
1	7368775	7369209	435	7369020	37	12.4083	3.84188	10.0313	SDR4-natPro_1_peak_630
1	7370494	7371851	1358	7370634	59	28.7762	6.06612	25.8873	SDR4-natPro_1_peak_631a
1	7370494	7371851	1358	7371135	26	6.11372	2.72975	4.08641	SDR4-natPro_1_peak_631b
1	7370494	7371851	1358	7371593	18	2.67208	1.92094	1.13464	SDR4-natPro_1_peak_631c
1	7375358	7375626	269	7375459	28	7.13797	2.93196	5.03694	SDR4-natPro_1_peak_632
1	7424984	7425251	268	7425054	20	3.42441	2.12314	1.72103	SDR4-natPro_1_peak_633
1	7460483	7460774	292	7460611	33	9.94122	3.43747	7.67849	SDR4-natPro_1_peak_634
1	7461237	7461774	538	7461590	30	8.21935	3.13416	6.05061	SDR4-natPro_1_peak_635
1	7463039	7463416	378	7463203	22	4.25236	2.32535	2.4178	SDR4-natPro_1_peak_636
1	7470324	7470543	220	7470411	22	4.25236	2.32535	2.4178	SDR4-natPro_1_peak_637
1	7488863	7489159	297	7489035	38	10.6472	3.32612	8.35201	SDR4-natPro_1_peak_638
1	7500047	7500302	256	7500187	24	5.15042	2.52755	3.21072	SDR4-natPro_1_peak_639
1	7513673	7514073	401	7513880	39	13.7096	4.04408	11.2796	SDR4-natPro_1_peak_640
1	7514829	7515213	385	7515147	24	5.15042	2.52755	3.21072	SDR4-natPro_1_peak_641
1	7530785	7531113	329	7531005	23	4.69295	2.42645	2.80324	SDR4-natPro_1_peak_642
1	7533270	7533542	273	7533377	23	4.69295	2.42645	2.80324	SDR4-natPro_1_peak_643
1	7539464	7539719	256	7539557	18	2.67208	1.92094	1.13464	SDR4-natPro_1_peak_644
1	7545405	7545662	258	7545596	18	2.6649	1.9183	1.13464	SDR4-natPro_1_peak_645
1	7558673	7558937	265	7558814	22	4.09636	2.27428	2.30677	SDR4-natPro_1_peak_646
1	7569998	7571089	1092	7570273	48	18.8368	4.64868	16.2278	SDR4-natPro_1_peak_647a
1	7569998	7571089	1092	7570554	22	4.04835	2.25863	2.26063	SDR4-natPro_1_peak_647b
1	7569998	7571089	1092	7570920	83	50.6219	8.49257	47.2981	SDR4-natPro_1_peak_647c
1	7609328	7610509	1182	7609573	122	73.5245	8.7614	69.86	SDR4-natPro_1_peak_648a
1	7609328	7610509	1182	7610113	27	6.48174	2.78997	4.44122	SDR4-natPro_1_peak_648b
1	7612697	7613005	309	7612858	52	19.8247	4.57481	17.1894	SDR4-natPro_1_peak_649
1	7629949	7630526	578	7630109	31	8.78039	3.23527	6.57954	SDR4-natPro_1_peak_650
1	7639957	7640680	724	7640153	33	9.94122	3.43747	7.67849	SDR4-natPro_1_peak_651
1	7641063	7641450	388	7641305	60	29.6138	6.16722	26.7047	SDR4-natPro_1_peak_652
1	7647701	7648078	378	7647801	21	3.63883	2.16043	1.91785	SDR4-natPro_1_peak_653
1	7655704	7655930	227	7655858	19	3.03842	2.02204	1.4145	SDR4-natPro_1_peak_654
1	7660876	7661207	332	7660945	18	2.67208	1.92094	1.13464	SDR4-natPro_1_peak_655
1	7661491	7661786	296	7661673	23	4.63087	2.40653	2.77564	SDR4-natPro_1_peak_656
1	7663187	7663545	359	7663369	45	17.8596	4.65069	15.2792	SDR4-natPro_1_peak_657
1	7664878	7665149	272	7664992	36	11.7741	3.74078	9.42371	SDR4-natPro_1_peak_658
1	7680302	7680919	618	7680488	36	11.7741	3.74078	9.42371	SDR4-natPro_1_peak_659
1	7683982	7684309	328	7684065	25	5.6242	2.62865	3.63871	SDR4-natPro_1_peak_660
1	7729566	7729824	259	7729686	38	12.6287	3.82985	10.2474	SDR4-natPro_1_peak_661
1	7732151	7732691	541	7732452	65	33.3688	6.54435	30.3754	SDR4-natPro_1_peak_662
1	7743403	7743768	366	7743465	21	3.59457	2.14566	1.88092	SDR4-natPro_1_peak_663a
1	7743403	7743768	366	7743640	19	3.03842	2.02204	1.4145	SDR4-natPro_1_peak_663b
1	7790240	7790534	295	7790306	23	4.69295	2.42645	2.80324	SDR4-natPro_1_peak_664
1	7800528	7800977	450	7800802	63	31.2918	6.26063	28.3522	SDR4-natPro_1_peak_665
1	7802431	7802760	330	7802604	25	5.6242	2.62865	3.63871	SDR4-natPro_1_peak_666
1	7812435	7812710	276	7812568	22	4.25236	2.32535	2.4178	SDR4-natPro_1_peak_667
1	7822182	7822418	237	7822308	24	5.15042	2.52755	3.21072	SDR4-natPro_1_peak_668
1	7824386	7824618	233	7824492	18	2.67208	1.92094	1.13464	SDR4-natPro_1_peak_669
1	7856909	7857751	843	7857730	22	4.25236	2.32535	2.4178	SDR4-natPro_1_peak_670
1	7858181	7858788	608	7858703	29	5.55626	2.44177	3.59841	SDR4-natPro_1_peak_671
1	7871880	7872288	409	7872182	20	3.20634	2.04813	1.56852	SDR4-natPro_1_peak_672
1	7887794	7888023	230	7887805	22	3.6411	2.12686	1.91985	SDR4-natPro_1_peak_673
1	7888756	7889394	639	7888978	55	20.4366	4.49844	17.7805	SDR4-natPro_1_peak_674
1	7899887	7900279	393	7900132	55	12.6193	3.01607	10.2383	SDR4-natPro_1_peak_675
1	7904404	7904708	305	7904467	22	2.64513	1.81005	1.13464	SDR4-natPro_1_peak_676
1	7906059	7907577	1519	7906335	34	10.0848	3.41354	7.81877	SDR4-natPro_1_peak_677a
1	7906059	7907577	1519	7906903	59	28.1599	5.91651	25.2884	SDR4-natPro_1_peak_677b
1	7906059	7907577	1519	7907233	42	15.3846	4.25487	12.8974	SDR4-natPro_1_peak_677c
1	7906059	7907577	1519	7907437	36	7.89583	2.76061	5.75344	SDR4-natPro_1_peak_677d
1	7913930	7914176	247	7913992	19	3.03842	2.02204	1.4145	SDR4-natPro_1_peak_678
1	7930354	7930694	341	7930549	26	6.11372	2.72975	4.08641	SDR4-natPro_1_peak_679
1	7931779	7932620	842	7931894	39	12.3221	3.6837	9.96002	SDR4-natPro_1_peak_680a
1	7931779	7932620	842	7932448	48	19.4235	4.7933	16.794	SDR4-natPro_1_peak_680b
1	7932881	7933336	456	7932951	23	3.61846	2.08792	1.89949	SDR4-natPro_1_peak_681
1	7954539	7955439	901	7954701	78	37.0398	6.11592	33.9706	SDR4-natPro_1_peak_682a
1	7954539	7955439	901	7955249	82	42.507	6.84213	39.3365	SDR4-natPro_1_peak_682b
1	7968620	7969115	496	7969092	22	3.24731	2.00092	1.60289	SDR4-natPro_1_peak_683
1	7975191	7975638	448	7975379	73	38.3241	6.84293	35.2306	SDR4-natPro_1_peak_684
1	7978810	7980062	1253	7978956	25	4.21416	2.20423	2.4177	SDR4-natPro_1_peak_685a
1	7978810	7980062	1253	7979444	33	9.25893	3.24937	7.04512	SDR4-natPro_1_peak_685b
1	7978810	7980062	1253	7979878	26	5.55459	2.56152	3.59682	SDR4-natPro_1_peak_685c
1	7989001	7989737	737	7989133	40	8.72163	2.79389	6.53872	SDR4-natPro_1_peak_686a
1	7989001	7989737	737	7989664	24	4.42513	2.30231	2.58149	SDR4-natPro_1_peak_686b
1	7990066	7990649	584	7990297	33	9.94122	3.43747	7.67849	SDR4-natPro_1_peak_687
1	7990995	7991316	322	7991177	30	7.54007	2.941	5.42623	SDR4-natPro_1_peak_688
1	8005002	8005707	706	8005136	28	5.46831	2.45498	3.51477	SDR4-natPro_1_peak_689a
1	8005002	8005707	706	8005439	67	35.4517	6.82329	32.4172	SDR4-natPro_1_peak_689b
1	8009498	8009790	293	8009635	24	5.14088	2.52455	3.21072	SDR4-natPro_1_peak_690
1	8010624	8011045	422	8010820	78	44.8105	7.75789	41.602	SDR4-natPro_1_peak_691
1	8037122	8037355	234	8037231	32	8.10766	2.99336	5.95871	SDR4-natPro_1_peak_692
1	8048908	8049216	309	8049175	22	4.25236	2.32535	2.4178	SDR4-natPro_1_peak_693
1	8054858	8055130	273	8054965	25	5.10033	2.46827	3.19023	SDR4-natPro_1_peak_694
1	8060536	8061124	589	8060854	149	124.249	15.1653	120.029	SDR4-natPro_1_peak_695
1	8075580	8076402	823	8075794	36	11.7741	3.74078	9.42371	SDR4-natPro_1_peak_696a
1	8075580	8076402	823	8076256	24	5.15042	2.52755	3.21072	SDR4-natPro_1_peak_696b
1	8080322	8080549	228	8080497	19	2.85345	1.95645	1.29738	SDR4-natPro_1_peak_697
1	8098020	8098255	236	8098156	33	8.16227	2.95789	6.01175	SDR4-natPro_1_peak_698
1	8132506	8132953	448	8132594	30	8.21935	3.13416	6.05061	SDR4-natPro_1_peak_699
1	8138291	8138528	238	8138355	20	3.42441	2.12314	1.72103	SDR4-natPro_1_peak_700
1	8140802	8141415	614	8141242	44	17.1436	4.54959	14.5873	SDR4-natPro_1_peak_701
1	8143056	8143670	615	8143399	42	15.7402	4.34739	13.2333	SDR4-natPro_1_peak_702
1	8145081	8145360	280	8145240	31	8.78039	3.23527	6.57954	SDR4-natPro_1_peak_703
1	8153473	8154057	585	8153708	46	18.5848	4.7518	15.98	SDR4-natPro_1_peak_704
1	8154801	8155037	237	8154929	27	6.61848	2.83086	4.55265	SDR4-natPro_1_peak_705
1	8166382	8166726	345	8166515	47	17.2978	4.35398	14.739	SDR4-natPro_1_peak_706
1	8168583	8168938	356	8168822	28	3.68799	1.97616	1.96427	SDR4-natPro_1_peak_707
1	8175637	8176108	472	8175917	27	6.61848	2.83086	4.55265	SDR4-natPro_1_peak_708
1	8177006	8177256	251	8177111	19	3.03842	2.02204	1.4145	SDR4-natPro_1_peak_709
1	8177839	8178307	469	8178034	25	5.6242	2.62865	3.63871	SDR4-natPro_1_peak_710
1	8178729	8179019	291	8178849	25	4.62722	2.32627	2.77242	SDR4-natPro_1_peak_711
1	8181231	8181724	494	8181448	101	57.567	7.9396	54.1281	SDR4-natPro_1_peak_712
1	8188248	8188518	271	8188399	36	10.9135	3.51023	8.61169	SDR4-natPro_1_peak_713
1	8191591	8192277	687	8191700	21	3.61387	2.15209	1.89611	SDR4-natPro_1_peak_714
1	8193440	8193747	308	8193601	55	25.4986	5.66171	22.693	SDR4-natPro_1_peak_715
1	8231688	8231909	222	8231886	33	4.2718	2.01171	2.43654	SDR4-natPro_1_peak_716
1	8236904	8237207	304	8237010	24	5.15042	2.52755	3.21072	SDR4-natPro_1_peak_717
1	8239399	8239631	233	8239464	19	2.85345	1.95645	1.29738	SDR4-natPro_1_peak_718
1	8271905	8272172	268	8272044	34	10.5403	3.53857	8.24722	SDR4-natPro_1_peak_719
1	8275743	8276427	685	8275835	20	3.42441	2.12314	1.72103	SDR4-natPro_1_peak_720
1	8298060	8298479	420	8298318	173	62.2742	4.83571	58.7565	SDR4-natPro_1_peak_721
1	8311394	8311819	426	8311498	27	6.61848	2.83086	4.55265	SDR4-natPro_1_peak_722
1	8321385	8322019	635	8321539	82	49.0255	8.24721	45.7338	SDR4-natPro_1_peak_723
1	8331696	8331938	243	8331751	18	2.67208	1.92094	1.13464	SDR4-natPro_1_peak_724
1	8336393	8336642	250	8336525	48	17.6364	4.36149	15.0717	SDR4-natPro_1_peak_725
1	8383655	8383941	287	8383883	25	4.00597	2.14332	2.22391	SDR4-natPro_1_peak_726
1	8384749	8385333	585	8385087	108	70.0834	9.62403	66.4611	SDR4-natPro_1_peak_727
1	8399732	8400126	395	8400101	21	3.8293	2.22424	2.05535	SDR4-natPro_1_peak_728
1	8403112	8403532	421	8403203	21	3.8293	2.22424	2.05535	SDR4-natPro_1_peak_729
1	8429933	8431044	1112	8430124	90	57.5937	9.20028	54.1477	SDR4-natPro_1_peak_730a
1	8429933	8431044	1112	8430767	19	3.03842	2.02204	1.4145	SDR4-natPro_1_peak_730b
1	8431799	8432211	413	8432069	27	6.60553	2.82697	4.55265	SDR4-natPro_1_peak_731
1	8451064	8451576	513	8451530	21	3.8293	2.22424	2.05535	SDR4-natPro_1_peak_732
1	8471847	8472466	620	8472172	24	4.65099	2.37178	2.79411	SDR4-natPro_1_peak_733
1	8487274	8487893	620	8487404	22	4.25236	2.32535	2.4178	SDR4-natPro_1_peak_734
1	8512449	8512754	306	8512536	18	2.67208	1.92094	1.13464	SDR4-natPro_1_peak_735
1	8524963	8525251	289	8525167	31	4.78291	2.18059	2.89095	SDR4-natPro_1_peak_736
1	8541884	8542112	229	8541992	27	6.61848	2.83086	4.55265	SDR4-natPro_1_peak_737
1	8556237	8556796	560	8556422	26	6.11372	2.72975	4.08641	SDR4-natPro_1_peak_738a
1	8556237	8556796	560	8556658	25	5.6242	2.62865	3.63871	SDR4-natPro_1_peak_738b
1	8558924	8559175	252	8559038	33	9.94122	3.43747	7.67849	SDR4-natPro_1_peak_739
1	8576399	8576733	335	8576476	29	7.67174	3.03306	5.53589	SDR4-natPro_1_peak_740
1	8596437	8597034	598	8596644	73	41.1038	7.48155	37.952	SDR4-natPro_1_peak_741
1	8598435	8598971	537	8598685	59	28.7762	6.06612	25.8873	SDR4-natPro_1_peak_742
1	8635004	8635279	276	8635121	44	17.1436	4.54959	14.5873	SDR4-natPro_1_peak_743
1	8661560	8662079	520	8661704	28	5.96912	2.59469	3.96982	SDR4-natPro_1_peak_744a
1	8661560	8662079	520	8662056	20	3.42441	2.12314	1.72103	SDR4-natPro_1_peak_744b
1	8665532	8665917	386	8665762	62	31.3099	6.36943	28.3609	SDR4-natPro_1_peak_745
1	8694765	8695033	269	8694897	19	2.83691	1.9506	1.28397	SDR4-natPro_1_peak_746
1	8697272	8698267	996	8697375	23	4.69295	2.42645	2.80324	SDR4-natPro_1_peak_747a
1	8697272	8698267	996	8698058	18	2.67208	1.92094	1.13464	SDR4-natPro_1_peak_747b
1	8709657	8710200	544	8709867	71	39.2676	7.27935	36.1491	SDR4-natPro_1_peak_748
1	8714947	8715276	330	8715162	27	6.15763	2.694	4.12889	SDR4-natPro_1_peak_749
1	8726867	8727305	439	8727153	36	11.3248	3.61943	8.99866	SDR4-natPro_1_peak_750
1	8727545	8727905	361	8727809	28	7.13797	2.93196	5.03694	SDR4-natPro_1_peak_751
1	8842922	8843196	275	8843125	23	4.36472	2.32167	2.52668	SDR4-natPro_1_peak_752
1	8847838	8848064	227	8847946	30	7.68817	2.98264	5.55198	SDR4-natPro_1_peak_753
1	8849588	8849954	367	8849695	19	2.52882	1.84185	1.06184	SDR4-natPro_1_peak_754a
1	8849588	8849954	367	8849780	20	3.00846	1.98043	1.4145	SDR4-natPro_1_peak_754b
1	8852686	8853308	623	8852888	46	18.5848	4.7518	15.98	SDR4-natPro_1_peak_755
1	8870188	8870480	293	8870439	22	3.81229	2.18203	2.05535	SDR4-natPro_1_peak_756
1	8887684	8887924	241	8887759	22	4.25236	2.32535	2.4178	SDR4-natPro_1_peak_757
1	8888276	8888536	261	8888384	27	6.61848	2.83086	4.55265	SDR4-natPro_1_peak_758
1	8905233	8905475	243	8905292	19	2.95223	1.99144	1.38584	SDR4-natPro_1_peak_759
1	8912395	8913101	707	8912552	36	10.3215	3.3562	8.04916	SDR4-natPro_1_peak_760a
1	8912395	8913101	707	8912920	22	4.01508	2.2478	2.2309	SDR4-natPro_1_peak_760b
1	8918441	8919049	609	8918546	24	5.15042	2.52755	3.21072	SDR4-natPro_1_peak_761
1	8919442	8919749	308	8919611	27	6.61848	2.83086	4.55265	SDR4-natPro_1_peak_762
1	8921705	8922839	1135	8921878	33	9.53911	3.32596	7.30222	SDR4-natPro_1_peak_763a
1	8921705	8922839	1135	8922237	62	31.3099	6.36943	28.3609	SDR4-natPro_1_peak_763b
1	8921705	8922839	1135	8922616	40	14.3762	4.14518	11.9206	SDR4-natPro_1_peak_763c
1	8926537	8926855	319	8926697	34	10.5403	3.53857	8.24722	SDR4-natPro_1_peak_764
1	8935288	8935785	498	8935548	100	63.8362	9.30134	60.2928	SDR4-natPro_1_peak_765
1	8938101	8938404	304	8938228	28	7.13797	2.93196	5.03694	SDR4-natPro_1_peak_766
1	8957861	8958105	245	8958060	29	7.67174	3.03306	5.53589	SDR4-natPro_1_peak_767
1	8961585	8962167	583	8961917	52	23.12	5.35841	20.381	SDR4-natPro_1_peak_768
1	8974299	8974530	232	8974484	23	3.61062	2.08549	1.89611	SDR4-natPro_1_peak_769
1	8975639	8976494	856	8975829	62	26.8262	5.3442	23.992	SDR4-natPro_1_peak_770a
1	8975639	8976494	856	8976331	36	9.37907	3.11826	7.14623	SDR4-natPro_1_peak_770b
1	8987739	8988028	290	8987868	47	17.048	4.29466	14.5063	SDR4-natPro_1_peak_771
1	9031122	9031540	419	9031249	29	4.21546	2.08959	2.4178	SDR4-natPro_1_peak_772
1	9043905	9044543	639	9044006	30	6.38306	2.62429	4.34593	SDR4-natPro_1_peak_773a
1	9043905	9044543	639	9044391	35	11.1514	3.63967	8.82951	SDR4-natPro_1_peak_773b
1	9067452	9067703	252	9067588	25	5.6242	2.62865	3.63871	SDR4-natPro_1_peak_774
1	9094359	9094594	236	9094469	71	20.0219	3.6272	17.3837	SDR4-natPro_1_peak_775
1	9095099	9095485	387	9095255	107	49.0215	6.06875	45.73	SDR4-natPro_1_peak_776
1	9134215	9134576	362	9134294	18	2.67208	1.92094	1.13464	SDR4-natPro_1_peak_777
1	9142675	9142902	228	9142740	19	3.03842	2.02204	1.4145	SDR4-natPro_1_peak_778
1	9150083	9150421	339	9150147	18	2.52183	1.86582	1.05702	SDR4-natPro_1_peak_779
1	9174781	9175068	288	9175036	21	3.68363	2.1754	1.96032	SDR4-natPro_1_peak_780
1	9202078	9202606	529	9202330	25	5.6242	2.62865	3.63871	SDR4-natPro_1_peak_781
1	9241022	9241278	257	9241146	33	8.64303	3.08407	6.46247	SDR4-natPro_1_peak_782
1	9256684	9257944	1261	9257087	59	25.8303	5.37414	23.0197	SDR4-natPro_1_peak_783a
1	9256684	9257944	1261	9257781	39	11.6174	3.50787	9.28542	SDR4-natPro_1_peak_783b
1	9258250	9258872	623	9258690	39	11.9108	3.58051	9.55765	SDR4-natPro_1_peak_784
1	9259175	9259441	267	9259308	39	11.956	3.59178	9.60151	SDR4-natPro_1_peak_785
1	9273384	9273652	269	9273533	25	5.6242	2.62865	3.63871	SDR4-natPro_1_peak_786
1	9275194	9275554	361	9275347	48	20.0622	4.954	17.4123	SDR4-natPro_1_peak_787
1	9285020	9285288	269	9285184	29	4.27673	2.10541	2.44109	SDR4-natPro_1_peak_788
1	9308272	9308531	260	9308500	24	5.15042	2.52755	3.21072	SDR4-natPro_1_peak_789
1	9328851	9329454	604	9329302	36	9.9957	3.27295	7.73152	SDR4-natPro_1_peak_790
1	9337883	9338531	649	9337963	21	3.8293	2.22424	2.05535	SDR4-natPro_1_peak_791a
1	9337883	9338531	649	9338303	33	9.94122	3.43747	7.67849	SDR4-natPro_1_peak_791b
1	9342129	9342424	296	9342292	28	7.13797	2.93196	5.03694	SDR4-natPro_1_peak_792
1	9348378	9349011	634	9348450	25	5.6242	2.62865	3.63871	SDR4-natPro_1_peak_793a
1	9348378	9349011	634	9348754	20	3.41597	2.12023	1.72103	SDR4-natPro_1_peak_793b
1	9351420	9352327	908	9351962	87	52.947	8.52434	49.5865	SDR4-natPro_1_peak_794
1	9360076	9360556	481	9360146	23	3.80979	2.14733	2.05535	SDR4-natPro_1_peak_795a
1	9360076	9360556	481	9360409	18	2.62912	1.90517	1.13464	SDR4-natPro_1_peak_795b
1	9393264	9393643	380	9393458	76	39.0424	6.69875	35.9363	SDR4-natPro_1_peak_796
1	9424873	9425715	843	9425072	33	9.94122	3.43747	7.67849	SDR4-natPro_1_peak_797a
1	9424873	9425715	843	9425314	28	5.71298	2.5229	3.72415	SDR4-natPro_1_peak_797b
1	9424873	9425715	843	9425475	29	7.67174	3.03306	5.53589	SDR4-natPro_1_peak_797c
1	9451953	9452515	563	9452134	42	15.7402	4.34739	13.2333	SDR4-natPro_1_peak_798
1	9454951	9455410	460	9455196	72	40.1458	7.37167	37.0189	SDR4-natPro_1_peak_799
1	9460898	9461210	313	9461083	48	20.0622	4.954	17.4123	SDR4-natPro_1_peak_800
1	9461753	9462073	321	9461915	53	17.5894	4.029	15.0251	SDR4-natPro_1_peak_801
1	9481213	9481639	427	9481388	43	15.1116	4.11141	12.6297	SDR4-natPro_1_peak_802
1	9492600	9493203	604	9492855	60	26.3068	5.39594	23.4799	SDR4-natPro_1_peak_803
1	9499387	9499734	348	9499560	52	23.12	5.35841	20.381	SDR4-natPro_1_peak_804
1	9500131	9500512	382	9500238	20	3.42441	2.12314	1.72103	SDR4-natPro_1_peak_805
1	9521654	9521913	260	9521868	23	4.69295	2.42645	2.80324	SDR4-natPro_1_peak_806
1	9534336	9534635	300	9534530	24	4.35943	2.28221	2.52151	SDR4-natPro_1_peak_807
1	9537990	9540268	2279	9538263	51	8.48945	2.43522	6.31309	SDR4-natPro_1_peak_808a
1	9537990	9540268	2279	9538497	50	14.3267	3.52714	11.8843	SDR4-natPro_1_peak_808b
1	9537990	9540268	2279	9539251	646	929.355	65.413	922.508	SDR4-natPro_1_peak_808c
1	9537990	9540268	2279	9539581	622	880.336	62.0334	874.267	SDR4-natPro_1_peak_808d
1	9537990	9540268	2279	9540077	38	13.0464	3.94108	10.6498	SDR4-natPro_1_peak_808e
1	9606961	9607195	235	9607065	21	3.8293	2.22424	2.05535	SDR4-natPro_1_peak_809
1	9617510	9617734	225	9617683	24	5.15042	2.52755	3.21072	SDR4-natPro_1_peak_810
1	9620514	9621093	580	9620581	19	2.55036	1.84944	1.08205	SDR4-natPro_1_peak_811
1	9622716	9622942	227	9622863	19	3.03842	2.02204	1.4145	SDR4-natPro_1_peak_812
1	9725557	9725888	332	9725613	18	2.67208	1.92094	1.13464	SDR4-natPro_1_peak_813
1	9726895	9727114	220	9727089	20	3.42441	2.12314	1.72103	SDR4-natPro_1_peak_814
1	9730776	9731054	279	9730920	25	5.6242	2.62865	3.63871	SDR4-natPro_1_peak_815
1	9732494	9732768	275	9732610	33	9.94122	3.43747	7.67849	SDR4-natPro_1_peak_816
1	9753827	9754152	326	9753978	56	26.3069	5.76282	23.4799	SDR4-natPro_1_peak_817
1	9758375	9758614	240	9758539	20	3.42441	2.12314	1.72103	SDR4-natPro_1_peak_818
1	9777943	9778253	311	9778123	35	11.1514	3.63967	8.82951	SDR4-natPro_1_peak_819
1	9789337	9789622	286	9789555	22	4.25236	2.32535	2.4178	SDR4-natPro_1_peak_820
1	9799987	9800234	248	9800080	23	4.69295	2.42645	2.80324	SDR4-natPro_1_peak_821
1	9804589	9804991	403	9804858	21	2.73619	1.8624	1.19027	SDR4-natPro_1_peak_822
1	9805533	9805928	396	9805782	36	11.7741	3.74078	9.42371	SDR4-natPro_1_peak_823
1	9808952	9809173	222	9809075	25	5.6242	2.62865	3.63871	SDR4-natPro_1_peak_824
1	9809440	9809985	546	9809592	21	3.8293	2.22424	2.05535	SDR4-natPro_1_peak_825
1	9810714	9810962	249	9810956	21	3.8293	2.22424	2.05535	SDR4-natPro_1_peak_826
1	9831228	9831525	298	9831363	41	15.0531	4.24629	12.5719	SDR4-natPro_1_peak_827
1	9831785	9832075	291	9831939	32	8.61485	3.13074	6.43491	SDR4-natPro_1_peak_828
1	9838489	9838725	237	9838547	18	2.67208	1.92094	1.13464	SDR4-natPro_1_peak_829
1	9845743	9846564	822	9846085	30	8.21935	3.13416	6.05061	SDR4-natPro_1_peak_830
1	9849174	9849455	282	9849258	19	3.03842	2.02204	1.4145	SDR4-natPro_1_peak_831
1	9880578	9880871	294	9880699	25	4.41008	2.26191	2.56822	SDR4-natPro_1_peak_832
1	9884717	9884975	259	9884903	27	4.51344	2.22565	2.66541	SDR4-natPro_1_peak_833
1	9887219	9887701	483	9887514	30	4.68055	2.18203	2.80324	SDR4-natPro_1_peak_834
1	9894978	9895325	348	9895048	22	4.25236	2.32535	2.4178	SDR4-natPro_1_peak_835
1	9911076	9911835	760	9911813	20	3.42441	2.12314	1.72103	SDR4-natPro_1_peak_836
1	9913491	9913940	450	9913696	34	8.88853	3.09603	6.68491	SDR4-natPro_1_peak_837
1	9917814	9918112	299	9917975	42	15.7402	4.34739	13.2333	SDR4-natPro_1_peak_838
1	9949831	9950499	669	9950057	113	82.0515	11.5256	78.2796	SDR4-natPro_1_peak_839
1	9950740	9951080	341	9950928	43	16.437	4.44849	13.9055	SDR4-natPro_1_peak_840
1	9951450	9951791	342	9951648	34	10.5403	3.53857	8.24722	SDR4-natPro_1_peak_841
1	9952613	9953111	499	9952950	96	55.2521	7.99622	51.853	SDR4-natPro_1_peak_842
1	9953915	9954315	401	9954057	29	5.21151	2.34985	3.2694	SDR4-natPro_1_peak_843
1	9957162	9957681	520	9957271	27	6.61848	2.83086	4.55265	SDR4-natPro_1_peak_844
1	9959345	9959664	320	9959631	18	2.67208	1.92094	1.13464	SDR4-natPro_1_peak_845
1	9963695	9963957	263	9963901	24	4.21044	2.2368	2.41416	SDR4-natPro_1_peak_846
1	9966600	9966860	261	9966726	21	3.61387	2.15209	1.89611	SDR4-natPro_1_peak_847
1	9968967	9969273	307	9969070	31	8.37629	3.12095	6.20349	SDR4-natPro_1_peak_848
1	9971807	9972341	535	9971873	23	3.43656	2.03171	1.73054	SDR4-natPro_1_peak_849a
1	9971807	9972341	535	9972077	26	4.40064	2.22575	2.56013	SDR4-natPro_1_peak_849b
1	9971807	9972341	535	9972298	21	3.8293	2.22424	2.05535	SDR4-natPro_1_peak_849c
1	9990736	9991168	433	9990795	20	3.42441	2.12314	1.72103	SDR4-natPro_1_peak_850a
1	9990736	9991168	433	9991063	29	7.67174	3.03306	5.53589	SDR4-natPro_1_peak_850b
1	9991577	9992230	654	9991870	56	26.3069	5.76282	23.4799	SDR4-natPro_1_peak_851
1	10001090	10001338	249	10001203	27	6.61848	2.83086	4.55265	SDR4-natPro_1_peak_852
1	10003212	10003441	230	10003319	25	5.6242	2.62865	3.63871	SDR4-natPro_1_peak_853
1	10014239	10014467	229	10014347	26	5.79479	2.6333	3.80281	SDR4-natPro_1_peak_854
1	10017648	10017899	252	10017718	19	3.03842	2.02204	1.4145	SDR4-natPro_1_peak_855
1	10019420	10019650	231	10019481	23	4.69295	2.42645	2.80324	SDR4-natPro_1_peak_856
1	10046368	10047150	783	10046702	100	67.9521	10.2113	64.3567	SDR4-natPro_1_peak_857
1	10058327	10058582	256	10058542	22	4.25236	2.32535	2.4178	SDR4-natPro_1_peak_858
1	10065379	10065691	313	10065522	62	26.2293	5.21701	23.4142	SDR4-natPro_1_peak_859
1	10073406	10073969	564	10073529	27	3.05683	1.82876	1.4298	SDR4-natPro_1_peak_860a
1	10073406	10073969	564	10073815	24	2.96656	1.86459	1.39952	SDR4-natPro_1_peak_860b
1	10076163	10076934	772	10076441	81	41.6886	6.77074	38.5324	SDR4-natPro_1_peak_861
1	10078023	10078296	274	10078144	47	13.8656	3.58134	11.4325	SDR4-natPro_1_peak_862
1	10102812	10103059	248	10102879	29	4.69629	2.21435	2.80653	SDR4-natPro_1_peak_863
1	10139962	10140390	429	10140205	45	17.8596	4.65069	15.2792	SDR4-natPro_1_peak_864
1	10143305	10143820	516	10143768	19	3.03842	2.02204	1.4145	SDR4-natPro_1_peak_865
1	10145861	10146745	885	10146011	30	8.21935	3.13416	6.05061	SDR4-natPro_1_peak_866
1	10156895	10157176	282	10156993	26	6.11372	2.72975	4.08641	SDR4-natPro_1_peak_867
1	10157567	10157816	250	10157768	22	3.81229	2.18203	2.05535	SDR4-natPro_1_peak_868
1	10158084	10158461	378	10158440	22	4.25236	2.32535	2.4178	SDR4-natPro_1_peak_869
1	10165765	10166120	356	10165905	30	6.83263	2.74561	4.75982	SDR4-natPro_1_peak_870
1	10174107	10174641	535	10174335	55	22.8534	5.03166	20.129	SDR4-natPro_1_peak_871
1	10189603	10189832	230	10189775	19	3.03842	2.02204	1.4145	SDR4-natPro_1_peak_872
1	10195056	10195901	846	10195497	54	24.5608	5.52661	21.79	SDR4-natPro_1_peak_873
1	10203284	10203708	425	10203369	20	3.42441	2.12314	1.72103	SDR4-natPro_1_peak_874
1	10203974	10204426	453	10204314	22	4.25236	2.32535	2.4178	SDR4-natPro_1_peak_875
1	10213861	10214216	356	10214098	24	5.15042	2.52755	3.21072	SDR4-natPro_1_peak_876
1	10218791	10219363	573	10219140	21	3.8293	2.22424	2.05535	SDR4-natPro_1_peak_877
1	10219721	10220083	363	10219867	40	12.9442	3.77579	10.5558	SDR4-natPro_1_peak_878
1	10228668	10229650	983	10228902	46	18.5848	4.7518	15.98	SDR4-natPro_1_peak_879a
1	10228668	10229650	983	10229497	36	11.3772	3.63344	9.0501	SDR4-natPro_1_peak_879b
1	10247222	10248120	899	10247382	51	22.3431	5.25731	19.6256	SDR4-natPro_1_peak_880a
1	10247222	10248120	899	10247673	22	4.25236	2.32535	2.4178	SDR4-natPro_1_peak_880b
1	10247222	10248120	899	10248099	22	2.61824	1.80155	1.13464	SDR4-natPro_1_peak_880c
1	10261054	10261348	295	10261165	31	7.65327	2.92123	5.53589	SDR4-natPro_1_peak_881
1	10263738	10264166	429	10264013	29	4.74038	2.22587	2.84953	SDR4-natPro_1_peak_882
1	10289581	10289866	286	10289708	39	8.91684	2.87511	6.71232	SDR4-natPro_1_peak_883
1	10308591	10308972	382	10308755	25	5.6242	2.62865	3.63871	SDR4-natPro_1_peak_884
1	10353623	10354445	823	10353996	154	130.429	15.6708	126.162	SDR4-natPro_1_peak_885
1	10355265	10355660	396	10355359	21	3.8293	2.22424	2.05535	SDR4-natPro_1_peak_886a
1	10355265	10355660	396	10355541	30	7.97958	3.06534	5.83436	SDR4-natPro_1_peak_886b
1	10355991	10356262	272	10356097	21	2.67761	1.84321	1.13989	SDR4-natPro_1_peak_887
1	10356499	10356923	425	10356605	27	5.46184	2.49228	3.5089	SDR4-natPro_1_peak_888
1	10362629	10362905	277	10362689	20	2.87211	1.93394	1.31319	SDR4-natPro_1_peak_889
1	10363341	10363616	276	10363455	30	7.54007	2.941	5.42623	SDR4-natPro_1_peak_890
1	10365061	10365436	376	10365226	67	30.4275	5.6972	27.5088	SDR4-natPro_1_peak_891
1	10371481	10371781	301	10371544	18	2.67208	1.92094	1.13464	SDR4-natPro_1_peak_892
1	10397739	10398045	307	10397811	22	4.25236	2.32535	2.4178	SDR4-natPro_1_peak_893
1	10475764	10476123	360	10476036	27	6.61848	2.83086	4.55265	SDR4-natPro_1_peak_894
1	10477703	10478051	349	10477993	27	5.97524	2.64057	3.97559	SDR4-natPro_1_peak_895
1	10489670	10490017	348	10489769	26	6.11372	2.72975	4.08641	SDR4-natPro_1_peak_896
1	10490521	10491008	488	10490558	20	3.42441	2.12314	1.72103	SDR4-natPro_1_peak_897
1	10491410	10491674	265	10491467	19	3.03842	2.02204	1.4145	SDR4-natPro_1_peak_898
1	10492293	10492531	239	10492445	25	5.6242	2.62865	3.63871	SDR4-natPro_1_peak_899
1	10506088	10506391	304	10506299	27	6.61848	2.83086	4.55265	SDR4-natPro_1_peak_900
1	10517461	10517776	316	10517641	41	15.0531	4.24629	12.5719	SDR4-natPro_1_peak_901
1	10520301	10520546	246	10520471	24	4.65099	2.37178	2.79411	SDR4-natPro_1_peak_902
1	10521033	10522036	1004	10521186	47	19.293	4.84624	16.6765	SDR4-natPro_1_peak_903a
1	10521033	10522036	1004	10521564	20	3.42441	2.12314	1.72103	SDR4-natPro_1_peak_903b
1	10521033	10522036	1004	10521940	30	8.21935	3.13416	6.05061	SDR4-natPro_1_peak_903c
1	10538426	10538750	325	10538551	23	2.94206	1.87988	1.37654	SDR4-natPro_1_peak_904
1	10540860	10541103	244	10540994	27	6.35246	2.75153	4.31633	SDR4-natPro_1_peak_905
1	10542417	10542645	229	10542498	18	2.4595	1.84299	1.00258	SDR4-natPro_1_peak_906
1	10550376	10550650	275	10550575	27	6.61848	2.83086	4.55265	SDR4-natPro_1_peak_907
1	10553434	10553700	267	10553515	21	3.8293	2.22424	2.05535	SDR4-natPro_1_peak_908
1	10574943	10575220	278	10575070	31	8.78039	3.23527	6.57954	SDR4-natPro_1_peak_909
1	10576588	10577478	891	10577111	58	27.9458	5.96502	25.078	SDR4-natPro_1_peak_910
1	10578050	10578411	362	10578279	20	3.42441	2.12314	1.72103	SDR4-natPro_1_peak_911
1	10581211	10581591	381	10581367	71	37.9676	6.97446	34.8802	SDR4-natPro_1_peak_912
1	10581928	10582310	383	10582011	19	2.52882	1.84185	1.06184	SDR4-natPro_1_peak_913
1	10586484	10586960	477	10586741	75	42.9633	7.68375	39.7797	SDR4-natPro_1_peak_914
1	10598577	10598844	268	10598634	18	2.67208	1.92094	1.13464	SDR4-natPro_1_peak_915
1	10621219	10621984	766	10621478	23	4.69295	2.42645	2.80324	SDR4-natPro_1_peak_916a
1	10621219	10621984	766	10621756	27	6.61848	2.83086	4.55265	SDR4-natPro_1_peak_916b
1	10622245	10622599	355	10622475	29	7.67174	3.03306	5.53589	SDR4-natPro_1_peak_917
1	10649185	10649412	228	10649289	32	9.35447	3.33637	7.12267	SDR4-natPro_1_peak_918
1	10651636	10651896	261	10651752	24	5.15042	2.52755	3.21072	SDR4-natPro_1_peak_919
1	10656575	10656802	228	10656755	24	5.15042	2.52755	3.21072	SDR4-natPro_1_peak_920
1	10679021	10679523	503	10679193	28	7.13797	2.93196	5.03694	SDR4-natPro_1_peak_921a
1	10679021	10679523	503	10679448	21	3.8293	2.22424	2.05535	SDR4-natPro_1_peak_921b
1	10679825	10680114	290	10679967	32	9.35447	3.33637	7.12267	SDR4-natPro_1_peak_922
1	10684939	10685199	261	10685061	25	5.6242	2.62865	3.63871	SDR4-natPro_1_peak_923
1	10685662	10685921	260	10685801	37	10.3212	3.30002	8.04897	SDR4-natPro_1_peak_924
1	10692861	10693436	576	10693172	76	43.9016	7.78486	40.7012	SDR4-natPro_1_peak_925
1	10695442	10695863	422	10695563	32	9.35447	3.33637	7.12267	SDR4-natPro_1_peak_926
1	10708586	10708872	287	10708827	23	4.01116	2.21022	2.22709	SDR4-natPro_1_peak_927
1	10713696	10713938	243	10713912	24	3.12189	1.91061	1.48888	SDR4-natPro_1_peak_928
1	10715451	10715802	352	10715701	35	10.321	3.41536	8.04887	SDR4-natPro_1_peak_929
1	10728676	10729154	479	10728750	20	3.04705	1.99361	1.4204	SDR4-natPro_1_peak_930
1	10779859	10780138	280	10780036	26	3.82713	2.06346	2.05535	SDR4-natPro_1_peak_931
1	10800082	10800423	342	10800159	22	4.0216	2.24992	2.23544	SDR4-natPro_1_peak_932
1	10806456	10806958	503	10806622	34	10.5403	3.53857	8.24722	SDR4-natPro_1_peak_933
1	10813900	10814169	270	10814067	29	5.76811	2.49879	3.777	SDR4-natPro_1_peak_934
1	10814806	10815100	295	10814910	28	7.13797	2.93196	5.03694	SDR4-natPro_1_peak_935
1	10827037	10827264	228	10827184	22	4.25236	2.32535	2.4178	SDR4-natPro_1_peak_936
1	10845276	10845714	439	10845559	31	8.78039	3.23527	6.57954	SDR4-natPro_1_peak_937
1	10853311	10853560	250	10853432	31	7.14331	2.78389	5.04162	SDR4-natPro_1_peak_938
1	10860403	10860711	309	10860528	41	11.6278	3.39908	9.29551	SDR4-natPro_1_peak_939
1	10872985	10873257	273	10873090	23	4.68259	2.42312	2.80324	SDR4-natPro_1_peak_940
1	10886251	10886713	463	10886349	26	6.11372	2.72975	4.08641	SDR4-natPro_1_peak_941a
1	10886251	10886713	463	10886629	24	5.15042	2.52755	3.21072	SDR4-natPro_1_peak_941b
1	10887030	10887734	705	10887163	24	5.15042	2.52755	3.21072	SDR4-natPro_1_peak_942a
1	10887030	10887734	705	10887439	46	18.5848	4.7518	15.98	SDR4-natPro_1_peak_942b
1	10951640	10951962	323	10951906	21	3.8293	2.22424	2.05535	SDR4-natPro_1_peak_943
1	10952839	10953916	1078	10952977	20	3.42441	2.12314	1.72103	SDR4-natPro_1_peak_944a
1	10952839	10953916	1078	10953273	24	4.21044	2.2368	2.41416	SDR4-natPro_1_peak_944b
1	10952839	10953916	1078	10953574	24	4.21044	2.2368	2.41416	SDR4-natPro_1_peak_944c
1	10952839	10953916	1078	10953841	21	3.05912	1.96839	1.43058	SDR4-natPro_1_peak_944d
1	10954230	10954689	460	10954522	30	8.21935	3.13416	6.05061	SDR4-natPro_1_peak_945
1	10956359	10956601	243	10956481	40	14.3762	4.14518	11.9206	SDR4-natPro_1_peak_946
1	10958883	10959154	272	10959033	28	7.13797	2.93196	5.03694	SDR4-natPro_1_peak_947
1	10959676	10960028	353	10959895	34	9.02515	3.13152	6.81718	SDR4-natPro_1_peak_948
1	11000868	11001156	289	11001000	28	7.13797	2.93196	5.03694	SDR4-natPro_1_peak_949
1	11033887	11034199	313	11033948	19	3.03842	2.02204	1.4145	SDR4-natPro_1_peak_950
1	11048310	11048719	410	11048384	29	5.21151	2.34985	3.2694	SDR4-natPro_1_peak_951
1	11057682	11057943	262	11057874	22	4.25236	2.32535	2.4178	SDR4-natPro_1_peak_952
1	11063713	11064082	370	11064009	41	15.0531	4.24629	12.5719	SDR4-natPro_1_peak_953
1	11085037	11085263	227	11085119	21	3.8293	2.22424	2.05535	SDR4-natPro_1_peak_954
1	11088613	11088845	233	11088716	22	4.25236	2.32535	2.4178	SDR4-natPro_1_peak_955
1	11109998	11110228	231	11110105	32	8.27751	3.03905	6.10696	SDR4-natPro_1_peak_956
1	11197011	11197325	315	11197068	21	2.58711	1.81358	1.11395	SDR4-natPro_1_peak_957
1	11197682	11198103	422	11197755	19	3.03842	2.02204	1.4145	SDR4-natPro_1_peak_958
1	11210731	11211485	755	11211258	39	12.7579	3.79484	10.3737	SDR4-natPro_1_peak_959
1	11212103	11212402	300	11212221	29	7.67174	3.03306	5.53589	SDR4-natPro_1_peak_960
1	11212672	11212994	323	11212854	23	4.69295	2.42645	2.80324	SDR4-natPro_1_peak_961
1	11215666	11216232	567	11216099	47	16.0533	4.06342	13.5411	SDR4-natPro_1_peak_962
1	11221281	11221548	268	11221388	37	9.92708	3.20254	7.67849	SDR4-natPro_1_peak_963
1	11222273	11223051	779	11222408	28	2.69771	1.71587	1.15631	SDR4-natPro_1_peak_964a
1	11222273	11223051	779	11222847	43	13.9168	3.82107	11.4826	SDR4-natPro_1_peak_964b
1	11226186	11226694	509	11226538	57	27.1226	5.86392	24.2752	SDR4-natPro_1_peak_965
1	11227712	11228014	303	11227904	23	4.69295	2.42645	2.80324	SDR4-natPro_1_peak_966
1	11230990	11231661	672	11231262	42	15.2597	4.22265	12.7748	SDR4-natPro_1_peak_967
1	11250949	11251189	241	11251074	23	3.61846	2.08792	1.89949	SDR4-natPro_1_peak_968
1	11260777	11261030	254	11260920	25	4.16976	2.19121	2.3778	SDR4-natPro_1_peak_969
1	11290629	11290984	356	11290807	23	4.47533	2.35683	2.62846	SDR4-natPro_1_peak_970
1	11328858	11329091	234	11329031	22	2.97907	1.91574	1.41087	SDR4-natPro_1_peak_971
1	11329361	11329584	224	11329470	29	7.02257	2.84613	4.94359	SDR4-natPro_1_peak_972
1	11334746	11334972	227	11334835	22	4.25236	2.32535	2.4178	SDR4-natPro_1_peak_973
1	11358281	11358642	362	11358348	23	4.69295	2.42645	2.80324	SDR4-natPro_1_peak_974
1	11374417	11374808	392	11374521	20	3.42441	2.12314	1.72103	SDR4-natPro_1_peak_975
1	11384519	11384952	434	11384579	19	3.03842	2.02204	1.4145	SDR4-natPro_1_peak_976
1	11391365	11391588	224	11391503	41	5.06716	2.02729	3.15952	SDR4-natPro_1_peak_977
1	11397040	11397293	254	11397172	27	5.91574	2.62323	3.91907	SDR4-natPro_1_peak_978
1	11421576	11421807	232	11421674	20	3.20634	2.04813	1.56852	SDR4-natPro_1_peak_979
1	11428490	11429153	664	11428592	21	3.61387	2.15209	1.89611	SDR4-natPro_1_peak_980a
1	11428490	11429153	664	11428849	18	2.67208	1.92094	1.13464	SDR4-natPro_1_peak_980b
1	11445040	11445476	437	11445257	50	21.5744	5.1562	18.8795	SDR4-natPro_1_peak_981
1	11446527	11446879	353	11446738	26	5.67623	2.59778	3.68875	SDR4-natPro_1_peak_982
1	11529968	11530348	381	11530125	26	6.11372	2.72975	4.08641	SDR4-natPro_1_peak_983
1	11531840	11532424	585	11532005	52	23.12	5.35841	20.381	SDR4-natPro_1_peak_984
1	11544751	11545001	251	11544830	19	3.03842	2.02204	1.4145	SDR4-natPro_1_peak_985
1	11548594	11548864	271	11548847	21	3.8293	2.22424	2.05535	SDR4-natPro_1_peak_986
1	11549530	11550335	806	11549689	27	5.76193	2.57859	3.77103	SDR4-natPro_1_peak_987a
1	11549530	11550335	806	11549994	32	8.27751	3.03905	6.10696	SDR4-natPro_1_peak_987b
1	11596457	11596728	272	11596570	18	2.6649	1.9183	1.13464	SDR4-natPro_1_peak_988
1	11597286	11597690	405	11597437	23	4.69295	2.42645	2.80324	SDR4-natPro_1_peak_989
1	11598298	11598747	450	11598532	24	5.15042	2.52755	3.21072	SDR4-natPro_1_peak_990
1	11599971	11600657	687	11600283	28	5.71298	2.5229	3.72415	SDR4-natPro_1_peak_991
1	11601266	11601727	462	11601388	31	8.78039	3.23527	6.57954	SDR4-natPro_1_peak_992
1	11604978	11606006	1029	11605522	21	3.8293	2.22424	2.05535	SDR4-natPro_1_peak_993a
1	11604978	11606006	1029	11605809	71	39.2676	7.27935	36.1491	SDR4-natPro_1_peak_993b
1	11611810	11612164	355	11612025	78	39.9511	6.69747	36.8271	SDR4-natPro_1_peak_994
1	11620126	11620659	534	11620320	60	29.6138	6.16722	26.7047	SDR4-natPro_1_peak_995
1	11621033	11621503	471	11621202	45	17.8596	4.65069	15.2792	SDR4-natPro_1_peak_996
1	11621802	11623147	1346	11622134	24	5.15042	2.52755	3.21072	SDR4-natPro_1_peak_997a
1	11621802	11623147	1346	11622554	29	7.67174	3.03306	5.53589	SDR4-natPro_1_peak_997b
1	11621802	11623147	1346	11622990	45	15.2247	4.00185	12.7403	SDR4-natPro_1_peak_997c
1	11625127	11625489	363	11625230	24	5.15042	2.52755	3.21072	SDR4-natPro_1_peak_998
1	11626546	11627102	557	11626829	28	6.23748	2.67068	4.20558	SDR4-natPro_1_peak_999
1	11627885	11628584	700	11628324	40	12.5128	3.66836	10.1337	SDR4-natPro_1_peak_1000
1	11639766	11640047	282	11639827	19	3.03842	2.02204	1.4145	SDR4-natPro_1_peak_1001
1	11649799	11650378	580	11649989	54	22.5906	5.0532	19.8695	SDR4-natPro_1_peak_1002
1	11660400	11660691	292	11660557	49	20.814	5.0551	18.1415	SDR4-natPro_1_peak_1003
1	11763492	11763901	410	11763686	35	11.1514	3.63967	8.82951	SDR4-natPro_1_peak_1004
1	11774312	11775530	1219	11774398	19	2.72237	1.91011	1.17826	SDR4-natPro_1_peak_1005a
1	11774312	11775530	1219	11775072	42	6.12745	2.21134	4.09956	SDR4-natPro_1_peak_1005b
1	11774312	11775530	1219	11775512	34	3.68946	1.86079	1.96551	SDR4-natPro_1_peak_1005c
1	11795974	11796193	220	11796055	19	3.03842	2.02204	1.4145	SDR4-natPro_1_peak_1006
1	11800752	11801415	664	11801094	54	22.3687	5.00166	19.651	SDR4-natPro_1_peak_1007
1	11805617	11805841	225	11805748	22	4.25236	2.32535	2.4178	SDR4-natPro_1_peak_1008
1	11807125	11807884	760	11807443	39	13.7096	4.04408	11.2796	SDR4-natPro_1_peak_1009
1	11809876	11810253	378	11810038	48	20.0622	4.954	17.4123	SDR4-natPro_1_peak_1010
1	11824175	11824395	221	11824283	19	2.56058	1.85304	1.08994	SDR4-natPro_1_peak_1011
1	11830854	11831526	673	11831045	118	81.7048	10.7464	77.9407	SDR4-natPro_1_peak_1012
1	11872964	11873465	502	11873167	31	8.78039	3.23527	6.57954	SDR4-natPro_1_peak_1013
1	11874437	11874890	454	11874657	54	22.6415	5.06509	19.9197	SDR4-natPro_1_peak_1014
1	11923600	11924065	466	11923913	33	9.94122	3.43747	7.67849	SDR4-natPro_1_peak_1015
1	11978552	11979132	581	11978890	52	22.418	5.18459	19.6991	SDR4-natPro_1_peak_1016
1	12003833	12004495	663	12004216	19	2.74053	1.91653	1.19451	SDR4-natPro_1_peak_1017
1	12005800	12006310	511	12005904	27	2.78703	1.75582	1.23766	SDR4-natPro_1_peak_1018a
1	12005800	12006310	511	12006162	30	5.78804	2.46686	3.79655	SDR4-natPro_1_peak_1018b
1	12021078	12021389	312	12021327	27	6.61848	2.83086	4.55265	SDR4-natPro_1_peak_1019
1	12026635	12026895	261	12026748	46	14.0808	3.68143	11.6432	SDR4-natPro_1_peak_1020
1	12050643	12051348	706	12050755	33	9.66976	3.36198	7.42947	SDR4-natPro_1_peak_1021a
1	12050643	12051348	706	12051162	45	17.8596	4.65069	15.2792	SDR4-natPro_1_peak_1021b
1	12053869	12054130	262	12053978	21	2.91868	1.92224	1.35472	SDR4-natPro_1_peak_1022
1	12054760	12055139	380	12054924	111	78.6312	11.0518	74.9068	SDR4-natPro_1_peak_1023
1	12056818	12057226	409	12056992	54	23.7325	5.3241	20.9851	SDR4-natPro_1_peak_1024
1	12072213	12072495	283	12072453	18	2.67208	1.92094	1.13464	SDR4-natPro_1_peak_1025
1	12083218	12083569	352	12083291	24	5.15042	2.52755	3.21072	SDR4-natPro_1_peak_1026
1	12091700	12091921	222	12091871	18	2.62183	1.90249	1.13464	SDR4-natPro_1_peak_1027
1	12113520	12113784	265	12113618	22	3.61393	2.11813	1.89611	SDR4-natPro_1_peak_1028
1	12132564	12132830	267	12132733	22	2.76375	1.84757	1.21546	SDR4-natPro_1_peak_1029
1	12177470	12177747	278	12177684	34	6.58998	2.5259	4.54506	SDR4-natPro_1_peak_1030
1	12224805	12225453	649	12224945	21	3.8293	2.22424	2.05535	SDR4-natPro_1_peak_1031a
1	12224805	12225453	649	12225271	27	6.61848	2.83086	4.55265	SDR4-natPro_1_peak_1031b
1	12228677	12228953	277	12228901	24	5.15042	2.52755	3.21072	SDR4-natPro_1_peak_1032
1	12233436	12233776	341	12233694	25	5.49533	2.58887	3.54102	SDR4-natPro_1_peak_1033
1	12251806	12252356	551	12251941	41	15.0531	4.24629	12.5719	SDR4-natPro_1_peak_1034
1	12254820	12255190	371	12255033	62	17.1211	3.51518	14.5774	SDR4-natPro_1_peak_1035
1	12300405	12300641	237	12300461	18	2.67208	1.92094	1.13464	SDR4-natPro_1_peak_1036
1	12346595	12346831	237	12346710	30	8.21935	3.13416	6.05061	SDR4-natPro_1_peak_1037
1	12365003	12365264	262	12365150	25	5.6242	2.62865	3.63871	SDR4-natPro_1_peak_1038
1	12379248	12379573	326	12379339	25	5.4138	2.56382	3.46255	SDR4-natPro_1_peak_1039
1	12396889	12397156	268	12397007	20	3.42441	2.12314	1.72103	SDR4-natPro_1_peak_1040
1	12426211	12426554	344	12426286	22	4.25236	2.32535	2.4178	SDR4-natPro_1_peak_1041
1	12440901	12441142	242	12441073	25	5.6242	2.62865	3.63871	SDR4-natPro_1_peak_1042
1	12471949	12472322	374	12472108	35	11.1514	3.63967	8.82951	SDR4-natPro_1_peak_1043
1	12473500	12473942	443	12473772	32	9.35447	3.33637	7.12267	SDR4-natPro_1_peak_1044
1	12478214	12478502	289	12478325	25	5.61255	2.62505	3.63871	SDR4-natPro_1_peak_1045
1	12479012	12479235	224	12479132	24	5.15042	2.52755	3.21072	SDR4-natPro_1_peak_1046
1	12531675	12531922	248	12531737	18	2.67208	1.92094	1.13464	SDR4-natPro_1_peak_1047
1	12598658	12598933	276	12598838	21	2.73619	1.8624	1.19027	SDR4-natPro_1_peak_1048
1	12639519	12640096	578	12639810	18	2.67208	1.92094	1.13464	SDR4-natPro_1_peak_1049
1	12684914	12685185	272	12685060	32	8.96806	3.22814	6.76191	SDR4-natPro_1_peak_1050
1	12686002	12686287	286	12686059	20	2.97034	1.96742	1.40253	SDR4-natPro_1_peak_1051
1	12689035	12689321	287	12689125	22	4.25236	2.32535	2.4178	SDR4-natPro_1_peak_1052
1	12760774	12761036	263	12760902	27	6.61848	2.83086	4.55265	SDR4-natPro_1_peak_1053
1	12765198	12765443	246	12765273	18	2.67208	1.92094	1.13464	SDR4-natPro_1_peak_1054
1	12824114	12824350	237	12824226	41	9.8152	2.9917	7.57122	SDR4-natPro_1_peak_1055
1	12862320	12862585	266	12862413	20	3.42441	2.12314	1.72103	SDR4-natPro_1_peak_1056
1	12866713	12867336	624	12866903	43	16.437	4.44849	13.9055	SDR4-natPro_1_peak_1057
1	12874708	12874992	285	12874777	19	3.03842	2.02204	1.4145	SDR4-natPro_1_peak_1058
1	12890184	12890494	311	12890399	29	7.67174	3.03306	5.53589	SDR4-natPro_1_peak_1059
1	12902067	12902376	310	12902150	20	3.41597	2.12023	1.72103	SDR4-natPro_1_peak_1060
1	13029678	13029960	283	13029785	24	5.15042	2.52755	3.21072	SDR4-natPro_1_peak_1061
1	13034402	13034723	322	13034457	18	2.67208	1.92094	1.13464	SDR4-natPro_1_peak_1062
1	13055396	13055781	386	13055457	18	2.67208	1.92094	1.13464	SDR4-natPro_1_peak_1063
1	13076434	13076659	226	13076540	38	13.0535	3.94298	10.6498	SDR4-natPro_1_peak_1064
1	13115543	13115942	400	13115647	26	6.11372	2.72975	4.08641	SDR4-natPro_1_peak_1065a
1	13115543	13115942	400	13115793	26	5.97766	2.68845	3.97771	SDR4-natPro_1_peak_1065b
1	13117701	13117961	261	13117802	19	2.68996	1.89867	1.14876	SDR4-natPro_1_peak_1066
1	13118719	13119090	372	13118868	33	9.94122	3.43747	7.67849	SDR4-natPro_1_peak_1067
1	13126276	13126714	439	13126628	25	5.6242	2.62865	3.63871	SDR4-natPro_1_peak_1068
1	13140266	13140719	454	13140566	45	17.8348	4.64431	15.2667	SDR4-natPro_1_peak_1069
1	13147586	13147812	227	13147663	28	5.75223	2.53386	3.76241	SDR4-natPro_1_peak_1070
1	13203441	13203750	310	13203628	42	15.7402	4.34739	13.2333	SDR4-natPro_1_peak_1071
1	13220409	13220768	360	13220492	21	3.8293	2.22424	2.05535	SDR4-natPro_1_peak_1072
1	13279988	13280600	613	13280396	61	30.4584	6.26833	27.5298	SDR4-natPro_1_peak_1073
1	13368171	13368480	310	13368454	24	5.15042	2.52755	3.21072	SDR4-natPro_1_peak_1074
1	13453067	13453308	242	13453168	28	5.25882	2.3973	3.3152	SDR4-natPro_1_peak_1075
1	13476952	13477224	273	13477021	20	3.42441	2.12314	1.72103	SDR4-natPro_1_peak_1076
1	13547653	13547903	251	13547718	22	4.25236	2.32535	2.4178	SDR4-natPro_1_peak_1077
1	13686787	13687010	224	13686854	26	3.48559	1.96781	1.77664	SDR4-natPro_1_peak_1078
1	13837899	13838151	253	13837984	23	3.26353	1.97845	1.61751	SDR4-natPro_1_peak_1079
1	14012720	14013041	322	14012779	20	3.42441	2.12314	1.72103	SDR4-natPro_1_peak_1080
1	14024803	14025215	413	14025118	33	7.85409	2.87826	5.71317	SDR4-natPro_1_peak_1081
1	14075283	14075551	269	14075341	18	2.67208	1.92094	1.13464	SDR4-natPro_1_peak_1082
1	14149207	14149533	327	14149435	26	4.40064	2.22575	2.56013	SDR4-natPro_1_peak_1083
1	14163619	14164007	389	14163790	49	13.563	3.42149	11.1495	SDR4-natPro_1_peak_1084
1	14172015	14172290	276	14172112	21	3.8293	2.22424	2.05535	SDR4-natPro_1_peak_1085
1	14307484	14307775	292	14307622	34	10.5403	3.53857	8.24722	SDR4-natPro_1_peak_1086
1	14309222	14309466	245	14309338	20	3.42441	2.12314	1.72103	SDR4-natPro_1_peak_1087
1	14721894	14722152	259	14722028	39	6.76915	2.41211	4.69893	SDR4-natPro_1_peak_1088
1	15058722	15058963	242	15058802	21	3.8293	2.22424	2.05535	SDR4-natPro_1_peak_1089
1	15103398	15103784	387	15103542	23	4.69295	2.42645	2.80324	SDR4-natPro_1_peak_1090
1	15135594	15135851	258	15135828	20	2.55722	1.82693	1.08666	SDR4-natPro_1_peak_1091
1	15605712	15606160	449	15605962	34	9.3748	3.22324	7.14207	SDR4-natPro_1_peak_1092
1	15880215	15880642	428	15880455	59	28.7762	6.06612	25.8873	SDR4-natPro_1_peak_1093
1	15888682	15889107	426	15888749	18	2.67208	1.92094	1.13464	SDR4-natPro_1_peak_1094a
1	15888682	15889107	426	15888975	24	4.8888	2.44556	2.98901	SDR4-natPro_1_peak_1094b
1	15932060	15932442	383	15932154	22	4.25236	2.32535	2.4178	SDR4-natPro_1_peak_1095
1	15936063	15936369	307	15936163	24	5.15042	2.52755	3.21072	SDR4-natPro_1_peak_1096
1	15976796	15977232	437	15976922	24	5.15042	2.52755	3.21072	SDR4-natPro_1_peak_1097
1	15983385	15983652	268	15983612	25	4.20321	2.20102	2.40834	SDR4-natPro_1_peak_1098
1	16137553	16137970	418	16137728	49	20.814	5.0551	18.1415	SDR4-natPro_1_peak_1099
1	16158384	16158666	283	16158546	24	5.15042	2.52755	3.21072	SDR4-natPro_1_peak_1100
1	16420948	16421209	262	16421051	18	2.67208	1.92094	1.13464	SDR4-natPro_1_peak_1101
1	16467769	16468103	335	16467958	44	15.2777	4.08186	12.7924	SDR4-natPro_1_peak_1102
1	16469076	16469471	396	16469175	28	7.13797	2.93196	5.03694	SDR4-natPro_1_peak_1103
1	16560653	16561148	496	16560889	103	71.1449	10.5146	67.5083	SDR4-natPro_1_peak_1104
1	16594469	16594696	228	16594603	26	5.55459	2.56152	3.59682	SDR4-natPro_1_peak_1105
1	16643380	16643832	453	16643519	25	4.00597	2.14332	2.22391	SDR4-natPro_1_peak_1106
1	16645810	16646075	266	16645868	19	3.03842	2.02204	1.4145	SDR4-natPro_1_peak_1107
1	16652994	16653233	240	16653063	18	2.67208	1.92094	1.13464	SDR4-natPro_1_peak_1108
1	16689352	16689941	590	16689790	21	3.8293	2.22424	2.05535	SDR4-natPro_1_peak_1109
1	16720772	16721009	238	16720861	21	3.8293	2.22424	2.05535	SDR4-natPro_1_peak_1110
1	16766487	16766807	321	16766649	80	23.8978	3.85067	21.1439	SDR4-natPro_1_peak_1111
1	16777250	16777571	322	16777448	54	24.6979	5.56061	21.9142	SDR4-natPro_1_peak_1112
1	16780622	16780850	229	16780788	21	3.8293	2.22424	2.05535	SDR4-natPro_1_peak_1113
1	16798381	16798846	466	16798675	68	26.8556	4.91498	24.021	SDR4-natPro_1_peak_1114
1	16800781	16801097	317	16800986	24	5.15042	2.52755	3.21072	SDR4-natPro_1_peak_1115
1	16837077	16837337	261	16837209	29	6.17616	2.6099	4.14646	SDR4-natPro_1_peak_1116
1	16837564	16839257	1694	16837798	30	7.81778	3.01929	5.67823	SDR4-natPro_1_peak_1117a
1	16837564	16839257	1694	16838386	34	10.1798	3.43941	7.91071	SDR4-natPro_1_peak_1117b
1	16837564	16839257	1694	16838862	22	3.94939	2.22644	2.17104	SDR4-natPro_1_peak_1117c
1	16837564	16839257	1694	16839053	23	4.24244	2.28296	2.4178	SDR4-natPro_1_peak_1117d
1	16877600	16877866	267	16877792	22	4.0216	2.24992	2.23544	SDR4-natPro_1_peak_1118
1	16880221	16880552	332	16880283	18	2.67208	1.92094	1.13464	SDR4-natPro_1_peak_1119
1	16900788	16901048	261	16900899	40	13.3941	3.88971	10.9832	SDR4-natPro_1_peak_1120
1	16901461	16901826	366	16901756	22	4.25236	2.32535	2.4178	SDR4-natPro_1_peak_1121
1	16934152	16934401	250	16934222	20	2.55722	1.82693	1.08666	SDR4-natPro_1_peak_1122
1	16938225	16938448	224	16938300	19	3.03842	2.02204	1.4145	SDR4-natPro_1_peak_1123
1	17011082	17011325	244	17011170	19	3.03842	2.02204	1.4145	SDR4-natPro_1_peak_1124
1	17014249	17014549	301	17014442	30	8.20444	3.12986	6.05061	SDR4-natPro_1_peak_1125
1	17095194	17095498	305	17095256	20	3.42441	2.12314	1.72103	SDR4-natPro_1_peak_1126
1	17096267	17096588	322	17096328	19	3.03842	2.02204	1.4145	SDR4-natPro_1_peak_1127
1	17102330	17102574	245	17102480	22	4.25236	2.32535	2.4178	SDR4-natPro_1_peak_1128
1	17168772	17169447	676	17169213	62	31.3099	6.36943	28.3609	SDR4-natPro_1_peak_1129
1	17198688	17199006	319	17198796	25	5.6242	2.62865	3.63871	SDR4-natPro_1_peak_1130
1	17219524	17220358	835	17219790	54	24.6979	5.56061	21.9142	SDR4-natPro_1_peak_1131
1	17222826	17223410	585	17223217	41	15.0531	4.24629	12.5719	SDR4-natPro_1_peak_1132
1	17223982	17224236	255	17224133	26	6.11372	2.72975	4.08641	SDR4-natPro_1_peak_1133
1	17227831	17228208	378	17227898	18	2.67208	1.92094	1.13464	SDR4-natPro_1_peak_1134
1	17235968	17236273	306	17236097	28	7.13797	2.93196	5.03694	SDR4-natPro_1_peak_1135
1	17284417	17285545	1129	17284932	70	3.16489	1.4771	1.52976	SDR4-natPro_1_peak_1136a
1	17284417	17285545	1129	17285180	60	2.94824	1.49191	1.38248	SDR4-natPro_1_peak_1136b
1	17295333	17295646	314	17295471	64	33.0332	6.57163	30.0444	SDR4-natPro_1_peak_1137
1	17359125	17359387	263	17359250	23	4.69295	2.42645	2.80324	SDR4-natPro_1_peak_1138
1	17422123	17422345	223	17422227	21	3.8293	2.22424	2.05535	SDR4-natPro_1_peak_1139
1	17424519	17424845	327	17424642	22	4.25236	2.32535	2.4178	SDR4-natPro_1_peak_1140
1	17441816	17442226	411	17441902	18	2.67208	1.92094	1.13464	SDR4-natPro_1_peak_1141
1	17505925	17506160	236	17506074	22	4.25236	2.32535	2.4178	SDR4-natPro_1_peak_1142
1	17549374	17549634	261	17549604	25	4.68508	2.34351	2.80324	SDR4-natPro_1_peak_1143
1	17615443	17615768	326	17615511	24	5.15042	2.52755	3.21072	SDR4-natPro_1_peak_1144
1	17631959	17632199	241	17632080	28	7.13797	2.93196	5.03694	SDR4-natPro_1_peak_1145
1	17684035	17684447	413	17684294	27	6.61848	2.83086	4.55265	SDR4-natPro_1_peak_1146
1	17697300	17697587	288	17697397	27	6.61848	2.83086	4.55265	SDR4-natPro_1_peak_1147
1	17699829	17700314	486	17700164	41	15.0531	4.24629	12.5719	SDR4-natPro_1_peak_1148
1	17702583	17702904	322	17702725	55	25.4986	5.66171	22.693	SDR4-natPro_1_peak_1149
1	17756342	17756669	328	17756419	19	3.03842	2.02204	1.4145	SDR4-natPro_1_peak_1150
1	17763538	17763841	304	17763605	19	2.68641	1.89742	1.14564	SDR4-natPro_1_peak_1151
1	17766620	17767103	484	17766729	30	8.21935	3.13416	6.05061	SDR4-natPro_1_peak_1152
1	17767828	17768051	224	17767888	18	2.67208	1.92094	1.13464	SDR4-natPro_1_peak_1153
1	17780445	17781101	657	17781003	23	4.32521	2.30914	2.48824	SDR4-natPro_1_peak_1154
1	17841305	17841544	240	17841363	23	4.69295	2.42645	2.80324	SDR4-natPro_1_peak_1155
1	17846804	17847263	460	17847009	64	27.0324	5.2308	24.1957	SDR4-natPro_1_peak_1156
1	17861543	17861846	304	17861644	21	3.8293	2.22424	2.05535	SDR4-natPro_1_peak_1157
1	17862578	17862848	271	17862739	32	9.35447	3.33637	7.12267	SDR4-natPro_1_peak_1158
1	17887658	17887927	270	17887717	20	3.20634	2.04813	1.56852	SDR4-natPro_1_peak_1159
1	17892555	17892810	256	17892687	49	20.7339	5.03483	18.0736	SDR4-natPro_1_peak_1160
1	17906983	17907627	645	17907064	23	3.61846	2.08792	1.89949	SDR4-natPro_1_peak_1161a
1	17906983	17907627	645	17907536	22	4.19415	2.30626	2.40081	SDR4-natPro_1_peak_1161b
1	17916465	17916924	460	17916566	22	4.0216	2.24992	2.23544	SDR4-natPro_1_peak_1162a
1	17916465	17916924	460	17916797	21	3.8293	2.22424	2.05535	SDR4-natPro_1_peak_1162b
1	17920902	17921168	267	17920995	21	3.50768	2.11671	1.79771	SDR4-natPro_1_peak_1163
1	17921501	17921855	355	17921691	56	18.1303	3.97022	15.5449	SDR4-natPro_1_peak_1164
1	17933674	17933933	260	17933777	28	7.13797	2.93196	5.03694	SDR4-natPro_1_peak_1165
1	18032155	18032426	272	18032213	22	3.81229	2.18203	2.05535	SDR4-natPro_1_peak_1166
1	18039893	18040116	224	18040077	22	4.25236	2.32535	2.4178	SDR4-natPro_1_peak_1167
1	18059596	18059864	269	18059653	20	3.42441	2.12314	1.72103	SDR4-natPro_1_peak_1168
1	18074748	18075048	301	18074971	25	5.6242	2.62865	3.63871	SDR4-natPro_1_peak_1169
1	18077006	18077309	304	18077268	24	5.15042	2.52755	3.21072	SDR4-natPro_1_peak_1170
1	18104868	18105093	226	18104961	30	8.20643	3.13044	6.05061	SDR4-natPro_1_peak_1171
1	18121352	18121656	305	18121416	18	2.67208	1.92094	1.13464	SDR4-natPro_1_peak_1172
1	18123135	18123455	321	18123259	19	3.03842	2.02204	1.4145	SDR4-natPro_1_peak_1173
1	18169955	18170193	239	18170018	18	2.50219	1.85863	1.0395	SDR4-natPro_1_peak_1174
1	18176248	18176726	479	18176417	82	45.3285	7.42618	42.1059	SDR4-natPro_1_peak_1175
1	18205929	18206246	318	18205996	21	3.8293	2.22424	2.05535	SDR4-natPro_1_peak_1176
1	18208835	18209140	306	18208941	24	5.15042	2.52755	3.21072	SDR4-natPro_1_peak_1177
1	18215311	18215629	319	18215387	21	3.82022	2.22119	2.05535	SDR4-natPro_1_peak_1178
1	18257437	18257668	232	18257542	21	3.8293	2.22424	2.05535	SDR4-natPro_1_peak_1179
1	18304824	18305386	563	18304950	29	7.67174	3.03306	5.53589	SDR4-natPro_1_peak_1180a
1	18304824	18305386	563	18305330	23	4.69295	2.42645	2.80324	SDR4-natPro_1_peak_1180b
1	18306565	18307600	1036	18307209	135	107.338	13.7499	103.268	SDR4-natPro_1_peak_1181
1	18322098	18322638	541	18322507	44	17.1436	4.54959	14.5873	SDR4-natPro_1_peak_1182
1	18323311	18323724	414	18323520	67	27.3358	5.07356	24.485	SDR4-natPro_1_peak_1183
1	18328813	18329479	667	18328928	32	8.27751	3.03905	6.10696	SDR4-natPro_1_peak_1184
1	18336134	18336393	260	18336307	26	6.11372	2.72975	4.08641	SDR4-natPro_1_peak_1185
1	18340524	18340953	430	18340831	28	7.13797	2.93196	5.03694	SDR4-natPro_1_peak_1186
1	18341180	18341604	425	18341320	25	5.6141	2.62553	3.63871	SDR4-natPro_1_peak_1187
1	18360430	18360786	357	18360511	21	3.57265	2.13835	1.86004	SDR4-natPro_1_peak_1188
1	18364666	18364989	324	18364768	39	8.51535	2.78612	6.33849	SDR4-natPro_1_peak_1189
1	18375588	18375940	353	18375739	21	3.8293	2.22424	2.05535	SDR4-natPro_1_peak_1190
1	18378304	18378542	239	18378399	20	3.42441	2.12314	1.72103	SDR4-natPro_1_peak_1191
1	18380812	18381118	307	18380948	31	7.43872	2.86311	5.32812	SDR4-natPro_1_peak_1192
1	18384213	18384556	344	18384393	22	2.47985	1.75777	1.0217	SDR4-natPro_1_peak_1193
1	18394597	18395016	420	18394608	19	3.03842	2.02204	1.4145	SDR4-natPro_1_peak_1194
1	18399776	18400056	281	18399913	60	29.2296	6.0739	26.3343	SDR4-natPro_1_peak_1195
1	18430231	18430477	247	18430334	25	5.6242	2.62865	3.63871	SDR4-natPro_1_peak_1196
1	18431756	18432011	256	18431920	31	8.45278	3.14244	6.27776	SDR4-natPro_1_peak_1197
1	18432545	18433227	683	18432623	23	4.22325	2.2769	2.4178	SDR4-natPro_1_peak_1198a
1	18432545	18433227	683	18433058	38	13.0535	3.94298	10.6498	SDR4-natPro_1_peak_1198b
1	18452246	18452865	620	18452412	22	4.0216	2.24992	2.23544	SDR4-natPro_1_peak_1199
1	18457947	18458196	250	18458056	26	5.05958	2.41575	3.15204	SDR4-natPro_1_peak_1200
1	18505299	18505816	518	18505657	18	2.66216	1.9173	1.13464	SDR4-natPro_1_peak_1201
1	18513565	18513854	290	18513690	25	5.34709	2.54338	3.39858	SDR4-natPro_1_peak_1202
1	18517369	18517667	299	18517505	44	17.1436	4.54959	14.5873	SDR4-natPro_1_peak_1203
1	18560247	18560594	348	18560484	19	3.03062	2.01927	1.4145	SDR4-natPro_1_peak_1204
1	18624329	18624931	603	18624472	31	8.78039	3.23527	6.57954	SDR4-natPro_1_peak_1205a
1	18624329	18624931	603	18624801	36	9.10267	3.0501	6.89282	SDR4-natPro_1_peak_1205b
1	18627501	18627849	349	18627564	23	4.69295	2.42645	2.80324	SDR4-natPro_1_peak_1206
1	18680050	18680322	273	18680190	43	11.9198	3.36268	9.56636	SDR4-natPro_1_peak_1207
1	18680581	18681294	714	18681039	107	75.4598	10.919	71.7682	SDR4-natPro_1_peak_1208
1	18690683	18691395	713	18690930	28	7.13797	2.93196	5.03694	SDR4-natPro_1_peak_1209
1	18699945	18700204	260	18700113	23	4.69295	2.42645	2.80324	SDR4-natPro_1_peak_1210
1	18727990	18728236	247	18728124	25	5.6242	2.62865	3.63871	SDR4-natPro_1_peak_1211
1	18740537	18740763	227	18740648	29	7.67174	3.03306	5.53589	SDR4-natPro_1_peak_1212
1	18927640	18927860	221	18927640	35	3.00024	1.69339	1.4145	SDR4-natPro_1_peak_1213
1	18942338	18942850	513	18942708	38	12.5727	3.81507	10.1922	SDR4-natPro_1_peak_1214
1	18943269	18943536	268	18943350	22	4.25236	2.32535	2.4178	SDR4-natPro_1_peak_1215
1	18945537	18946602	1066	18945704	28	7.13797	2.93196	5.03694	SDR4-natPro_1_peak_1216a
1	18945537	18946602	1066	18946171	47	19.3191	4.8529	16.6915	SDR4-natPro_1_peak_1216b
1	18945537	18946602	1066	18946444	53	23.905	5.45951	21.1439	SDR4-natPro_1_peak_1216c
1	18947418	18947742	325	18947687	29	7.67174	3.03306	5.53589	SDR4-natPro_1_peak_1217
1	18951904	18952378	475	18952066	55	25.151	5.57604	22.3605	SDR4-natPro_1_peak_1218
1	18953461	18953932	472	18953646	67	33.8622	6.45123	30.8638	SDR4-natPro_1_peak_1219
1	18956983	18957254	272	18957180	26	6.11372	2.72975	4.08641	SDR4-natPro_1_peak_1220
1	18973647	18974124	478	18973936	43	16.437	4.44849	13.9055	SDR4-natPro_1_peak_1221
1	18974827	18975103	277	18974980	31	8.78039	3.23527	6.57954	SDR4-natPro_1_peak_1222
1	18976733	18977005	273	18976894	27	5.76193	2.57859	3.77103	SDR4-natPro_1_peak_1223
1	19039687	19040184	498	19039846	26	4.40064	2.22575	2.56013	SDR4-natPro_1_peak_1224
1	19068206	19068480	275	19068322	34	10.5228	3.53372	8.24479	SDR4-natPro_1_peak_1225
1	19105064	19105837	774	19105496	25	5.6242	2.62865	3.63871	SDR4-natPro_1_peak_1226
1	19186331	19186677	347	19186414	19	2.68638	1.89741	1.14564	SDR4-natPro_1_peak_1227
1	19198633	19199080	448	19198763	25	5.6242	2.62865	3.63871	SDR4-natPro_1_peak_1228
1	19227487	19228035	549	19227684	20	3.41597	2.12023	1.72103	SDR4-natPro_1_peak_1229
1	19270197	19270458	262	19270406	25	5.6242	2.62865	3.63871	SDR4-natPro_1_peak_1230
1	19299727	19299962	236	19299790	24	3.65805	2.07024	1.93588	SDR4-natPro_1_peak_1231
1	19302658	19303082	425	19302756	23	4.69295	2.42645	2.80324	SDR4-natPro_1_peak_1232
1	19319599	19319855	257	19319700	23	3.09885	1.9279	1.46702	SDR4-natPro_1_peak_1233
1	19327166	19327564	399	19327525	20	3.42441	2.12314	1.72103	SDR4-natPro_1_peak_1234
1	19335982	19336225	244	19336103	38	11.4091	3.51526	9.08156	SDR4-natPro_1_peak_1235
1	19356334	19356706	373	19356439	18	2.67208	1.92094	1.13464	SDR4-natPro_1_peak_1236
1	19373805	19374211	407	19373902	21	3.82022	2.22119	2.05535	SDR4-natPro_1_peak_1237
1	19429568	19429944	377	19429731	18	2.67208	1.92094	1.13464	SDR4-natPro_1_peak_1238
1	19431775	19432150	376	19431847	24	5.15042	2.52755	3.21072	SDR4-natPro_1_peak_1239
1	19432743	19433116	374	19432883	37	12.4083	3.84188	10.0313	SDR4-natPro_1_peak_1240
1	19496197	19496525	329	19496380	47	19.3191	4.8529	16.6915	SDR4-natPro_1_peak_1241
1	19527168	19527598	431	19527250	21	3.8293	2.22424	2.05535	SDR4-natPro_1_peak_1242
1	19535907	19536512	606	19536146	24	5.15042	2.52755	3.21072	SDR4-natPro_1_peak_1243a
1	19535907	19536512	606	19536331	25	4.41008	2.26191	2.56822	SDR4-natPro_1_peak_1243b
1	19570950	19571255	306	19571086	29	5.93248	2.54334	3.9347	SDR4-natPro_1_peak_1244
1	19592512	19592824	313	19592731	23	4.22325	2.2769	2.4178	SDR4-natPro_1_peak_1245
1	19619346	19620827	1482	19619620	102	55.7995	7.52473	52.3871	SDR4-natPro_1_peak_1246a
1	19619346	19620827	1482	19620289	19	2.61926	1.87373	1.13464	SDR4-natPro_1_peak_1246b
1	19619346	19620827	1482	19620368	19	2.61926	1.87373	1.13464	SDR4-natPro_1_peak_1246c
1	19619346	19620827	1482	19620680	19	2.61926	1.87373	1.13464	SDR4-natPro_1_peak_1246d
1	19674525	19674762	238	19674678	25	5.6242	2.62865	3.63871	SDR4-natPro_1_peak_1247
1	19683116	19684170	1055	19683579	43	16.437	4.44849	13.9055	SDR4-natPro_1_peak_1248a
1	19683116	19684170	1055	19683961	18	2.67208	1.92094	1.13464	SDR4-natPro_1_peak_1248b
1	19684430	19684751	322	19684634	34	7.48218	2.74149	5.37027	SDR4-natPro_1_peak_1249
1	19691822	19692056	235	19692035	20	3.42441	2.12314	1.72103	SDR4-natPro_1_peak_1250
1	19698390	19699701	1312	19698618	85	48.096	7.6946	44.8227	SDR4-natPro_1_peak_1251a
1	19698390	19699701	1312	19699355	140	113.31	14.2554	109.181	SDR4-natPro_1_peak_1251b
1	19736574	19736991	418	19736716	30	8.21935	3.13416	6.05061	SDR4-natPro_1_peak_1252
1	19744390	19744661	272	19744457	23	4.69295	2.42645	2.80324	SDR4-natPro_1_peak_1253
1	19744940	19745434	495	19745431	20	3.42441	2.12314	1.72103	SDR4-natPro_1_peak_1254
1	19749794	19750045	252	19749966	24	5.15042	2.52755	3.21072	SDR4-natPro_1_peak_1255
1	19763496	19764066	571	19763901	26	6.11372	2.72975	4.08641	SDR4-natPro_1_peak_1256
1	19782685	19783002	318	19782833	46	18.1752	4.64745	15.5893	SDR4-natPro_1_peak_1257
1	19805082	19805403	322	19805162	27	6.60553	2.82697	4.55265	SDR4-natPro_1_peak_1258
1	19811676	19812296	621	19811794	22	2.47985	1.75777	1.0217	SDR4-natPro_1_peak_1259
1	19819994	19820419	426	19820171	35	11.1332	3.63468	8.82593	SDR4-natPro_1_peak_1260
1	19820752	19821298	547	19821124	80	47.7098	8.18926	44.4395	SDR4-natPro_1_peak_1261
1	19821949	19822437	489	19822036	19	2.68641	1.89742	1.14564	SDR4-natPro_1_peak_1262a
1	19821949	19822437	489	19822402	22	4.25236	2.32535	2.4178	SDR4-natPro_1_peak_1262b
1	19824861	19825852	992	19825584	62	29.1671	5.86375	26.2725	SDR4-natPro_1_peak_1263
1	19830585	19831484	900	19831079	33	9.94122	3.43747	7.67849	SDR4-natPro_1_peak_1264a
1	19830585	19831484	900	19831287	38	13.0333	3.93757	10.6432	SDR4-natPro_1_peak_1264b
1	19843710	19844584	875	19843816	24	5.07327	2.50328	3.16532	SDR4-natPro_1_peak_1265a
1	19843710	19844584	875	19844041	22	4.24394	2.32258	2.4178	SDR4-natPro_1_peak_1265b
1	19848448	19849029	582	19848597	49	18.4263	4.4736	15.8362	SDR4-natPro_1_peak_1266
1	19867307	19867584	278	19867433	37	12.4083	3.84188	10.0313	SDR4-natPro_1_peak_1267
1	19878097	19878700	604	19878271	25	5.6242	2.62865	3.63871	SDR4-natPro_1_peak_1268
1	19901160	19901873	714	19901409	23	4.69295	2.42645	2.80324	SDR4-natPro_1_peak_1269
1	19915178	19915682	505	19915315	28	7.13797	2.93196	5.03694	SDR4-natPro_1_peak_1270a
1	19915178	19915682	505	19915524	27	6.31027	2.73903	4.27571	SDR4-natPro_1_peak_1270b
1	19924101	19924690	590	19924551	43	16.437	4.44849	13.9055	SDR4-natPro_1_peak_1271
1	19936198	19936447	250	19936333	28	4.06615	2.07608	2.27802	SDR4-natPro_1_peak_1272
1	19948677	19949009	333	19948824	18	2.50219	1.85863	1.0395	SDR4-natPro_1_peak_1273
1	19957569	19958185	617	19957724	45	17.8596	4.65069	15.2792	SDR4-natPro_1_peak_1274a
1	19957569	19958185	617	19957863	28	7.13797	2.93196	5.03694	SDR4-natPro_1_peak_1274b
1	19974408	19975152	745	19974521	34	10.5403	3.53857	8.24722	SDR4-natPro_1_peak_1275a
1	19974408	19975152	745	19974869	24	5.15042	2.52755	3.21072	SDR4-natPro_1_peak_1275b
1	19987109	19987353	245	19987200	18	2.67208	1.92094	1.13464	SDR4-natPro_1_peak_1276
1	20046376	20046944	569	20046751	20	3.42441	2.12314	1.72103	SDR4-natPro_1_peak_1277
1	20079419	20079705	287	20079525	18	2.67208	1.92094	1.13464	SDR4-natPro_1_peak_1278a
1	20079419	20079705	287	20079574	18	2.67208	1.92094	1.13464	SDR4-natPro_1_peak_1278b
1	20098666	20098999	334	20098823	26	5.59479	2.57348	3.63548	SDR4-natPro_1_peak_1279
1	20106180	20106498	319	20106351	47	19.3191	4.8529	16.6915	SDR4-natPro_1_peak_1280
1	20136984	20137376	393	20137143	31	8.78039	3.23527	6.57954	SDR4-natPro_1_peak_1281
1	20138433	20138715	283	20138515	20	3.08613	2.00696	1.4554	SDR4-natPro_1_peak_1282
1	20146358	20147038	681	20146521	73	41.1038	7.48155	37.952	SDR4-natPro_1_peak_1283
1	20159534	20159939	406	20159591	23	2.51482	1.74916	1.05139	SDR4-natPro_1_peak_1284
1	20160997	20161243	247	20161151	23	4.6256	2.40484	2.7717	SDR4-natPro_1_peak_1285
1	20167617	20167880	264	20167698	19	3.03842	2.02204	1.4145	SDR4-natPro_1_peak_1286
1	20177722	20178236	515	20177980	69	37.4552	7.07714	34.3715	SDR4-natPro_1_peak_1287
1	20186957	20187304	348	20187130	47	19.3191	4.8529	16.6915	SDR4-natPro_1_peak_1288
1	20193158	20193380	223	20193243	26	4.50939	2.25682	2.66146	SDR4-natPro_1_peak_1289
1	20198608	20199188	581	20198765	23	3.17114	1.95007	1.53542	SDR4-natPro_1_peak_1290a
1	20198608	20199188	581	20199143	25	3.97562	2.13446	2.19617	SDR4-natPro_1_peak_1290b
1	20204505	20205059	555	20204614	45	9.47339	2.77392	7.23855	SDR4-natPro_1_peak_1291
1	20208510	20209070	561	20208696	18	2.62183	1.90249	1.13464	SDR4-natPro_1_peak_1292
1	20239547	20239940	394	20239757	78	45.7948	7.98706	42.5608	SDR4-natPro_1_peak_1293
1	20240394	20240696	303	20240548	39	13.6887	4.03853	11.2723	SDR4-natPro_1_peak_1294
1	20259052	20259425	374	20259260	21	3.8293	2.22424	2.05535	SDR4-natPro_1_peak_1295
1	20272312	20272793	482	20272381	20	3.42441	2.12314	1.72103	SDR4-natPro_1_peak_1296
1	20297720	20298097	378	20297787	18	2.50219	1.85863	1.0395	SDR4-natPro_1_peak_1297
1	20303763	20304157	395	20303937	39	13.7096	4.04408	11.2796	SDR4-natPro_1_peak_1298
1	20338509	20338811	303	20338568	19	2.85345	1.95645	1.29738	SDR4-natPro_1_peak_1299
1	20400131	20400457	327	20400232	31	8.78039	3.23527	6.57954	SDR4-natPro_1_peak_1300
1	20411322	20411663	342	20411418	24	5.15042	2.52755	3.21072	SDR4-natPro_1_peak_1301
1	20448747	20449004	258	20448879	28	6.78505	2.82836	4.71445	SDR4-natPro_1_peak_1302
1	20475179	20475409	231	20475376	20	3.42441	2.12314	1.72103	SDR4-natPro_1_peak_1303
1	20518405	20518683	279	20518458	18	2.6649	1.9183	1.13464	SDR4-natPro_1_peak_1304
1	20523358	20523651	294	20523547	21	3.8293	2.22424	2.05535	SDR4-natPro_1_peak_1305
1	20525742	20526155	414	20525846	19	2.97189	1.99842	1.40396	SDR4-natPro_1_peak_1306
1	20528623	20528857	235	20528708	27	3.49012	1.9459	1.78103	SDR4-natPro_1_peak_1307
1	20530826	20531075	250	20531060	22	3.77205	2.16904	2.04461	SDR4-natPro_1_peak_1308
1	20538406	20538663	258	20538495	21	3.8293	2.22424	2.05535	SDR4-natPro_1_peak_1309
1	20553791	20554130	340	20553926	28	7.13797	2.93196	5.03694	SDR4-natPro_1_peak_1310
1	20561213	20561593	381	20561385	43	16.437	4.44849	13.9055	SDR4-natPro_1_peak_1311
1	20562973	20563757	785	20563273	23	3.80979	2.14733	2.05535	SDR4-natPro_1_peak_1312a
1	20562973	20563757	785	20563606	33	9.94122	3.43747	7.67849	SDR4-natPro_1_peak_1312b
1	20565429	20566256	828	20565667	20	3.42441	2.12314	1.72103	SDR4-natPro_1_peak_1313a
1	20565429	20566256	828	20566106	67	35.6674	6.87494	32.6205	SDR4-natPro_1_peak_1313b
1	20574287	20574559	273	20574434	76	32.2021	5.36328	29.2325	SDR4-natPro_1_peak_1314
1	20593388	20593856	469	20593641	63	32.1682	6.47053	29.1994	SDR4-natPro_1_peak_1315
1	20651402	20651740	339	20651554	43	16.437	4.44849	13.9055	SDR4-natPro_1_peak_1316
1	20665075	20665410	336	20665224	47	19.2965	4.84713	16.6798	SDR4-natPro_1_peak_1317
1	20669143	20669391	249	20669243	24	5.15042	2.52755	3.21072	SDR4-natPro_1_peak_1318
1	20671201	20671463	263	20671312	26	6.11372	2.72975	4.08641	SDR4-natPro_1_peak_1319
1	20681828	20682112	285	20682085	19	3.03842	2.02204	1.4145	SDR4-natPro_1_peak_1320
1	20728139	20728458	320	20728268	38	10.9782	3.40761	8.67455	SDR4-natPro_1_peak_1321
1	20746369	20747040	672	20746600	20	3.42441	2.12314	1.72103	SDR4-natPro_1_peak_1322a
1	20746369	20747040	672	20746947	24	3.81187	2.11636	2.05535	SDR4-natPro_1_peak_1322b
1	20797968	20798201	234	20798027	18	2.67208	1.92094	1.13464	SDR4-natPro_1_peak_1323
1	20814153	20814782	630	20814541	50	14.8516	3.63277	12.3869	SDR4-natPro_1_peak_1324
1	20815015	20815768	754	20815260	94	61.6258	9.59152	58.121	SDR4-natPro_1_peak_1325
1	20816023	20816263	241	20816174	21	3.8293	2.22424	2.05535	SDR4-natPro_1_peak_1326
1	20818002	20818301	300	20818135	29	7.67174	3.03306	5.53589	SDR4-natPro_1_peak_1327
1	20839251	20839570	320	20839413	66	34.7829	6.77384	31.7546	SDR4-natPro_1_peak_1328
1	20849950	20850417	468	20850254	53	23.905	5.45951	21.1439	SDR4-natPro_1_peak_1329
1	20852884	20853105	222	20853045	22	4.09636	2.27428	2.30677	SDR4-natPro_1_peak_1330
1	20860479	20860766	288	20860574	32	9.35447	3.33637	7.12267	SDR4-natPro_1_peak_1331
1	20872925	20873279	355	20873099	31	8.01279	3.01979	5.86704	SDR4-natPro_1_peak_1332
1	20876266	20876631	366	20876512	31	7.51722	2.88432	5.40438	SDR4-natPro_1_peak_1333
1	20949821	20950145	325	20949926	23	4.69295	2.42645	2.80324	SDR4-natPro_1_peak_1334
1	20955472	20955723	252	20955594	31	8.78039	3.23527	6.57954	SDR4-natPro_1_peak_1335
1	20956279	20956811	533	20956384	40	14.3762	4.14518	11.9206	SDR4-natPro_1_peak_1336
1	21007882	21008107	226	21008013	44	12.9558	3.54141	10.5672	SDR4-natPro_1_peak_1337
1	21016447	21017260	814	21016681	26	4.86472	2.35911	2.96707	SDR4-natPro_1_peak_1338a
1	21016447	21017260	814	21017176	19	3.03062	2.01927	1.4145	SDR4-natPro_1_peak_1338b
1	21024516	21024824	309	21024665	40	14.3762	4.14518	11.9206	SDR4-natPro_1_peak_1339
1	21030653	21030940	288	21030769	41	15.0531	4.24629	12.5719	SDR4-natPro_1_peak_1340
1	21036369	21036834	466	21036751	25	5.6242	2.62865	3.63871	SDR4-natPro_1_peak_1341
1	21038876	21039135	260	21038967	21	3.61387	2.15209	1.89611	SDR4-natPro_1_peak_1342
1	21047885	21048293	409	21048153	30	7.23075	2.85487	5.12665	SDR4-natPro_1_peak_1343
1	21048963	21049355	393	21049196	43	16.437	4.44849	13.9055	SDR4-natPro_1_peak_1344
1	21057934	21058248	315	21057997	18	2.67208	1.92094	1.13464	SDR4-natPro_1_peak_1345
1	21088389	21088837	449	21088634	71	37.7633	6.92742	34.6774	SDR4-natPro_1_peak_1346
1	21092626	21093028	403	21092804	138	110.912	14.0532	106.807	SDR4-natPro_1_peak_1347
1	21133394	21133868	475	21133646	23	4.69295	2.42645	2.80324	SDR4-natPro_1_peak_1348
1	21199423	21199816	394	21199668	47	19.3191	4.8529	16.6915	SDR4-natPro_1_peak_1349
1	21206203	21206596	394	21206355	30	8.21935	3.13416	6.05061	SDR4-natPro_1_peak_1350
1	21206876	21207286	411	21207109	73	41.1038	7.48155	37.952	SDR4-natPro_1_peak_1351
1	21222620	21222945	326	21222741	20	3.42441	2.12314	1.72103	SDR4-natPro_1_peak_1352
1	21228017	21228484	468	21228270	39	13.7096	4.04408	11.2796	SDR4-natPro_1_peak_1353
1	21233104	21233385	282	21233258	24	5.15042	2.52755	3.21072	SDR4-natPro_1_peak_1354
1	21255959	21256421	463	21256053	20	3.42441	2.12314	1.72103	SDR4-natPro_1_peak_1355
1	21265464	21266579	1116	21265793	29	7.33231	2.93467	5.22505	SDR4-natPro_1_peak_1356a
1	21265464	21266579	1116	21266150	19	2.52882	1.84185	1.06184	SDR4-natPro_1_peak_1356b
1	21364521	21364884	364	21364742	33	9.94122	3.43747	7.67849	SDR4-natPro_1_peak_1357
1	21415044	21415330	287	21415121	21	3.8293	2.22424	2.05535	SDR4-natPro_1_peak_1358
1	21513872	21514414	543	21514079	18	2.67208	1.92094	1.13464	SDR4-natPro_1_peak_1359a
1	21513872	21514414	543	21514277	19	3.03842	2.02204	1.4145	SDR4-natPro_1_peak_1359b
1	21568012	21568239	228	21568115	23	3.80979	2.14733	2.05535	SDR4-natPro_1_peak_1360
1	21611412	21611797	386	21611585	57	21.5974	4.6077	18.9021	SDR4-natPro_1_peak_1361
1	21614194	21614570	377	21614452	33	8.51827	3.05109	6.34139	SDR4-natPro_1_peak_1362
1	21615011	21615247	237	21615225	19	2.67567	1.89363	1.13815	SDR4-natPro_1_peak_1363
1	21626111	21626437	327	21626277	41	9.21361	2.86203	7.001	SDR4-natPro_1_peak_1364
1	21645701	21645953	253	21645807	28	7.13797	2.93196	5.03694	SDR4-natPro_1_peak_1365
1	21646277	21646634	358	21646529	22	4.25236	2.32535	2.4178	SDR4-natPro_1_peak_1366
1	21655865	21656359	495	21656129	61	30.4584	6.26833	27.5298	SDR4-natPro_1_peak_1367
1	21657956	21658286	331	21658022	18	2.67208	1.92094	1.13464	SDR4-natPro_1_peak_1368
1	21669678	21670252	575	21669802	22	4.25236	2.32535	2.4178	SDR4-natPro_1_peak_1369a
1	21669678	21670252	575	21670114	18	2.67208	1.92094	1.13464	SDR4-natPro_1_peak_1369b
1	21676307	21677056	750	21676514	41	11.1414	3.28718	8.82951	SDR4-natPro_1_peak_1370
1	21678061	21678341	281	21678188	57	7.30381	2.14198	5.19775	SDR4-natPro_1_peak_1371
1	21679567	21679918	352	21679576	43	3.17578	1.64426	1.53983	SDR4-natPro_1_peak_1372
1	21680515	21680837	323	21680745	23	2.93383	1.87736	1.36906	SDR4-natPro_1_peak_1373
1	21699839	21700112	274	21699988	33	9.83149	3.40685	7.58705	SDR4-natPro_1_peak_1374
1	21707696	21707922	227	21707782	35	3.45181	1.79272	1.74482	SDR4-natPro_1_peak_1375
1	21720134	21720353	220	21720291	22	4.25236	2.32535	2.4178	SDR4-natPro_1_peak_1376
1	21732341	21732685	345	21732509	34	10.5228	3.53372	8.24479	SDR4-natPro_1_peak_1377
1	21898563	21898914	352	21898635	19	3.03842	2.02204	1.4145	SDR4-natPro_1_peak_1378
1	21912867	21913249	383	21913093	39	10.3927	3.21317	8.11842	SDR4-natPro_1_peak_1379
1	21921200	21921560	361	21921282	19	3.03842	2.02204	1.4145	SDR4-natPro_1_peak_1380
1	22063093	22063396	304	22063187	20	3.42441	2.12314	1.72103	SDR4-natPro_1_peak_1381
1	22064554	22064801	248	22064660	28	7.13797	2.93196	5.03694	SDR4-natPro_1_peak_1382
1	22074489	22074849	361	22074614	39	13.7096	4.04408	11.2796	SDR4-natPro_1_peak_1383
1	22096603	22096999	397	22096786	18	2.67208	1.92094	1.13464	SDR4-natPro_1_peak_1384
1	22097596	22098014	419	22097702	21	3.8293	2.22424	2.05535	SDR4-natPro_1_peak_1385a
1	22097596	22098014	419	22097874	22	4.25236	2.32535	2.4178	SDR4-natPro_1_peak_1385b
1	22108210	22108461	252	22108325	26	6.11372	2.72975	4.08641	SDR4-natPro_1_peak_1386
1	22110391	22111249	859	22110488	21	3.8293	2.22424	2.05535	SDR4-natPro_1_peak_1387a
1	22110391	22111249	859	22111011	35	10.7178	3.52161	8.42085	SDR4-natPro_1_peak_1387b
1	22129249	22129634	386	22129492	51	22.3431	5.25731	19.6256	SDR4-natPro_1_peak_1388
1	22132053	22132560	508	22132386	32	9.35447	3.33637	7.12267	SDR4-natPro_1_peak_1389
1	22135401	22135629	229	22135502	23	4.69295	2.42645	2.80324	SDR4-natPro_1_peak_1390
1	22156846	22157100	255	22157009	28	4.20733	2.11357	2.41216	SDR4-natPro_1_peak_1391
1	22184645	22185054	410	22184806	64	33.0332	6.57163	30.0444	SDR4-natPro_1_peak_1392
1	22185520	22186239	720	22185860	93	60.6537	9.50359	57.1578	SDR4-natPro_1_peak_1393
1	22191332	22191931	600	22191560	56	24.1611	5.24927	21.3956	SDR4-natPro_1_peak_1394
1	22197470	22198425	956	22197655	34	10.1106	3.42056	7.84422	SDR4-natPro_1_peak_1395a
1	22197470	22198425	956	22198145	96	60.8124	9.14768	57.3153	SDR4-natPro_1_peak_1395b
1	22214157	22214380	224	22214349	22	4.25236	2.32535	2.4178	SDR4-natPro_1_peak_1396
1	22217179	22217495	317	22217290	32	9.35447	3.33637	7.12267	SDR4-natPro_1_peak_1397
1	22227143	22227751	609	22227248	22	4.25236	2.32535	2.4178	SDR4-natPro_1_peak_1398
1	22247530	22248157	628	22247672	36	11.7741	3.74078	9.42371	SDR4-natPro_1_peak_1399
1	22256043	22256265	223	22256172	22	4.25236	2.32535	2.4178	SDR4-natPro_1_peak_1400
1	22288614	22288889	276	22288716	18	2.67208	1.92094	1.13464	SDR4-natPro_1_peak_1401
1	22297710	22297959	250	22297790	23	4.69295	2.42645	2.80324	SDR4-natPro_1_peak_1402
1	22318327	22318702	376	22318517	35	11.1514	3.63967	8.82951	SDR4-natPro_1_peak_1403
1	22319296	22319572	277	22319437	48	18.3513	4.53113	15.7626	SDR4-natPro_1_peak_1404
1	22321547	22321802	256	22321645	30	7.86428	3.03249	5.72249	SDR4-natPro_1_peak_1405
1	22340954	22341250	297	22341047	19	3.03842	2.02204	1.4145	SDR4-natPro_1_peak_1406
1	22343547	22343880	334	22343700	37	8.98975	2.97648	6.78313	SDR4-natPro_1_peak_1407
1	22421983	22422250	268	22422139	27	6.61848	2.83086	4.55265	SDR4-natPro_1_peak_1408
1	22430182	22430669	488	22430656	20	2.55722	1.82693	1.08666	SDR4-natPro_1_peak_1409
1	22431568	22431813	246	22431708	22	4.25236	2.32535	2.4178	SDR4-natPro_1_peak_1410
1	22442042	22442375	334	22442241	30	7.27323	2.86663	5.16815	SDR4-natPro_1_peak_1411
1	22445118	22445529	412	22445239	18	2.67208	1.92094	1.13464	SDR4-natPro_1_peak_1412
1	22447032	22447395	364	22447236	55	25.4986	5.66171	22.693	SDR4-natPro_1_peak_1413
1	22461642	22461865	224	22461770	30	4.40475	2.11245	2.56404	SDR4-natPro_1_peak_1414
1	22496999	22497261	263	22497111	22	4.25236	2.32535	2.4178	SDR4-natPro_1_peak_1415
1	22541638	22541875	238	22541776	22	4.25236	2.32535	2.4178	SDR4-natPro_1_peak_1416
1	22551117	22551762	646	22551244	22	4.25236	2.32535	2.4178	SDR4-natPro_1_peak_1417a
1	22551117	22551762	646	22551625	25	4.85527	2.3944	2.95783	SDR4-natPro_1_peak_1417b
1	22564122	22564363	242	22564260	22	4.09636	2.27428	2.30677	SDR4-natPro_1_peak_1418
1	22596961	22597191	231	22597070	22	4.25236	2.32535	2.4178	SDR4-natPro_1_peak_1419
1	22598445	22598794	350	22598505	22	2.61824	1.80155	1.13464	SDR4-natPro_1_peak_1420
1	22603120	22603354	235	22603227	33	6.2487	2.47798	4.21648	SDR4-natPro_1_peak_1421
1	22616870	22617099	230	22617078	30	7.61721	2.96266	5.50117	SDR4-natPro_1_peak_1422
1	22636432	22636702	271	22636535	24	5.15042	2.52755	3.21072	SDR4-natPro_1_peak_1423
1	22645008	22646134	1127	22645400	22	4.25236	2.32535	2.4178	SDR4-natPro_1_peak_1424a
1	22645008	22646134	1127	22645761	27	6.61848	2.83086	4.55265	SDR4-natPro_1_peak_1424b
1	22645008	22646134	1127	22645930	33	9.94122	3.43747	7.67849	SDR4-natPro_1_peak_1424c
1	22677505	22677746	242	22677612	27	6.61848	2.83086	4.55265	SDR4-natPro_1_peak_1425
1	22678413	22678758	346	22678549	26	6.11372	2.72975	4.08641	SDR4-natPro_1_peak_1426
1	22699755	22700112	358	22699956	28	7.13797	2.93196	5.03694	SDR4-natPro_1_peak_1427
1	22701866	22702096	231	22701935	20	2.71031	1.87891	1.16694	SDR4-natPro_1_peak_1428
1	22759077	22759985	909	22759406	33	9.94122	3.43747	7.67849	SDR4-natPro_1_peak_1429
1	22761536	22762044	509	22761672	28	7.13797	2.93196	5.03694	SDR4-natPro_1_peak_1430a
1	22761536	22762044	509	22761942	22	4.25236	2.32535	2.4178	SDR4-natPro_1_peak_1430b
1	22793833	22794231	399	22793888	18	2.67208	1.92094	1.13464	SDR4-natPro_1_peak_1431
1	22799260	22799572	313	22799380	44	9.1935	2.75195	6.98149	SDR4-natPro_1_peak_1432
1	22814106	22814614	509	22814249	47	19.3191	4.8529	16.6915	SDR4-natPro_1_peak_1433
1	22822583	22823149	567	22822741	32	9.35447	3.33637	7.12267	SDR4-natPro_1_peak_1434a
1	22822583	22823149	567	22823053	19	3.03842	2.02204	1.4145	SDR4-natPro_1_peak_1434b
1	22824074	22824293	220	22824138	18	2.67208	1.92094	1.13464	SDR4-natPro_1_peak_1435
1	22843951	22844365	415	22844022	24	4.00624	2.17492	2.22391	SDR4-natPro_1_peak_1436
1	22863728	22863991	264	22863949	19	2.58804	1.86272	1.11483	SDR4-natPro_1_peak_1437
1	22871083	22871426	344	22871243	34	6.83066	2.58341	4.75802	SDR4-natPro_1_peak_1438
1	22875510	22876320	811	22875939	56	26.3069	5.76282	23.4799	SDR4-natPro_1_peak_1439
1	22877369	22877842	474	22877608	34	10.5403	3.53857	8.24722	SDR4-natPro_1_peak_1440
1	22879729	22881104	1376	22879855	43	16.437	4.44849	13.9055	SDR4-natPro_1_peak_1441a
1	22879729	22881104	1376	22880446	43	16.437	4.44849	13.9055	SDR4-natPro_1_peak_1441b
1	22879729	22881104	1376	22880881	27	6.61848	2.83086	4.55265	SDR4-natPro_1_peak_1441c
1	22884949	22885204	256	22885194	22	3.35279	2.03454	1.70125	SDR4-natPro_1_peak_1442
1	22890910	22891215	306	22891028	28	7.13797	2.93196	5.03694	SDR4-natPro_1_peak_1443
1	22910406	22910791	386	22910657	21	2.89336	1.91393	1.3319	SDR4-natPro_1_peak_1444
1	22922558	22922822	265	22922613	20	3.42441	2.12314	1.72103	SDR4-natPro_1_peak_1445
1	22923409	22923654	246	22923518	28	7.13797	2.93196	5.03694	SDR4-natPro_1_peak_1446
1	22928456	22929065	610	22928899	35	10.5024	3.46371	8.22579	SDR4-natPro_1_peak_1447
1	22936676	22937063	388	22936900	45	17.8596	4.65069	15.2792	SDR4-natPro_1_peak_1448
1	22938571	22938790	220	22938668	23	4.69295	2.42645	2.80324	SDR4-natPro_1_peak_1449
1	22977482	22977854	373	22977699	55	25.4986	5.66171	22.693	SDR4-natPro_1_peak_1450
1	23003367	23003676	310	23003490	30	8.21935	3.13416	6.05061	SDR4-natPro_1_peak_1451
1	23022508	23023140	633	23022695	41	13.9574	3.96347	11.5222	SDR4-natPro_1_peak_1452a
1	23022508	23023140	633	23023002	40	13.7651	3.9851	11.334	SDR4-natPro_1_peak_1452b
1	23033941	23034304	364	23033998	25	2.85412	1.81098	1.29784	SDR4-natPro_1_peak_1453
1	23066564	23066983	420	23066626	22	4.25236	2.32535	2.4178	SDR4-natPro_1_peak_1454
1	23072714	23072949	236	23072835	30	8.21935	3.13416	6.05061	SDR4-natPro_1_peak_1455
1	23083152	23083399	248	23083249	21	3.729	2.19059	2.00328	SDR4-natPro_1_peak_1456
1	23100493	23100774	282	23100563	18	2.67208	1.92094	1.13464	SDR4-natPro_1_peak_1457
1	23124314	23124703	390	23124540	43	12.2954	3.44645	9.93435	SDR4-natPro_1_peak_1458
1	23126499	23127004	506	23126630	30	8.21935	3.13416	6.05061	SDR4-natPro_1_peak_1459
1	23133299	23133583	285	23133438	30	8.21935	3.13416	6.05061	SDR4-natPro_1_peak_1460
1	23142975	23143334	360	23143079	30	6.65307	2.6969	4.58613	SDR4-natPro_1_peak_1461
1	23166150	23166595	446	23166396	89	50.2873	7.72646	46.9753	SDR4-natPro_1_peak_1462
1	23172595	23173108	514	23172926	84	42.0301	6.56973	38.8637	SDR4-natPro_1_peak_1463
1	23179516	23180073	558	23179621	39	4.70931	1.99191	2.81906	SDR4-natPro_1_peak_1464a
1	23179516	23180073	558	23179927	31	4.59477	2.13434	2.74313	SDR4-natPro_1_peak_1464b
1	23196532	23196867	336	23196800	27	6.61848	2.83086	4.55265	SDR4-natPro_1_peak_1465
1	23200714	23201216	503	23200996	60	22.2907	4.55128	19.5847	SDR4-natPro_1_peak_1466
1	23219701	23220198	498	23219789	27	6.61848	2.83086	4.55265	SDR4-natPro_1_peak_1467a
1	23219701	23220198	498	23220140	20	3.42441	2.12314	1.72103	SDR4-natPro_1_peak_1467b
1	23225664	23226022	359	23225875	25	5.6242	2.62865	3.63871	SDR4-natPro_1_peak_1468
1	23262673	23263051	379	23262877	50	21.5744	5.1562	18.8795	SDR4-natPro_1_peak_1469
1	23279796	23280227	432	23279871	19	2.68641	1.89742	1.14564	SDR4-natPro_1_peak_1470
1	23286666	23287747	1082	23286961	216	212.258	21.9391	207.496	SDR4-natPro_1_peak_1471a
1	23286666	23287747	1082	23287561	35	10.2443	3.39502	7.97385	SDR4-natPro_1_peak_1471b
1	23314693	23315050	358	23314845	48	20.0622	4.954	17.4123	SDR4-natPro_1_peak_1472
1	23320669	23321072	404	23320906	28	7.13797	2.93196	5.03694	SDR4-natPro_1_peak_1473
1	23322086	23322325	240	23322154	20	3.42441	2.12314	1.72103	SDR4-natPro_1_peak_1474
1	23352097	23352360	264	23352209	27	6.60553	2.82697	4.55265	SDR4-natPro_1_peak_1475
1	23363240	23363480	241	23363320	21	3.8293	2.22424	2.05535	SDR4-natPro_1_peak_1476
1	23371283	23372126	844	23371414	47	16.2925	4.1183	13.7761	SDR4-natPro_1_peak_1477a
1	23371283	23372126	844	23371776	21	3.8293	2.22424	2.05535	SDR4-natPro_1_peak_1477b
1	23371283	23372126	844	23372002	21	3.8293	2.22424	2.05535	SDR4-natPro_1_peak_1477c
1	23394891	23395611	721	23395316	95	52.4547	7.55501	49.1057	SDR4-natPro_1_peak_1478
1	23461571	23462100	530	23461668	19	3.03842	2.02204	1.4145	SDR4-natPro_1_peak_1479
1	23478740	23479101	362	23478908	31	8.78039	3.23527	6.57954	SDR4-natPro_1_peak_1480
1	23520991	23521300	310	23521050	18	2.67208	1.92094	1.13464	SDR4-natPro_1_peak_1481
1	23535103	23535393	291	23535182	20	3.42441	2.12314	1.72103	SDR4-natPro_1_peak_1482
1	23543433	23543730	298	23543609	28	7.13797	2.93196	5.03694	SDR4-natPro_1_peak_1483
1	23544000	23544532	533	23544405	35	11.1514	3.63967	8.82951	SDR4-natPro_1_peak_1484
1	23571471	23571740	270	23571621	21	3.8293	2.22424	2.05535	SDR4-natPro_1_peak_1485
1	23580553	23580864	312	23580743	19	3.03842	2.02204	1.4145	SDR4-natPro_1_peak_1486
1	23597205	23597904	700	23597458	38	10.9187	3.39287	8.61643	SDR4-natPro_1_peak_1487
1	23611446	23611717	272	23611552	22	4.25236	2.32535	2.4178	SDR4-natPro_1_peak_1488
1	23637414	23637641	228	23637548	22	4.25236	2.32535	2.4178	SDR4-natPro_1_peak_1489
1	23650960	23651235	276	23651098	19	3.03842	2.02204	1.4145	SDR4-natPro_1_peak_1490
1	23657524	23657965	442	23657856	21	3.41872	2.08716	1.72103	SDR4-natPro_1_peak_1491
1	23675362	23675799	438	23675444	20	3.42441	2.12314	1.72103	SDR4-natPro_1_peak_1492
1	23684975	23685395	421	23685104	65	30.6111	5.91155	27.6798	SDR4-natPro_1_peak_1493
1	23689220	23689517	298	23689386	25	4.88814	2.40427	2.98901	SDR4-natPro_1_peak_1494
1	23692405	23693439	1035	23692563	23	4.69295	2.42645	2.80324	SDR4-natPro_1_peak_1495
1	23693834	23694379	546	23694206	44	17.1436	4.54959	14.5873	SDR4-natPro_1_peak_1496
1	23696521	23696831	311	23696675	29	4.99532	2.29274	3.09152	SDR4-natPro_1_peak_1497
1	23697672	23697971	300	23697728	18	2.67208	1.92094	1.13464	SDR4-natPro_1_peak_1498
1	23701451	23701988	538	23701633	21	3.23403	2.02603	1.59148	SDR4-natPro_1_peak_1499
1	23770053	23770400	348	23770141	21	3.8293	2.22424	2.05535	SDR4-natPro_1_peak_1500
1	23775453	23775795	343	23775508	18	2.67208	1.92094	1.13464	SDR4-natPro_1_peak_1501
1	23787321	23787907	587	23787415	28	7.13797	2.93196	5.03694	SDR4-natPro_1_peak_1502a
1	23787321	23787907	587	23787796	26	6.11372	2.72975	4.08641	SDR4-natPro_1_peak_1502b
1	23796347	23796773	427	23796581	24	5.10696	2.51387	3.1967	SDR4-natPro_1_peak_1503
1	23801651	23801977	327	23801813	30	8.01688	3.076	5.87103	SDR4-natPro_1_peak_1504
1	23807142	23807772	631	23807646	34	10.4263	3.50705	8.15129	SDR4-natPro_1_peak_1505
1	23808707	23809138	432	23808768	23	2.80535	1.83805	1.2546	SDR4-natPro_1_peak_1506
1	23886572	23886819	248	23886758	23	4.69295	2.42645	2.80324	SDR4-natPro_1_peak_1507
1	23891571	23891896	326	23891817	25	5.26019	2.51685	3.31654	SDR4-natPro_1_peak_1508
1	23893563	23893882	320	23893728	58	23.7833	5.00191	21.0349	SDR4-natPro_1_peak_1509
1	23894542	23894860	319	23894651	31	8.49905	3.15547	6.32244	SDR4-natPro_1_peak_1510
1	23895426	23896123	698	23895837	98	55.0309	7.7545	51.6333	SDR4-natPro_1_peak_1511
1	23898018	23898245	228	23898132	26	6.11372	2.72975	4.08641	SDR4-natPro_1_peak_1512
1	23898660	23899198	539	23898874	18	2.67208	1.92094	1.13464	SDR4-natPro_1_peak_1513a
1	23898660	23899198	539	23899079	23	3.61846	2.08792	1.89949	SDR4-natPro_1_peak_1513b
1	23908600	23909084	485	23908676	25	5.6242	2.62865	3.63871	SDR4-natPro_1_peak_1514
1	23911417	23912063	647	23911518	22	4.18426	2.30302	2.39155	SDR4-natPro_1_peak_1515
1	23912626	23912942	317	23912893	35	4.00533	1.91396	2.22391	SDR4-natPro_1_peak_1516
1	23946039	23946311	273	23946200	36	9.70491	3.19954	7.46406	SDR4-natPro_1_peak_1517
1	23947457	23947762	306	23947604	65	30.1631	5.813	27.2475	SDR4-natPro_1_peak_1518
1	23970104	23970427	324	23970283	29	7.67174	3.03306	5.53589	SDR4-natPro_1_peak_1519
1	24005601	24006221	621	24005658	20	3.42441	2.12314	1.72103	SDR4-natPro_1_peak_1520a
1	24005601	24006221	621	24005997	33	9.94122	3.43747	7.67849	SDR4-natPro_1_peak_1520b
1	24006843	24007244	402	24007014	70	38.3584	7.17824	35.2567	SDR4-natPro_1_peak_1521
1	24011057	24011966	910	24011292	146	102.36	11.2344	98.3436	SDR4-natPro_1_peak_1522a
1	24011057	24011966	910	24011699	67	35.6674	6.87494	32.6205	SDR4-natPro_1_peak_1522b
1	24023112	24023413	302	24023248	27	6.31027	2.73903	4.27571	SDR4-natPro_1_peak_1523
1	24028155	24028501	347	24028217	20	3.04317	1.99228	1.41698	SDR4-natPro_1_peak_1524
1	24033291	24033619	329	24033352	19	2.5334	1.84347	1.06627	SDR4-natPro_1_peak_1525
1	24034099	24034369	271	24034222	33	9.06901	3.19795	6.86047	SDR4-natPro_1_peak_1526
1	24034994	24035372	379	24035174	40	13.7651	3.9851	11.334	SDR4-natPro_1_peak_1527
1	24035982	24036226	245	24036149	25	4.7855	2.3735	2.8931	SDR4-natPro_1_peak_1528
1	24043301	24043745	445	24043484	60	24.4499	4.99341	21.681	SDR4-natPro_1_peak_1529
1	24122959	24123191	233	24123015	20	3.42441	2.12314	1.72103	SDR4-natPro_1_peak_1530
1	24126636	24127310	675	24127142	22	4.25236	2.32535	2.4178	SDR4-natPro_1_peak_1531
1	24135845	24136445	601	24136125	91	58.609	9.30139	55.1453	SDR4-natPro_1_peak_1532
1	24141961	24142242	282	24142115	24	5.15042	2.52755	3.21072	SDR4-natPro_1_peak_1533
1	24149190	24149464	275	24149245	19	3.03842	2.02204	1.4145	SDR4-natPro_1_peak_1534
1	24163514	24163734	221	24163662	24	5.10696	2.51387	3.1967	SDR4-natPro_1_peak_1535
1	24207661	24207895	235	24207727	21	3.8293	2.22424	2.05535	SDR4-natPro_1_peak_1536
1	24238846	24239323	478	24238912	18	2.67208	1.92094	1.13464	SDR4-natPro_1_peak_1537
1	24256006	24256406	401	24256076	18	2.50219	1.85863	1.0395	SDR4-natPro_1_peak_1538
1	24258923	24259193	271	24259071	31	8.78039	3.23527	6.57954	SDR4-natPro_1_peak_1539
1	24259442	24259914	473	24259520	18	2.67208	1.92094	1.13464	SDR4-natPro_1_peak_1540
1	24299628	24299863	236	24299736	24	5.13941	2.52408	3.21072	SDR4-natPro_1_peak_1541
1	24335115	24335505	391	24335231	28	5.96912	2.59469	3.96982	SDR4-natPro_1_peak_1542
1	24379192	24379613	422	24379473	23	4.5576	2.38308	2.708	SDR4-natPro_1_peak_1543
1	24387306	24387611	306	24387489	40	13.3941	3.88971	10.9832	SDR4-natPro_1_peak_1544
1	24387874	24388101	228	24388080	28	2.69771	1.71587	1.15631	SDR4-natPro_1_peak_1545
1	24396813	24397210	398	24396983	30	7.72393	2.99273	5.58678	SDR4-natPro_1_peak_1546
1	24405105	24405469	365	24405332	27	4.20226	2.13989	2.40808	SDR4-natPro_1_peak_1547
1	24438596	24438834	239	24438715	24	5.15042	2.52755	3.21072	SDR4-natPro_1_peak_1548
1	24443024	24443512	489	24443091	26	4.00969	2.11486	2.22692	SDR4-natPro_1_peak_1549a
1	24443024	24443512	489	24443424	29	7.23254	2.90603	5.12823	SDR4-natPro_1_peak_1549b
1	24443744	24444141	398	24443863	43	13.3447	3.68642	10.9348	SDR4-natPro_1_peak_1550
1	24450732	24451239	508	24450807	21	3.8293	2.22424	2.05535	SDR4-natPro_1_peak_1551
1	24454526	24454757	232	24454585	19	3.03842	2.02204	1.4145	SDR4-natPro_1_peak_1552
1	24483613	24483936	324	24483674	19	3.03842	2.02204	1.4145	SDR4-natPro_1_peak_1553
1	24486967	24487259	293	24487046	20	3.42441	2.12314	1.72103	SDR4-natPro_1_peak_1554
1	24524154	24524383	230	24524279	21	3.8293	2.22424	2.05535	SDR4-natPro_1_peak_1555
1	24530271	24530617	347	24530401	19	3.03842	2.02204	1.4145	SDR4-natPro_1_peak_1556
1	24538110	24538462	353	24538272	51	22.3431	5.25731	19.6256	SDR4-natPro_1_peak_1557
1	24541986	24542285	300	24542210	21	3.63883	2.16043	1.91785	SDR4-natPro_1_peak_1558
1	24620985	24621511	527	24621101	49	16.5445	4.04652	14.0113	SDR4-natPro_1_peak_1559
1	24621842	24622237	396	24622042	26	6.11372	2.72975	4.08641	SDR4-natPro_1_peak_1560
1	24623521	24624326	806	24624139	43	16.437	4.44849	13.9055	SDR4-natPro_1_peak_1561
1	24625294	24625572	279	24625461	27	6.61848	2.83086	4.55265	SDR4-natPro_1_peak_1562
1	24631202	24631639	438	24631349	36	10.1083	3.30161	7.84196	SDR4-natPro_1_peak_1563
1	24653986	24654282	297	24654106	35	11.1514	3.63967	8.82951	SDR4-natPro_1_peak_1564
1	24674961	24675594	634	24675457	25	4.30437	2.23075	2.46816	SDR4-natPro_1_peak_1565
1	24743810	24744125	316	24743974	21	3.8293	2.22424	2.05535	SDR4-natPro_1_peak_1566
1	24747947	24748268	322	24748083	59	26.4964	5.52555	23.6662	SDR4-natPro_1_peak_1567
1	24758458	24758692	235	24758523	22	4.25236	2.32535	2.4178	SDR4-natPro_1_peak_1568
1	24760520	24760860	341	24760703	56	25.6307	5.59747	22.8229	SDR4-natPro_1_peak_1569
1	24766819	24767174	356	24766965	50	21.2919	5.08528	18.6116	SDR4-natPro_1_peak_1570
1	24768947	24769305	359	24769094	28	7.13797	2.93196	5.03694	SDR4-natPro_1_peak_1571
1	24807114	24807470	357	24807175	18	2.59288	1.89187	1.11895	SDR4-natPro_1_peak_1572
1	24808121	24808378	258	24808230	26	5.55454	2.5615	3.59682	SDR4-natPro_1_peak_1573
1	24831145	24831429	285	24831303	26	6.11372	2.72975	4.08641	SDR4-natPro_1_peak_1574
1	24846897	24847146	250	24847026	24	3.62677	2.06088	1.90698	SDR4-natPro_1_peak_1575
1	24847649	24848175	527	24847997	64	33.0332	6.57163	30.0444	SDR4-natPro_1_peak_1576
1	24882999	24883868	870	24883063	23	4.69295	2.42645	2.80324	SDR4-natPro_1_peak_1577a
1	24882999	24883868	870	24883658	43	16.437	4.44849	13.9055	SDR4-natPro_1_peak_1577b
1	24898063	24898339	277	24898224	23	4.69295	2.42645	2.80324	SDR4-natPro_1_peak_1578
1	24898616	24898944	329	24898805	47	19.3191	4.8529	16.6915	SDR4-natPro_1_peak_1579
1	24899472	24899776	305	24899607	38	13.0535	3.94298	10.6498	SDR4-natPro_1_peak_1580
1	24908913	24909381	469	24909020	28	6.56984	2.76596	4.52603	SDR4-natPro_1_peak_1581
1	24915430	24915807	378	24915606	36	11.3865	3.63595	9.05925	SDR4-natPro_1_peak_1582
1	24916082	24916325	244	24916198	24	5.15042	2.52755	3.21072	SDR4-natPro_1_peak_1583
1	24947817	24948070	254	24947922	25	4.62722	2.32627	2.77242	SDR4-natPro_1_peak_1584
1	24949350	24949577	228	24949527	21	3.05912	1.96839	1.43058	SDR4-natPro_1_peak_1585
1	24955561	24955848	288	24955668	27	6.02939	2.65639	4.02742	SDR4-natPro_1_peak_1586
1	24957368	24957937	570	24957476	32	9.35447	3.33637	7.12267	SDR4-natPro_1_peak_1587
1	24974698	24975004	307	24974846	36	9.78183	3.21888	7.53836	SDR4-natPro_1_peak_1588
1	24989005	24989288	284	24989062	18	2.67208	1.92094	1.13464	SDR4-natPro_1_peak_1589
1	25022473	25022797	325	25022535	18	2.67208	1.92094	1.13464	SDR4-natPro_1_peak_1590
1	25023793	25024079	287	25023873	19	3.03842	2.02204	1.4145	SDR4-natPro_1_peak_1591
1	25038411	25038837	427	25038647	29	7.51402	2.98716	5.40133	SDR4-natPro_1_peak_1592
1	25047403	25047625	223	25047551	34	6.94709	2.61139	4.8706	SDR4-natPro_1_peak_1593
1	25051305	25051897	593	25051421	51	10.9144	2.84904	8.61262	SDR4-natPro_1_peak_1594
1	25052888	25053256	369	25053128	65	18.8722	3.68113	16.2629	SDR4-natPro_1_peak_1595
1	25079305	25079612	308	25079378	21	3.8293	2.22424	2.05535	SDR4-natPro_1_peak_1596
1	25111157	25111426	270	25111211	19	2.52882	1.84185	1.06184	SDR4-natPro_1_peak_1597
1	25135175	25135459	285	25135390	28	6.23748	2.67068	4.20558	SDR4-natPro_1_peak_1598
1	25156279	25156546	268	25156387	19	3.03842	2.02204	1.4145	SDR4-natPro_1_peak_1599
1	25174773	25175089	317	25174939	60	29.6138	6.16722	26.7047	SDR4-natPro_1_peak_1600
1	25202921	25203234	314	25203098	26	6.11372	2.72975	4.08641	SDR4-natPro_1_peak_1601
1	25223842	25224115	274	25224034	30	8.21935	3.13416	6.05061	SDR4-natPro_1_peak_1602
1	25225189	25225756	568	25225349	34	10.5403	3.53857	8.24722	SDR4-natPro_1_peak_1603
1	25230123	25230603	481	25230470	23	4.69295	2.42645	2.80324	SDR4-natPro_1_peak_1604
1	25231015	25231268	254	25231083	26	3.09265	1.8583	1.4616	SDR4-natPro_1_peak_1605
1	25234663	25234952	290	25234739	20	3.22426	2.05427	1.58359	SDR4-natPro_1_peak_1606
1	25238061	25238416	356	25238224	64	27.6142	5.35156	24.7601	SDR4-natPro_1_peak_1607
1	25243813	25244117	305	25243942	20	3.42441	2.12314	1.72103	SDR4-natPro_1_peak_1608
1	25249866	25250131	266	25249964	22	4.25236	2.32535	2.4178	SDR4-natPro_1_peak_1609
1	25256098	25256436	339	25256193	29	6.17616	2.6099	4.14646	SDR4-natPro_1_peak_1610
1	25276095	25276382	288	25276222	38	13.0535	3.94298	10.6498	SDR4-natPro_1_peak_1611
1	25297200	25297427	228	25297304	30	8.21935	3.13416	6.05061	SDR4-natPro_1_peak_1612
1	25307767	25308077	311	25307834	23	4.44678	2.34774	2.60107	SDR4-natPro_1_peak_1613
1	25332586	25332841	256	25332692	20	3.42441	2.12314	1.72103	SDR4-natPro_1_peak_1614
1	25351408	25351648	241	25351560	20	3.42441	2.12314	1.72103	SDR4-natPro_1_peak_1615
1	25380388	25380702	315	25380587	31	8.78039	3.23527	6.57954	SDR4-natPro_1_peak_1616
1	25383804	25384085	282	25383910	19	3.03842	2.02204	1.4145	SDR4-natPro_1_peak_1617
1	25391383	25391623	241	25391473	25	5.6242	2.62865	3.63871	SDR4-natPro_1_peak_1618
1	25394883	25395298	416	25395174	42	15.7402	4.34739	13.2333	SDR4-natPro_1_peak_1619
1	25399030	25399253	224	25399211	22	4.25236	2.32535	2.4178	SDR4-natPro_1_peak_1620
1	25403804	25404262	459	25404031	82	44.3556	7.22073	41.1508	SDR4-natPro_1_peak_1621
1	25405215	25405506	292	25405498	23	2.94206	1.87988	1.37654	SDR4-natPro_1_peak_1622
1	25426852	25427394	543	25427084	37	3.27512	1.72811	1.62869	SDR4-natPro_1_peak_1623
1	25428307	25428565	259	25428428	36	11.7741	3.74078	9.42371	SDR4-natPro_1_peak_1624
1	25429548	25429867	320	25429623	23	4.68397	2.42356	2.80324	SDR4-natPro_1_peak_1625
1	25455818	25456078	261	25455881	18	2.67208	1.92094	1.13464	SDR4-natPro_1_peak_1626
1	25464171	25464450	280	25464294	40	14.3762	4.14518	11.9206	SDR4-natPro_1_peak_1627
1	25466148	25467139	992	25466281	32	9.35447	3.33637	7.12267	SDR4-natPro_1_peak_1628a
1	25466148	25467139	992	25467084	23	4.13303	2.24848	2.34232	SDR4-natPro_1_peak_1628b
1	25484033	25484695	663	25484103	19	2.85345	1.95645	1.29738	SDR4-natPro_1_peak_1629a
1	25484033	25484695	663	25484411	43	16.437	4.44849	13.9055	SDR4-natPro_1_peak_1629b
1	25489542	25489785	244	25489655	19	2.85345	1.95645	1.29738	SDR4-natPro_1_peak_1630
1	25496535	25496842	308	25496692	41	14.8305	4.18787	12.3661	SDR4-natPro_1_peak_1631
1	25497113	25497371	259	25497220	28	7.06339	2.90993	4.98314	SDR4-natPro_1_peak_1632
1	25531275	25532118	844	25531464	20	3.22426	2.05427	1.58359	SDR4-natPro_1_peak_1633a
1	25531275	25532118	844	25531962	40	14.3762	4.14518	11.9206	SDR4-natPro_1_peak_1633b
1	25532859	25533174	316	25532947	22	2.61824	1.80155	1.13464	SDR4-natPro_1_peak_1634
1	25537093	25537412	320	25537260	53	23.905	5.45951	21.1439	SDR4-natPro_1_peak_1635
1	25548765	25549198	434	25548791	20	3.42441	2.12314	1.72103	SDR4-natPro_1_peak_1636
1	25558775	25559214	440	25559074	45	17.8596	4.65069	15.2792	SDR4-natPro_1_peak_1637
1	25576474	25576754	281	25576548	18	2.67208	1.92094	1.13464	SDR4-natPro_1_peak_1638
1	25622314	25622884	571	25622695	44	17.1436	4.54959	14.5873	SDR4-natPro_1_peak_1639
1	25648881	25649443	563	25649041	23	4.091	2.23527	2.30185	SDR4-natPro_1_peak_1640
1	25656980	25657304	325	25657154	56	26.3069	5.76282	23.4799	SDR4-natPro_1_peak_1641
1	25657741	25658071	331	25657897	66	33.0082	6.35636	30.0297	SDR4-natPro_1_peak_1642
1	25659046	25659356	311	25659200	31	8.78039	3.23527	6.57954	SDR4-natPro_1_peak_1643
1	25663997	25664253	257	25664101	32	9.35447	3.33637	7.12267	SDR4-natPro_1_peak_1644
1	25670686	25671179	494	25670918	23	4.69295	2.42645	2.80324	SDR4-natPro_1_peak_1645
1	25680424	25681487	1064	25680653	29	7.67174	3.03306	5.53589	SDR4-natPro_1_peak_1646a
1	25680424	25681487	1064	25681309	44	16.5681	4.40201	14.0342	SDR4-natPro_1_peak_1646b
1	25691263	25692017	755	25691344	19	2.79574	1.93604	1.24567	SDR4-natPro_1_peak_1647a
1	25691263	25692017	755	25691597	30	6.12463	2.55549	4.09681	SDR4-natPro_1_peak_1647b
1	25691263	25692017	755	25691769	21	3.54652	2.12964	1.83524	SDR4-natPro_1_peak_1647c
1	25695483	25696178	696	25695548	46	3.29669	1.63947	1.64867	SDR4-natPro_1_peak_1648a
1	25695483	25696178	696	25695911	83	26.6593	4.11779	23.8272	SDR4-natPro_1_peak_1648b
1	25702546	25703699	1154	25702958	20	2.64762	1.85762	1.13464	SDR4-natPro_1_peak_1649a
1	25702546	25703699	1154	25703323	20	2.71629	1.88095	1.17247	SDR4-natPro_1_peak_1649b
1	25706064	25706986	923	25706423	20	2.86243	1.93065	1.30566	SDR4-natPro_1_peak_1650a
1	25706064	25706986	923	25706923	26	5.05958	2.41575	3.15204	SDR4-natPro_1_peak_1650b
1	25710877	25711346	470	25711098	70	36.0908	6.65175	33.0403	SDR4-natPro_1_peak_1651
1	25712527	25712868	342	25712608	24	5.15042	2.52755	3.21072	SDR4-natPro_1_peak_1652
1	25713943	25714197	255	25714159	22	3.61393	2.11813	1.89611	SDR4-natPro_1_peak_1653
1	25721911	25722216	306	25722085	22	3.07781	1.94706	1.44762	SDR4-natPro_1_peak_1654
1	25724958	25725420	463	25725194	41	15.0531	4.24629	12.5719	SDR4-natPro_1_peak_1655
1	25727569	25727793	225	25727683	30	8.21935	3.13416	6.05061	SDR4-natPro_1_peak_1656
1	25728065	25728313	249	25728235	28	7.13797	2.93196	5.03694	SDR4-natPro_1_peak_1657
1	25730154	25731126	973	25730799	79	46.7496	8.08816	43.4972	SDR4-natPro_1_peak_1658
1	25732173	25732861	689	25732388	49	20.814	5.0551	18.1415	SDR4-natPro_1_peak_1659a
1	25732173	25732861	689	25732841	22	4.25236	2.32535	2.4178	SDR4-natPro_1_peak_1659b
1	25733869	25734257	389	25734052	73	41.1038	7.48155	37.952	SDR4-natPro_1_peak_1660
1	25738702	25739434	733	25739159	35	11.1514	3.63967	8.82951	SDR4-natPro_1_peak_1661
1	25740216	25740438	223	25740323	28	7.13797	2.93196	5.03694	SDR4-natPro_1_peak_1662
1	25740896	25741267	372	25741048	61	30.4584	6.26833	27.5298	SDR4-natPro_1_peak_1663
1	25744431	25745032	602	25744804	59	28.7762	6.06612	25.8873	SDR4-natPro_1_peak_1664
1	25745342	25745776	435	25745615	41	15.0531	4.24629	12.5719	SDR4-natPro_1_peak_1665
1	25748140	25748757	618	25748207	19	2.85345	1.95645	1.29738	SDR4-natPro_1_peak_1666
1	25751034	25751365	332	25751350	23	4.65734	2.41502	2.80001	SDR4-natPro_1_peak_1667
1	25763942	25764171	230	25764048	25	5.6242	2.62865	3.63871	SDR4-natPro_1_peak_1668
1	25765257	25765628	372	25765436	22	4.25236	2.32535	2.4178	SDR4-natPro_1_peak_1669
1	25771433	25771663	231	25771554	28	7.13797	2.93196	5.03694	SDR4-natPro_1_peak_1670
1	25775541	25775928	388	25775673	48	19.4235	4.7933	16.794	SDR4-natPro_1_peak_1671
1	25779842	25780071	230	25780016	22	3.42582	2.05786	1.72103	SDR4-natPro_1_peak_1672
1	25781017	25782437	1421	25781312	97	53.1068	7.48961	49.7448	SDR4-natPro_1_peak_1673a
1	25781017	25782437	1421	25782083	32	7.64649	2.87089	5.52949	SDR4-natPro_1_peak_1673b
1	25786976	25787421	446	25787100	23	4.69295	2.42645	2.80324	SDR4-natPro_1_peak_1674a
1	25786976	25787421	446	25787262	27	6.61848	2.83086	4.55265	SDR4-natPro_1_peak_1674b
1	25791464	25791788	325	25791538	20	2.55722	1.82693	1.08666	SDR4-natPro_1_peak_1675
1	25798105	25798437	333	25798279	25	5.6242	2.62865	3.63871	SDR4-natPro_1_peak_1676
1	25833972	25834554	583	25834162	22	2.76375	1.84757	1.21546	SDR4-natPro_1_peak_1677a
1	25833972	25834554	583	25834413	31	8.45278	3.14244	6.27776	SDR4-natPro_1_peak_1677b
1	25840605	25840851	247	25840775	25	4.41008	2.26191	2.56822	SDR4-natPro_1_peak_1678
1	25856737	25857014	278	25856887	19	3.03842	2.02204	1.4145	SDR4-natPro_1_peak_1679
1	25871093	25871562	470	25871416	21	3.61387	2.15209	1.89611	SDR4-natPro_1_peak_1680
1	25878960	25879300	341	25879070	45	12.0016	3.28486	9.64634	SDR4-natPro_1_peak_1681
1	25911028	25911383	356	25911143	26	4.62166	2.28901	2.76787	SDR4-natPro_1_peak_1682
1	25912580	25912825	246	25912637	20	3.42441	2.12314	1.72103	SDR4-natPro_1_peak_1683
1	25913814	25914736	923	25914484	23	4.69295	2.42645	2.80324	SDR4-natPro_1_peak_1684
1	25950111	25950500	390	25950239	41	9.50925	2.92543	7.27361	SDR4-natPro_1_peak_1685
1	25951695	25952248	554	25951796	29	7.67174	3.03306	5.53589	SDR4-natPro_1_peak_1686a
1	25951695	25952248	554	25952091	53	23.905	5.45951	21.1439	SDR4-natPro_1_peak_1686b
1	25953987	25954210	224	25954093	20	3.42441	2.12314	1.72103	SDR4-natPro_1_peak_1687
1	25964305	25964622	318	25964454	55	16.6365	3.7351	14.1016	SDR4-natPro_1_peak_1688
1	25972394	25972712	319	25972450	18	2.67208	1.92094	1.13464	SDR4-natPro_1_peak_1689
1	25986134	25986690	557	25986387	113	82.0515	11.5256	78.2796	SDR4-natPro_1_peak_1690
1	25988691	25989107	417	25988922	58	27.9458	5.96502	25.078	SDR4-natPro_1_peak_1691
1	25997575	25997835	261	25997679	29	7.67174	3.03306	5.53589	SDR4-natPro_1_peak_1692
1	25999640	26000306	667	25999793	33	9.94122	3.43747	7.67849	SDR4-natPro_1_peak_1693
1	26007170	26007501	332	26007469	20	3.42441	2.12314	1.72103	SDR4-natPro_1_peak_1694
1	26036345	26036735	391	26036552	49	20.814	5.0551	18.1415	SDR4-natPro_1_peak_1695
1	26037471	26039014	1544	26037919	124	94.4855	12.6378	90.5635	SDR4-natPro_1_peak_1696a
1	26037471	26039014	1544	26038499	69	37.4552	7.07714	34.3715	SDR4-natPro_1_peak_1696b
1	26037471	26039014	1544	26038796	95	62.7167	9.7058	59.1894	SDR4-natPro_1_peak_1696c
1	26042760	26043488	729	26043155	161	123.447	13.1855	119.234	SDR4-natPro_1_peak_1697
1	26051716	26051978	263	26051857	33	9.94122	3.43747	7.67849	SDR4-natPro_1_peak_1698
1	26052383	26052711	329	26052571	36	11.7741	3.74078	9.42371	SDR4-natPro_1_peak_1699
1	26053052	26053313	262	26053180	42	15.7402	4.34739	13.2333	SDR4-natPro_1_peak_1700
1	26061552	26061773	222	26061619	18	2.67208	1.92094	1.13464	SDR4-natPro_1_peak_1701
1	26090936	26091268	333	26091075	52	14.5587	3.47988	12.0993	SDR4-natPro_1_peak_1702
1	26091635	26092391	757	26091707	25	4.12582	2.17834	2.33563	SDR4-natPro_1_peak_1703a
1	26091635	26092391	757	26091988	36	11.3248	3.61943	8.99866	SDR4-natPro_1_peak_1703b
1	26091635	26092391	757	26092231	22	4.25236	2.32535	2.4178	SDR4-natPro_1_peak_1703c
1	26100696	26101113	418	26100852	34	10.5403	3.53857	8.24722	SDR4-natPro_1_peak_1704
1	26105523	26106034	512	26105658	36	11.7741	3.74078	9.42371	SDR4-natPro_1_peak_1705a
1	26105523	26106034	512	26105934	24	5.15042	2.52755	3.21072	SDR4-natPro_1_peak_1705b
1	26117821	26118702	882	26118161	110	78.7382	11.2223	75.0069	SDR4-natPro_1_peak_1706a
1	26117821	26118702	882	26118531	23	4.69295	2.42645	2.80324	SDR4-natPro_1_peak_1706b
1	26121865	26122306	442	26122102	48	17.9892	4.44469	15.4063	SDR4-natPro_1_peak_1707
1	26123381	26123699	319	26123632	34	7.5969	2.76971	5.48126	SDR4-natPro_1_peak_1708
1	26134372	26134728	357	26134502	30	6.94635	2.77664	4.87009	SDR4-natPro_1_peak_1709
1	26135019	26135350	332	26135222	41	15.0531	4.24629	12.5719	SDR4-natPro_1_peak_1710
1	26135930	26136384	455	26136057	26	6.11372	2.72975	4.08641	SDR4-natPro_1_peak_1711
1	26139647	26141670	2024	26139915	34	10.5403	3.53857	8.24722	SDR4-natPro_1_peak_1712a
1	26139647	26141670	2024	26140444	21	3.05912	1.96839	1.43058	SDR4-natPro_1_peak_1712b
1	26139647	26141670	2024	26140884	38	12.8814	3.89691	10.4952	SDR4-natPro_1_peak_1712c
1	26139647	26141670	2024	26141126	27	6.02939	2.65639	4.02742	SDR4-natPro_1_peak_1712d
1	26139647	26141670	2024	26141602	32	8.77624	3.17507	6.57954	SDR4-natPro_1_peak_1712e
1	26143791	26144014	224	26143896	34	8.74169	3.05811	6.55838	SDR4-natPro_1_peak_1713
1	26144366	26144745	380	26144579	56	25.331	5.5252	22.5381	SDR4-natPro_1_peak_1714
1	26157551	26157785	235	26157608	25	4.85527	2.3944	2.95783	SDR4-natPro_1_peak_1715
1	26161100	26161355	256	26161289	32	9.35447	3.33637	7.12267	SDR4-natPro_1_peak_1716
1	26164288	26164877	590	26164518	90	52.8077	8.14196	49.4479	SDR4-natPro_1_peak_1717
1	26173675	26173934	260	26173782	31	8.78039	3.23527	6.57954	SDR4-natPro_1_peak_1718
1	26195839	26196112	274	26195905	20	3.42441	2.12314	1.72103	SDR4-natPro_1_peak_1719
1	26213569	26214002	434	26213717	45	13.8895	3.69515	11.4556	SDR4-natPro_1_peak_1720
1	26215646	26215949	304	26215842	22	3.24731	2.00092	1.60289	SDR4-natPro_1_peak_1721
1	26219308	26219571	264	26219393	21	3.05912	1.96839	1.43058	SDR4-natPro_1_peak_1722
1	26234613	26234921	309	26234677	21	2.58711	1.81358	1.11395	SDR4-natPro_1_peak_1723
1	26238642	26238882	241	26238794	29	6.21159	2.61963	4.18145	SDR4-natPro_1_peak_1724
1	26240977	26241407	431	26241040	26	2.58698	1.71743	1.11395	SDR4-natPro_1_peak_1725
1	26242399	26243246	848	26242554	29	6.49856	2.69893	4.45764	SDR4-natPro_1_peak_1726a
1	26242399	26243246	848	26243025	44	14.5107	3.89842	12.0524	SDR4-natPro_1_peak_1726b
1	26244137	26244397	261	26244242	26	4.69326	2.3096	2.80355	SDR4-natPro_1_peak_1727
1	26247036	26247486	451	26247072	18	2.67208	1.92094	1.13464	SDR4-natPro_1_peak_1728
1	26263769	26264013	245	26263947	31	8.07095	3.03587	5.92286	SDR4-natPro_1_peak_1729
1	26264591	26264817	227	26264659	21	3.8293	2.22424	2.05535	SDR4-natPro_1_peak_1730
1	26298509	26299618	1110	26298701	114	33.2535	3.88227	30.2616	SDR4-natPro_1_peak_1731a
1	26298509	26299618	1110	26299168	64	12.0367	2.68423	9.681	SDR4-natPro_1_peak_1731b
1	26302813	26303050	238	26302967	31	7.49034	2.87704	5.37836	SDR4-natPro_1_peak_1732
1	26305955	26306294	340	26306027	25	5.6242	2.62865	3.63871	SDR4-natPro_1_peak_1733
1	26313287	26313564	278	26313398	27	6.49483	2.79387	4.45394	SDR4-natPro_1_peak_1734
1	26314182	26314561	380	26314454	27	5.51651	2.50793	3.56088	SDR4-natPro_1_peak_1735
1	26316055	26316276	222	26316126	23	3.09885	1.9279	1.46702	SDR4-natPro_1_peak_1736
1	26317066	26317863	798	26317185	26	4.25789	2.18512	2.42316	SDR4-natPro_1_peak_1737a
1	26317066	26317863	798	26317605	37	5.94827	2.2915	3.95008	SDR4-natPro_1_peak_1737b
1	26327996	26328260	265	26328056	20	2.75126	1.89283	1.20458	SDR4-natPro_1_peak_1738
1	26329867	26330229	363	26330047	20	3.42441	2.12314	1.72103	SDR4-natPro_1_peak_1739
1	26335599	26335932	334	26335824	24	4.17243	2.22525	2.38027	SDR4-natPro_1_peak_1740
1	26363040	26363291	252	26363171	25	5.6242	2.62865	3.63871	SDR4-natPro_1_peak_1741
1	26363578	26363999	422	26363749	84	42.4904	6.65791	39.3207	SDR4-natPro_1_peak_1742
1	26365077	26365310	234	26365185	38	13.0535	3.94298	10.6498	SDR4-natPro_1_peak_1743
1	26365615	26365855	241	26365671	20	3.42441	2.12314	1.72103	SDR4-natPro_1_peak_1744
1	26366141	26366446	306	26366256	40	14.3762	4.14518	11.9206	SDR4-natPro_1_peak_1745
1	26397363	26397862	500	26397743	33	8.71739	3.10381	6.53462	SDR4-natPro_1_peak_1746
1	26398253	26398574	322	26398310	18	2.6649	1.9183	1.13464	SDR4-natPro_1_peak_1747
1	26399140	26399721	582	26399349	35	10.7178	3.52161	8.42085	SDR4-natPro_1_peak_1748
1	26400033	26400575	543	26400260	30	8.09965	3.09972	5.95104	SDR4-natPro_1_peak_1749
1	26419442	26419733	292	26419662	21	3.8293	2.22424	2.05535	SDR4-natPro_1_peak_1750
1	26422528	26422747	220	26422663	24	4.21044	2.2368	2.41416	SDR4-natPro_1_peak_1751
1	26424687	26424949	263	26424752	26	5.72334	2.61188	3.73434	SDR4-natPro_1_peak_1752
1	26425557	26425828	272	26425676	21	3.43546	2.09272	1.73028	SDR4-natPro_1_peak_1753
1	26434823	26435109	287	26435078	23	3.43656	2.03171	1.73054	SDR4-natPro_1_peak_1754
[truncated: 7,379 more rows]

## Sheet: AtSDR4L_NativePro_rep2
chr	start	end	length	abs_summit	pileup	-LOG10(pvalue)	fold_enrichment	-LOG10(qvalue)	name
1	22520	23020	501	22768	67	18.5579	3.55344	15.7317	SDR4-natPro_3_peak_1
1	37771	38213	443	37968	75	23.386	3.97149	20.4902	SDR4-natPro_3_peak_2
1	57099	57660	562	57172	34	3.54761	1.82898	1.46542	SDR4-natPro_3_peak_3a
1	57099	57660	562	57391	40	4.32595	1.89974	2.09245	SDR4-natPro_3_peak_3b
1	67398	67702	305	67686	48	4.21847	1.77896	1.99273	SDR4-natPro_3_peak_4
1	107060	107455	396	107161	32	2.96556	1.72446	1.04585	SDR4-natPro_3_peak_5
1	107762	108226	465	107843	34	3.54761	1.82898	1.46542	SDR4-natPro_3_peak_6
1	112038	112586	549	112139	41	5.932	2.19477	3.47012	SDR4-natPro_3_peak_7
1	140330	140661	332	140448	56	12.5855	2.97862	9.8665	SDR4-natPro_3_peak_8
1	158994	159411	418	159348	36	4.17537	1.93349	1.95302	SDR4-natPro_3_peak_9
1	173478	173740	263	173558	38	4.84686	2.038	2.50897	SDR4-natPro_3_peak_10
1	190885	191132	248	191105	41	4.92836	2.00059	2.58587	SDR4-natPro_3_peak_11
1	207409	208018	610	207853	41	5.932	2.19477	3.47012	SDR4-natPro_3_peak_12
1	218607	218931	325	218806	40	5.08601	2.04885	2.73702	SDR4-natPro_3_peak_13
1	228122	228399	278	228274	40	4.3445	1.90338	2.11031	SDR4-natPro_3_peak_14
1	239598	239854	257	239737	51	9.57419	2.61724	6.93641	SDR4-natPro_3_peak_15
1	247657	247905	249	247760	38	4.22811	1.91123	2.00026	SDR4-natPro_3_peak_16
1	291318	291676	359	291580	39	5.19841	2.09026	2.81327	SDR4-natPro_3_peak_17
1	302629	303090	462	302915	38	4.84686	2.038	2.50897	SDR4-natPro_3_peak_18
1	363939	364568	630	364264	43	6.70485	2.29929	4.18409	SDR4-natPro_3_peak_19
1	367867	368179	313	367942	33	3.25074	1.77672	1.24711	SDR4-natPro_3_peak_20
1	414770	415024	255	414898	53	11.1061	2.82185	8.42095	SDR4-natPro_3_peak_21
1	426359	426889	531	426646	80	19.1256	3.22578	16.2916	SDR4-natPro_3_peak_22
1	450678	450975	298	450790	39	5.19841	2.09026	2.81327	SDR4-natPro_3_peak_23
1	459808	460270	463	460057	33	3.25074	1.77672	1.24711	SDR4-natPro_3_peak_24
1	469304	469616	313	469483	50	7.08116	2.22304	4.55079	SDR4-natPro_3_peak_25
1	483433	483794	362	483597	47	7.26077	2.31275	4.71242	SDR4-natPro_3_peak_26
1	515381	515867	487	515497	35	3.8559	1.88123	1.70079	SDR4-natPro_3_peak_27
1	575622	575882	261	575689	35	3.8559	1.88123	1.70079	SDR4-natPro_3_peak_28
1	587407	587710	304	587478	32	2.96556	1.72446	1.04585	SDR4-natPro_3_peak_29
1	706980	707500	521	707296	38	4.84686	2.038	2.50897	SDR4-natPro_3_peak_30
1	748511	748841	331	748582	33	3.25074	1.77672	1.24711	SDR4-natPro_3_peak_31
1	758442	758684	243	758614	40	2.96979	1.6328	1.04926	SDR4-natPro_3_peak_32
1	806885	807524	640	807270	187	117.434	9.67106	113.927	SDR4-natPro_3_peak_33
1	956808	957273	466	957113	70	12.6615	2.64193	9.94151	SDR4-natPro_3_peak_34
1	978920	979271	352	979100	49	9.24363	2.61282	6.61078	SDR4-natPro_3_peak_35
1	983969	984218	250	984134	36	4.17537	1.93349	1.95302	SDR4-natPro_3_peak_36a
1	983969	984218	250	984162	34	3.54761	1.82898	1.46542	SDR4-natPro_3_peak_36b
1	1024044	1024631	588	1024179	46	5.43904	2.01319	3.04391	SDR4-natPro_3_peak_37a
1	1024044	1024631	588	1024430	35	3.32189	1.76421	1.30941	SDR4-natPro_3_peak_37b
1	1028095	1028422	328	1028163	33	3.24382	1.77513	1.24711	SDR4-natPro_3_peak_38
1	1071091	1071441	351	1071254	36	3.70683	1.83325	1.61163	SDR4-natPro_3_peak_39
1	1084486	1085004	519	1084670	73	22.1437	3.86698	19.265	SDR4-natPro_3_peak_40
1	1134260	1134503	244	1134349	41	5.932	2.19477	3.47012	SDR4-natPro_3_peak_41
1	1170040	1171183	1144	1170238	38	4.84686	2.038	2.50897	SDR4-natPro_3_peak_42a
1	1170040	1171183	1144	1170612	39	5.19841	2.09026	2.81327	SDR4-natPro_3_peak_42b
1	1170040	1171183	1144	1170965	40	5.5602	2.14252	3.13362	SDR4-natPro_3_peak_42c
1	1202362	1202752	391	1202532	47	8.36209	2.50831	5.76053	SDR4-natPro_3_peak_43
1	1224699	1224986	288	1224780	35	3.8559	1.88123	1.70079	SDR4-natPro_3_peak_44
1	1244581	1244970	390	1244689	42	6.25964	2.23667	3.78683	SDR4-natPro_3_peak_45
1	1260673	1260936	264	1260914	40	5.5602	2.14252	3.13362	SDR4-natPro_3_peak_46
1	1299220	1299525	306	1299291	32	2.96556	1.72446	1.04585	SDR4-natPro_3_peak_47
1	1312919	1313240	322	1313039	40	5.5602	2.14252	3.13362	SDR4-natPro_3_peak_48
1	1337569	1338427	859	1338010	58	12.4138	2.89134	9.701	SDR4-natPro_3_peak_49
1	1362091	1362350	260	1362289	45	6.34653	2.19112	3.85088	SDR4-natPro_3_peak_50
1	1421616	1422125	510	1421697	33	3.25074	1.77672	1.24711	SDR4-natPro_3_peak_51a
1	1421616	1422125	510	1421961	38	4.84686	2.038	2.50897	SDR4-natPro_3_peak_51b
1	1455553	1455836	284	1455673	38	4.84686	2.038	2.50897	SDR4-natPro_3_peak_52
1	1469010	1469410	401	1469271	58	13.609	3.08313	10.8688	SDR4-natPro_3_peak_53
1	1497642	1497992	351	1497742	32	2.96556	1.72446	1.04585	SDR4-natPro_3_peak_54
1	1504422	1504860	439	1504532	36	4.17537	1.93349	1.95302	SDR4-natPro_3_peak_55
1	1519802	1520337	536	1520040	40	4.59766	1.95296	2.30804	SDR4-natPro_3_peak_56
1	1559467	1559710	244	1559560	32	2.96556	1.72446	1.04585	SDR4-natPro_3_peak_57
1	1659397	1659851	455	1659537	32	2.96556	1.72446	1.04585	SDR4-natPro_3_peak_58
1	1704815	1705369	555	1704973	46	7.15559	2.3156	4.60957	SDR4-natPro_3_peak_59
1	1713579	1714032	454	1713724	43	6.28539	2.22024	3.81141	SDR4-natPro_3_peak_60
1	1744542	1744951	410	1744744	52	10.6285	2.76959	7.9553	SDR4-natPro_3_peak_61
1	1745661	1745996	336	1745842	64	16.8484	3.39667	14.0494	SDR4-natPro_3_peak_62
1	1822102	1822485	384	1822198	33	3.25074	1.77672	1.24711	SDR4-natPro_3_peak_63a
1	1822102	1822485	384	1822286	32	2.96556	1.72446	1.04585	SDR4-natPro_3_peak_63b
1	1838431	1838782	352	1838739	36	4.17537	1.93349	1.95302	SDR4-natPro_3_peak_64
1	1953745	1954701	957	1954000	64	16.7433	3.3802	13.948	SDR4-natPro_3_peak_65a
1	1953745	1954701	957	1954449	38	4.8232	2.03314	2.50897	SDR4-natPro_3_peak_65b
1	1997737	1998486	750	1997803	35	3.60545	1.82639	1.51801	SDR4-natPro_3_peak_66a
1	1997737	1998486	750	1998087	40	5.23669	2.07855	2.84939	SDR4-natPro_3_peak_66b
1	2013550	2013907	358	2013680	57	10.3846	2.6011	7.72119	SDR4-natPro_3_peak_67
1	2047578	2047919	342	2047807	51	10.1587	2.71734	7.49801	SDR4-natPro_3_peak_68
1	2160354	2160668	315	2160468	33	3.25074	1.77672	1.24711	SDR4-natPro_3_peak_69
1	2196605	2197348	744	2196876	57	10.9433	2.68744	8.26602	SDR4-natPro_3_peak_70a
1	2196605	2197348	744	2197194	41	5.41471	2.09434	3.02053	SDR4-natPro_3_peak_70b
1	2235233	2235557	325	2235344	36	4.17537	1.93349	1.95302	SDR4-natPro_3_peak_71
1	2237745	2238045	301	2237825	33	3.25074	1.77672	1.24711	SDR4-natPro_3_peak_72
1	2282520	2283317	798	2282671	39	4.81573	2.01326	2.50897	SDR4-natPro_3_peak_73a
1	2282520	2283317	798	2283123	70	20.3237	3.71021	17.4709	SDR4-natPro_3_peak_73b
1	2321573	2321944	372	2321646	35	3.8559	1.88123	1.70079	SDR4-natPro_3_peak_74a
1	2321573	2321944	372	2321880	37	4.50577	1.98575	2.22212	SDR4-natPro_3_peak_74b
1	2334186	2334466	281	2334272	38	4.84686	2.038	2.50897	SDR4-natPro_3_peak_75
1	2339450	2339892	443	2339766	41	5.43792	2.09882	3.04308	SDR4-natPro_3_peak_76
1	2348012	2348264	253	2348127	38	4.23861	1.91337	2.01045	SDR4-natPro_3_peak_77
1	2348783	2349038	256	2348906	46	6.62784	2.22172	4.12578	SDR4-natPro_3_peak_78
1	2374760	2375138	379	2374961	91	31.12	4.39944	28.1361	SDR4-natPro_3_peak_79
1	2390142	2390396	255	2390257	42	6.25684	2.23613	3.78406	SDR4-natPro_3_peak_80
1	2406564	2406938	375	2406639	32	2.96556	1.72446	1.04585	SDR4-natPro_3_peak_81
1	2431793	2432883	1091	2432230	81	27.2457	4.28503	24.3008	SDR4-natPro_3_peak_82a
1	2431793	2432883	1091	2432590	35	3.8559	1.88123	1.70079	SDR4-natPro_3_peak_82b
1	2431793	2432883	1091	2432730	35	3.8559	1.88123	1.70079	SDR4-natPro_3_peak_82c
1	2437028	2437286	259	2437160	53	3.82316	1.66866	1.70079	SDR4-natPro_3_peak_83
1	2493299	2493932	634	2493525	35	3.8559	1.88123	1.70079	SDR4-natPro_3_peak_84
1	2565554	2565972	419	2565720	43	6.70485	2.29929	4.18409	SDR4-natPro_3_peak_85
1	2671535	2671992	458	2671626	37	4.1695	1.91535	1.95302	SDR4-natPro_3_peak_86
1	2711467	2711943	477	2711634	43	5.94339	2.15626	3.48059	SDR4-natPro_3_peak_87
1	2716782	2717249	468	2716855	35	3.09056	1.71332	1.15716	SDR4-natPro_3_peak_88
1	2743609	2744022	414	2744002	35	3.79093	1.86701	1.68874	SDR4-natPro_3_peak_89
1	2755337	2755865	529	2755629	52	9.1345	2.51897	6.51157	SDR4-natPro_3_peak_90
1	2846326	2846646	321	2846404	39	3.89547	1.82904	1.7369	SDR4-natPro_3_peak_91
1	2964716	2965010	295	2964879	49	9.24363	2.61282	6.61078	SDR4-natPro_3_peak_92
1	2976708	2977087	380	2976873	80	26.589	4.23278	23.6518	SDR4-natPro_3_peak_93
1	2990587	2991838	1252	2990862	49	8.72992	2.523	6.12159	SDR4-natPro_3_peak_94a
1	2990587	2991838	1252	2991568	33	3.25074	1.77672	1.24711	SDR4-natPro_3_peak_94b
1	3019268	3019733	466	3019600	64	16.8484	3.39667	14.0494	SDR4-natPro_3_peak_95
1	3057309	3058101	793	3057376	36	4.17537	1.93349	1.95302	SDR4-natPro_3_peak_96a
1	3057309	3058101	793	3057650	35	3.8559	1.88123	1.70079	SDR4-natPro_3_peak_96b
1	3057309	3058101	793	3057998	38	4.22811	1.91123	2.00026	SDR4-natPro_3_peak_96c
1	3100839	3101098	260	3101043	33	3.25074	1.77672	1.24711	SDR4-natPro_3_peak_97
1	3130189	3130585	397	3130269	32	2.96556	1.72446	1.04585	SDR4-natPro_3_peak_98a
1	3130189	3130585	397	3130378	33	3.25074	1.77672	1.24711	SDR4-natPro_3_peak_98b
1	3239814	3240157	344	3240125	35	3.8559	1.88123	1.70079	SDR4-natPro_3_peak_99
1	3242050	3242619	570	3242170	52	10.6285	2.76959	7.9553	SDR4-natPro_3_peak_100
1	3243221	3243518	298	3243392	45	7.51537	2.4038	4.94965	SDR4-natPro_3_peak_101
1	3250520	3250815	296	3250740	41	4.58357	1.9344	2.29552	SDR4-natPro_3_peak_102
1	3265111	3265382	272	3265246	39	4.01731	1.85341	1.84884	SDR4-natPro_3_peak_103a
1	3265111	3265382	272	3265255	32	2.96556	1.72446	1.04585	SDR4-natPro_3_peak_103b
1	3272017	3272798	782	3272207	38	4.84686	2.038	2.50897	SDR4-natPro_3_peak_104
1	3295960	3296423	464	3296260	40	5.5602	2.14252	3.13362	SDR4-natPro_3_peak_105
1	3348074	3348670	597	3348403	41	5.932	2.19477	3.47012	SDR4-natPro_3_peak_106
1	3356283	3356697	415	3356534	57	13.0936	3.03088	10.3637	SDR4-natPro_3_peak_107
1	3362865	3363153	289	3363051	40	5.5602	2.14252	3.13362	SDR4-natPro_3_peak_108
1	3420882	3421157	276	3421004	34	3.54761	1.82898	1.46542	SDR4-natPro_3_peak_109
1	3440136	3440415	280	3440342	37	4.50577	1.98575	2.22212	SDR4-natPro_3_peak_110
1	3442332	3442588	257	3442518	33	3.21333	1.7681	1.24711	SDR4-natPro_3_peak_111
1	3445164	3445568	405	3445231	37	4.26954	1.93628	2.04005	SDR4-natPro_3_peak_112
1	3472765	3473638	874	3472829	32	2.96556	1.72446	1.04585	SDR4-natPro_3_peak_113a
1	3472765	3473638	874	3473107	37	4.50577	1.98575	2.22212	SDR4-natPro_3_peak_113b
1	3477074	3477367	294	3477148	34	3.54761	1.82898	1.46542	SDR4-natPro_3_peak_114
1	3484305	3484569	265	3484426	77	24.6508	4.07601	21.7383	SDR4-natPro_3_peak_115
1	3570803	3571143	341	3570999	50	9.69706	2.66508	7.0497	SDR4-natPro_3_peak_116
1	3590484	3590975	492	3590669	53	11.1061	2.82185	8.42095	SDR4-natPro_3_peak_117
1	3676356	3676632	277	3676486	42	6.31362	2.24703	3.81988	SDR4-natPro_3_peak_118
1	3715446	3715741	296	3715608	42	6.31362	2.24703	3.81988	SDR4-natPro_3_peak_119
1	3718450	3718813	364	3718520	35	3.8559	1.88123	1.70079	SDR4-natPro_3_peak_120
1	3744437	3744726	290	3744558	45	7.51537	2.4038	4.94965	SDR4-natPro_3_peak_121
1	3757770	3758050	281	3758007	35	3.09723	1.71479	1.16217	SDR4-natPro_3_peak_122
1	3806368	3806762	395	3806425	32	2.96556	1.72446	1.04585	SDR4-natPro_3_peak_123
1	3823924	3824413	490	3823990	36	4.06076	1.90896	1.89006	SDR4-natPro_3_peak_124
1	3848924	3849333	410	3849080	37	4.50577	1.98575	2.22212	SDR4-natPro_3_peak_125
1	3903963	3904529	567	3904026	41	3.87764	1.79902	1.71969	SDR4-natPro_3_peak_126a
1	3903963	3904529	567	3904241	38	3.22289	1.70529	1.24711	SDR4-natPro_3_peak_126b
1	3924763	3925023	261	3924832	32	2.93027	1.7161	1.04585	SDR4-natPro_3_peak_127
1	3995091	3995623	533	3995234	55	12.0848	2.92636	9.37651	SDR4-natPro_3_peak_128
1	4010450	4011021	572	4010899	40	4.59766	1.95296	2.30804	SDR4-natPro_3_peak_129
1	4044036	4044301	266	4044227	33	3.25074	1.77672	1.24711	SDR4-natPro_3_peak_130
1	4062219	4062497	279	4062361	46	7.46779	2.37162	4.91423	SDR4-natPro_3_peak_131
1	4064051	4064535	485	4064377	38	4.84686	2.038	2.50897	SDR4-natPro_3_peak_132
1	4067515	4067881	367	4067703	36	4.17537	1.93349	1.95302	SDR4-natPro_3_peak_133
1	4082177	4082493	317	4082255	37	4.50577	1.98575	2.22212	SDR4-natPro_3_peak_134
1	4125627	4125879	253	4125748	38	4.84686	2.038	2.50897	SDR4-natPro_3_peak_135
1	4154655	4155243	589	4155048	38	4.79875	2.02812	2.49822	SDR4-natPro_3_peak_136
1	4158596	4158940	345	4158779	35	3.8559	1.88123	1.70079	SDR4-natPro_3_peak_137
1	4196339	4196659	321	4196511	33	3.25074	1.77672	1.24711	SDR4-natPro_3_peak_138
1	4198545	4198889	345	4198660	37	4.42713	1.96927	2.18796	SDR4-natPro_3_peak_139
1	4211784	4212281	498	4211965	37	4.50577	1.98575	2.22212	SDR4-natPro_3_peak_140
1	4217106	4217418	313	4217284	45	7.50367	2.40164	4.94906	SDR4-natPro_3_peak_141
1	4221874	4222185	312	4221994	39	5.19841	2.09026	2.81327	SDR4-natPro_3_peak_142
1	4229612	4230251	640	4230122	57	10.9433	2.68744	8.26602	SDR4-natPro_3_peak_143
1	4238851	4239099	249	4238920	33	3.25074	1.77672	1.24711	SDR4-natPro_3_peak_144
1	4244083	4244360	278	4244147	37	3.20824	1.71404	1.24711	SDR4-natPro_3_peak_145
1	4263071	4263338	268	4263234	37	4.50577	1.98575	2.22212	SDR4-natPro_3_peak_146
1	4265998	4266309	312	4266215	40	5.5602	2.14252	3.13362	SDR4-natPro_3_peak_147
1	4266577	4266891	315	4266577	38	2.85689	1.62948	1.0061	SDR4-natPro_3_peak_148
1	4328629	4328909	281	4328747	42	6.31362	2.24703	3.81988	SDR4-natPro_3_peak_149
1	4412337	4412867	531	4412766	41	5.932	2.19477	3.47012	SDR4-natPro_3_peak_150
1	4472398	4472708	311	4472471	43	6.70485	2.29929	4.18409	SDR4-natPro_3_peak_151
1	4474062	4474372	311	4474254	36	4.17537	1.93349	1.95302	SDR4-natPro_3_peak_152
1	4526100	4526549	450	4526221	49	5.97495	2.05766	3.51124	SDR4-natPro_3_peak_153
1	4535922	4536544	623	4536236	52	10.4938	2.74661	7.82846	SDR4-natPro_3_peak_154
1	4540621	4540985	365	4540851	82	15.5569	2.75852	12.782	SDR4-natPro_3_peak_155
1	4713264	4713551	288	4713457	39	5.19841	2.09026	2.81327	SDR4-natPro_3_peak_156
1	4765666	4765999	334	4765812	39	5.19841	2.09026	2.81327	SDR4-natPro_3_peak_157
1	4775441	4775767	327	4775674	35	3.8559	1.88123	1.70079	SDR4-natPro_3_peak_158
1	4787797	4788137	341	4787909	32	2.96556	1.72446	1.04585	SDR4-natPro_3_peak_159
1	4896547	4896988	442	4896652	33	3.25074	1.77672	1.24711	SDR4-natPro_3_peak_160
1	4912978	4913572	595	4913244	64	16.5253	3.34618	13.7328	SDR4-natPro_3_peak_161
1	4933570	4934055	486	4933721	35	3.8559	1.88123	1.70079	SDR4-natPro_3_peak_162
1	4948683	4948955	273	4948747	32	2.96556	1.72446	1.04585	SDR4-natPro_3_peak_163
1	4953395	4953691	297	4953570	40	5.5602	2.14252	3.13362	SDR4-natPro_3_peak_164
1	5006374	5006637	264	5006611	35	3.8482	1.87955	1.70079	SDR4-natPro_3_peak_165
1	5022645	5023076	432	5022800	40	5.50776	2.13213	3.10955	SDR4-natPro_3_peak_166
1	5036009	5036294	286	5036092	35	3.56059	1.81656	1.47598	SDR4-natPro_3_peak_167
1	5055366	5055713	348	5055435	32	2.90519	1.71015	1.04585	SDR4-natPro_3_peak_168
1	5067856	5068704	849	5067974	41	5.932	2.19477	3.47012	SDR4-natPro_3_peak_169a
1	5067856	5068704	849	5068509	33	3.25074	1.77672	1.24711	SDR4-natPro_3_peak_169b
1	5152897	5153224	328	5153054	34	3.44421	1.80577	1.42203	SDR4-natPro_3_peak_170
1	5202207	5202718	512	5202644	40	5.5602	2.14252	3.13362	SDR4-natPro_3_peak_171
1	5236839	5237143	305	5236965	32	2.87329	1.70259	1.02115	SDR4-natPro_3_peak_172
1	5277150	5277957	808	5277759	52	10.6285	2.76959	7.9553	SDR4-natPro_3_peak_173
1	5278214	5278479	266	5278280	34	3.2676	1.7661	1.26021	SDR4-natPro_3_peak_174
1	5285872	5286203	332	5286010	34	3.04163	1.7152	1.11189	SDR4-natPro_3_peak_175
1	5298178	5298753	576	5298271	32	2.96556	1.72446	1.04585	SDR4-natPro_3_peak_176
1	5309498	5309769	272	5309678	37	4.50577	1.98575	2.22212	SDR4-natPro_3_peak_177
1	5325029	5325639	611	5325398	35	3.8559	1.88123	1.70079	SDR4-natPro_3_peak_178
1	5342524	5342884	361	5342599	38	4.50528	1.96794	2.22212	SDR4-natPro_3_peak_179
1	5365221	5365480	260	5365419	34	3.54761	1.82898	1.46542	SDR4-natPro_3_peak_180
1	5410524	5410929	406	5410617	36	4.17537	1.93349	1.95302	SDR4-natPro_3_peak_181
1	5420557	5421037	481	5420833	36	4.17537	1.93349	1.95302	SDR4-natPro_3_peak_182
1	5423172	5423450	279	5423246	42	6.31362	2.24703	3.81988	SDR4-natPro_3_peak_183
1	5429817	5430132	316	5429984	38	3.48482	1.75914	1.45931	SDR4-natPro_3_peak_184
1	5447706	5448038	333	5447873	78	21.6431	3.61235	18.7717	SDR4-natPro_3_peak_185
1	5480736	5481329	594	5480815	42	3.41698	1.6996	1.39842	SDR4-natPro_3_peak_186
1	5485209	5485452	244	5485292	33	3.21333	1.7681	1.24711	SDR4-natPro_3_peak_187
1	5488781	5489246	466	5488845	34	3.54761	1.82898	1.46542	SDR4-natPro_3_peak_188
1	5531877	5532282	406	5532135	55	12.0848	2.92636	9.37651	SDR4-natPro_3_peak_189
1	5591055	5591441	387	5591207	37	3.20824	1.71404	1.24711	SDR4-natPro_3_peak_190
1	5635611	5635955	345	5635750	40	5.5602	2.14252	3.13362	SDR4-natPro_3_peak_191
1	5647610	5648726	1117	5648081	48	8.79859	2.56057	6.18075	SDR4-natPro_3_peak_192a
1	5647610	5648726	1117	5648337	41	5.932	2.19477	3.47012	SDR4-natPro_3_peak_192b
1	5647610	5648726	1117	5648610	47	7.48557	2.35228	4.9314	SDR4-natPro_3_peak_192c
1	5732111	5732992	882	5732178	35	3.8559	1.88123	1.70079	SDR4-natPro_3_peak_193
1	5773300	5773780	481	5773480	97	38.4253	5.12114	35.3786	SDR4-natPro_3_peak_194
1	5944619	5944972	354	5944774	35	3.31965	1.76372	1.3091	SDR4-natPro_3_peak_195
1	5946005	5946719	715	5946256	51	10.1587	2.71734	7.49801	SDR4-natPro_3_peak_196
1	5955036	5955520	485	5955174	46	7.93429	2.45605	5.34952	SDR4-natPro_3_peak_197
1	5963323	5964280	958	5963872	75	23.386	3.97149	20.4902	SDR4-natPro_3_peak_198
1	5964560	5964826	267	5964696	48	8.79859	2.56057	6.18075	SDR4-natPro_3_peak_199
1	5976730	5977018	289	5976911	36	3.15276	1.7144	1.21281	SDR4-natPro_3_peak_200
1	6098495	6098746	252	6098594	39	5.19841	2.09026	2.81327	SDR4-natPro_3_peak_201
1	6116421	6116882	462	6116519	37	4.50577	1.98575	2.22212	SDR4-natPro_3_peak_202
1	6175522	6175765	244	6175747	34	3.54761	1.82898	1.46542	SDR4-natPro_3_peak_203
1	6184354	6184771	418	6184456	37	4.50577	1.98575	2.22212	SDR4-natPro_3_peak_204
1	6224179	6224436	258	6224305	48	6.12595	2.09886	3.65734	SDR4-natPro_3_peak_205
1	6265403	6265691	289	6265472	35	2.90014	1.67126	1.04538	SDR4-natPro_3_peak_206
1	6293810	6294402	593	6293997	38	4.84686	2.038	2.50897	SDR4-natPro_3_peak_207
1	6335262	6335554	293	6335446	39	5.19841	2.09026	2.81327	SDR4-natPro_3_peak_208
1	6351974	6352641	668	6352401	74	22.6022	3.89537	19.718	SDR4-natPro_3_peak_209
1	6388856	6389613	758	6389042	38	4.67775	2.00328	2.38452	SDR4-natPro_3_peak_210a
1	6388856	6389613	758	6389470	36	3.96957	1.88945	1.8037	SDR4-natPro_3_peak_210b
1	6405289	6405768	480	6405427	45	7.48423	2.39806	4.93048	SDR4-natPro_3_peak_211
1	6446456	6446720	265	6446574	42	6.31362	2.24703	3.81988	SDR4-natPro_3_peak_212
1	6453569	6453902	334	6453688	40	5.5602	2.14252	3.13362	SDR4-natPro_3_peak_213
1	6474477	6474820	344	6474552	35	3.8559	1.88123	1.70079	SDR4-natPro_3_peak_214
1	6488876	6489176	301	6489039	32	2.96556	1.72446	1.04585	SDR4-natPro_3_peak_215
1	6512232	6512822	591	6512350	40	5.5602	2.14252	3.13362	SDR4-natPro_3_peak_216a
1	6512232	6512822	591	6512522	37	4.50577	1.98575	2.22212	SDR4-natPro_3_peak_216b
1	6515754	6516091	338	6516020	54	7.3131	2.19035	4.76382	SDR4-natPro_3_peak_217
1	6543500	6543758	259	6543619	44	7.10549	2.35154	4.56089	SDR4-natPro_3_peak_218
1	6560460	6561064	605	6560539	38	4.84686	2.038	2.50897	SDR4-natPro_3_peak_219a
1	6560460	6561064	605	6560969	35	3.8559	1.88123	1.70079	SDR4-natPro_3_peak_219b
1	6601612	6601991	380	6601808	51	8.7404	2.47692	6.13155	SDR4-natPro_3_peak_220
1	6643306	6643571	266	6643477	40	5.5602	2.14252	3.13362	SDR4-natPro_3_peak_221
1	6675291	6675673	383	6675370	33	3.25074	1.77672	1.24711	SDR4-natPro_3_peak_222
1	6677664	6677940	277	6677785	62	15.7414	3.29216	12.9614	SDR4-natPro_3_peak_223
1	6683443	6683774	332	6683587	53	11.1061	2.82185	8.42095	SDR4-natPro_3_peak_224
1	6688210	6688574	365	6688385	57	11.057	2.70515	8.37761	SDR4-natPro_3_peak_225
1	6692740	6693045	306	6692859	41	3.87764	1.79902	1.71969	SDR4-natPro_3_peak_226
1	6720889	6721189	301	6720988	36	4.17537	1.93349	1.95302	SDR4-natPro_3_peak_227
1	6728331	6728602	272	6728464	38	4.14762	1.89477	1.95302	SDR4-natPro_3_peak_228
1	6737752	6738214	463	6737935	43	6.70485	2.29929	4.18409	SDR4-natPro_3_peak_229
1	6754179	6754536	358	6754301	47	8.36209	2.50831	5.76053	SDR4-natPro_3_peak_230
1	6799344	6799794	451	6799431	34	3.54761	1.82898	1.46542	SDR4-natPro_3_peak_231
1	6802668	6803313	646	6803213	47	8.36209	2.50831	5.76053	SDR4-natPro_3_peak_232
1	6872322	6872804	483	6872585	35	3.8559	1.88123	1.70079	SDR4-natPro_3_peak_233
1	6882335	6882585	251	6882415	32	2.96556	1.72446	1.04585	SDR4-natPro_3_peak_234
1	6898829	6899138	310	6898998	39	5.19841	2.09026	2.81327	SDR4-natPro_3_peak_235
1	6909810	6910222	413	6910012	33	3.13613	1.75031	1.19853	SDR4-natPro_3_peak_236
1	6941478	6941782	305	6941600	33	3.18674	1.76198	1.24448	SDR4-natPro_3_peak_237
1	6945124	6945611	488	6945416	35	3.8559	1.88123	1.70079	SDR4-natPro_3_peak_238
1	6959202	6959774	573	6959601	58	13.609	3.08313	10.8688	SDR4-natPro_3_peak_239
1	7038200	7038512	313	7038285	33	3.25074	1.77672	1.24711	SDR4-natPro_3_peak_240
1	7086551	7086861	311	7086689	73	13.8037	2.7262	11.0608	SDR4-natPro_3_peak_241
1	7089862	7090359	498	7090097	172	88.2022	7.23873	84.9107	SDR4-natPro_3_peak_242
1	7118722	7119070	349	7118944	40	5.5602	2.14252	3.13362	SDR4-natPro_3_peak_243
1	7139867	7140262	396	7139967	45	5.53416	2.04589	3.13362	SDR4-natPro_3_peak_244a
1	7139867	7140262	396	7140137	40	3.7568	1.78827	1.65776	SDR4-natPro_3_peak_244b
1	7139867	7140262	396	7140202	42	4.301	1.86619	2.06908	SDR4-natPro_3_peak_244c
1	7162941	7163185	245	7163074	48	8.79859	2.56057	6.18075	SDR4-natPro_3_peak_245
1	7249016	7249290	275	7249124	37	4.50577	1.98575	2.22212	SDR4-natPro_3_peak_246
1	7267263	7267677	415	7267350	36	3.42539	1.77298	1.40542	SDR4-natPro_3_peak_247
1	7270447	7270749	303	7270557	52	6.37287	2.07609	3.87682	SDR4-natPro_3_peak_248
1	7335719	7336198	480	7335794	41	4.26201	1.87275	2.03299	SDR4-natPro_3_peak_249a
1	7335719	7336198	480	7336109	46	6.04267	2.11865	3.57662	SDR4-natPro_3_peak_249b
1	7336619	7336879	261	7336794	38	3.37048	1.73566	1.3554	SDR4-natPro_3_peak_250
1	7340481	7340752	272	7340660	46	6.06606	2.12276	3.59896	SDR4-natPro_3_peak_251
1	7348594	7349043	450	7349019	35	3.8559	1.88123	1.70079	SDR4-natPro_3_peak_252
1	7366071	7366463	393	7366229	51	10.1587	2.71734	7.49801	SDR4-natPro_3_peak_253
1	7370324	7370596	273	7370396	33	3.25074	1.77672	1.24711	SDR4-natPro_3_peak_254
1	7401095	7401469	375	7401342	38	4.84686	2.038	2.50897	SDR4-natPro_3_peak_255
1	7401865	7402369	505	7401970	34	3.54761	1.82898	1.46542	SDR4-natPro_3_peak_256a
1	7401865	7402369	505	7402227	35	3.8559	1.88123	1.70079	SDR4-natPro_3_peak_256b
1	7460262	7460622	361	7460470	46	7.93429	2.45605	5.34952	SDR4-natPro_3_peak_257
1	7496897	7497270	374	7496997	40	5.01216	2.03432	2.66636	SDR4-natPro_3_peak_258
1	7609366	7610107	742	7609539	55	6.12409	1.9964	3.65566	SDR4-natPro_3_peak_259
1	7640975	7641308	334	7641204	39	5.19841	2.09026	2.81327	SDR4-natPro_3_peak_260
1	7645471	7645961	491	7645598	37	4.50577	1.98575	2.22212	SDR4-natPro_3_peak_261
1	7651539	7651781	243	7651645	36	4.17537	1.93349	1.95302	SDR4-natPro_3_peak_262
1	7652523	7652849	327	7652643	37	4.50577	1.98575	2.22212	SDR4-natPro_3_peak_263
1	7659416	7659863	448	7659675	34	3.54761	1.82898	1.46542	SDR4-natPro_3_peak_264
1	7731999	7732467	469	7732082	35	3.81629	1.87256	1.70079	SDR4-natPro_3_peak_265
1	7764934	7765178	245	7765042	42	6.25684	2.23613	3.78406	SDR4-natPro_3_peak_266
1	7800700	7801157	458	7800820	34	3.54761	1.82898	1.46542	SDR4-natPro_3_peak_267a
1	7800700	7801157	458	7800953	36	4.17537	1.93349	1.95302	SDR4-natPro_3_peak_267b
1	7821876	7822326	451	7822244	36	3.61321	1.81321	1.52384	SDR4-natPro_3_peak_268
1	7872270	7872533	264	7872380	40	5.13829	2.05915	2.78753	SDR4-natPro_3_peak_269
1	7872856	7873292	437	7872945	33	3.17544	1.75937	1.23413	SDR4-natPro_3_peak_270
1	7906914	7907332	419	7907042	36	4.02798	1.90195	1.85867	SDR4-natPro_3_peak_271
1	7932391	7932678	288	7932520	46	7.93429	2.45605	5.34952	SDR4-natPro_3_peak_272
1	7979610	7979909	300	7979673	34	3.36203	1.78732	1.34771	SDR4-natPro_3_peak_273
1	7990250	7990523	274	7990470	39	4.01731	1.85341	1.84884	SDR4-natPro_3_peak_274
1	8004979	8005251	273	8005116	51	8.33361	2.40943	5.74045	SDR4-natPro_3_peak_275
1	8060684	8061146	463	8060841	70	20.3237	3.71021	17.4709	SDR4-natPro_3_peak_276
1	8075869	8076182	314	8075989	37	4.50577	1.98575	2.22212	SDR4-natPro_3_peak_277
1	8097901	8098206	306	8098029	32	2.96556	1.72446	1.04585	SDR4-natPro_3_peak_278
1	8140957	8141334	378	8141133	48	8.79859	2.56057	6.18075	SDR4-natPro_3_peak_279
1	8142984	8143259	276	8143100	36	4.17537	1.93349	1.95302	SDR4-natPro_3_peak_280
1	8144769	8145025	257	8144838	33	3.25074	1.77672	1.24711	SDR4-natPro_3_peak_281
1	8193435	8193805	371	8193642	40	5.5602	2.14252	3.13362	SDR4-natPro_3_peak_282
1	8271814	8272164	351	8272038	40	5.5602	2.14252	3.13362	SDR4-natPro_3_peak_283
1	8272693	8272968	276	8272774	32	2.96556	1.72446	1.04585	SDR4-natPro_3_peak_284
1	8310891	8311168	278	8311029	40	5.5602	2.14252	3.13362	SDR4-natPro_3_peak_285
1	8321323	8321980	658	8321489	65	16.9372	3.3753	14.137	SDR4-natPro_3_peak_286
1	8384639	8385235	597	8384821	37	3.71773	1.82089	1.6218	SDR4-natPro_3_peak_287
1	8419652	8420129	478	8419846	36	4.17537	1.93349	1.95302	SDR4-natPro_3_peak_288
1	8429847	8430323	477	8430090	62	15.7414	3.29216	12.9614	SDR4-natPro_3_peak_289
1	8578338	8578652	315	8578519	39	5.19841	2.09026	2.81327	SDR4-natPro_3_peak_290
1	8598402	8598781	380	8598669	43	6.28539	2.22024	3.81141	SDR4-natPro_3_peak_291
1	8635064	8635356	293	8635183	39	5.19841	2.09026	2.81327	SDR4-natPro_3_peak_292
1	8665586	8665883	298	8665763	39	5.19841	2.09026	2.81327	SDR4-natPro_3_peak_293
1	8709687	8710060	374	8709864	66	17.9817	3.50118	15.1645	SDR4-natPro_3_peak_294
1	8718788	8719031	244	8718855	43	3.33413	1.67388	1.32119	SDR4-natPro_3_peak_295
1	8897193	8897602	410	8897410	34	3.54761	1.82898	1.46542	SDR4-natPro_3_peak_296
1	8935329	8935697	369	8935551	70	18.574	3.44945	15.7476	SDR4-natPro_3_peak_297
1	8961386	8961986	601	8961451	33	3.25074	1.77672	1.24711	SDR4-natPro_3_peak_298a
1	8961386	8961986	601	8961783	51	10.1587	2.71734	7.49801	SDR4-natPro_3_peak_298b
1	8975449	8976261	813	8975543	38	3.12591	1.68527	1.18915	SDR4-natPro_3_peak_299a
1	8975449	8976261	813	8976052	44	5.00246	1.96641	2.65706	SDR4-natPro_3_peak_299b
1	8975449	8976261	813	8976190	40	3.76249	1.78938	1.66319	SDR4-natPro_3_peak_299c
1	9100016	9100321	306	9100247	40	5.22144	2.07554	2.83556	SDR4-natPro_3_peak_300
1	9174648	9174920	273	9174762	34	3.54761	1.82898	1.46542	SDR4-natPro_3_peak_301a
1	9174648	9174920	273	9174771	32	2.96556	1.72446	1.04585	SDR4-natPro_3_peak_301b
1	9253312	9253609	298	9253382	37	3.4305	1.76074	1.40892	SDR4-natPro_3_peak_302
1	9256869	9257117	249	9256986	36	3.08941	1.70075	1.1563	SDR4-natPro_3_peak_303
1	9263359	9263625	267	9263425	39	3.11065	1.67126	1.17453	SDR4-natPro_3_peak_304
1	9275185	9275462	278	9275272	39	5.19841	2.09026	2.81327	SDR4-natPro_3_peak_305
1	9303403	9303857	455	9303478	35	3.8559	1.88123	1.70079	SDR4-natPro_3_peak_306
1	9307310	9307598	289	9307498	34	3.54761	1.82898	1.46542	SDR4-natPro_3_peak_307
1	9330374	9330823	450	9330680	36	3.61321	1.81321	1.52384	SDR4-natPro_3_peak_308
1	9337995	9338262	268	9338247	36	4.17537	1.93349	1.95302	SDR4-natPro_3_peak_309
1	9345317	9345723	407	9345483	40	5.5602	2.14252	3.13362	SDR4-natPro_3_peak_310
1	9351645	9352322	678	9351715	43	4.47465	1.88469	2.22212	SDR4-natPro_3_peak_311a
1	9351645	9352322	678	9352102	54	8.012	2.29798	5.42561	SDR4-natPro_3_peak_311b
1	9453942	9455378	1437	9454260	37	4.50577	1.98575	2.22212	SDR4-natPro_3_peak_312a
1	9453942	9455378	1437	9454676	36	4.17537	1.93349	1.95302	SDR4-natPro_3_peak_312b
1	9453942	9455378	1437	9454867	34	3.50807	1.82011	1.46542	SDR4-natPro_3_peak_312c
1	9453942	9455378	1437	9455184	52	10.4938	2.74661	7.82846	SDR4-natPro_3_peak_312d
1	9481311	9481702	392	9481518	55	10.8423	2.72259	8.1667	SDR4-natPro_3_peak_313
1	9492745	9493195	451	9492834	47	6.58428	2.19484	4.08325	SDR4-natPro_3_peak_314a
1	9492745	9493195	451	9493050	38	2.85689	1.62948	1.0061	SDR4-natPro_3_peak_314b
1	9499424	9500292	869	9499553	60	12.348	2.82645	9.63623	SDR4-natPro_3_peak_315a
1	9499424	9500292	869	9499895	33	3.25074	1.77672	1.24711	SDR4-natPro_3_peak_315b
1	9538160	9540239	2080	9538326	64	3.9381	1.60893	1.77548	SDR4-natPro_3_peak_316a
1	9538160	9540239	2080	9538861	46	5.98068	2.10779	3.51622	SDR4-natPro_3_peak_316b
1	9538160	9540239	2080	9539534	257	193.087	13.2622	188.826	SDR4-natPro_3_peak_316c
1	9606043	9606540	498	9606354	36	3.5403	1.7976	1.46542	SDR4-natPro_3_peak_317
1	9730661	9731234	574	9730855	35	3.8559	1.88123	1.70079	SDR4-natPro_3_peak_318
1	9732408	9732813	406	9732618	33	3.25074	1.77672	1.24711	SDR4-natPro_3_peak_319
1	9778384	9778647	264	9778452	33	3.25074	1.77672	1.24711	SDR4-natPro_3_peak_320
1	9949617	9950525	909	9949682	32	2.96556	1.72446	1.04585	SDR4-natPro_3_peak_321a
1	9949617	9950525	909	9950050	47	8.36209	2.50831	5.76053	SDR4-natPro_3_peak_321b
1	9959828	9960760	933	9960163	50	9.69706	2.66508	7.0497	SDR4-natPro_3_peak_322a
1	9959828	9960760	933	9960705	36	3.71898	1.83585	1.6218	SDR4-natPro_3_peak_322b
1	9991685	9992161	477	9991753	32	2.96556	1.72446	1.04585	SDR4-natPro_3_peak_323a
1	9991685	9992161	477	9992084	33	3.25074	1.77672	1.24711	SDR4-natPro_3_peak_323b
1	10046579	10046961	383	10046648	33	3.25074	1.77672	1.24711	SDR4-natPro_3_peak_324
1	10076329	10076693	365	10076442	50	6.6716	2.15588	4.16715	SDR4-natPro_3_peak_325
1	10189001	10189447	447	10189220	34	3.04163	1.7152	1.11189	SDR4-natPro_3_peak_326
1	10195309	10195897	589	10195411	44	7.05671	2.34244	4.5274	SDR4-natPro_3_peak_327
1	10202045	10202507	463	10202377	39	5.19841	2.09026	2.81327	SDR4-natPro_3_peak_328
1	10203865	10204509	645	10203931	32	2.96556	1.72446	1.04585	SDR4-natPro_3_peak_329a
1	10203865	10204509	645	10204136	32	2.96556	1.72446	1.04585	SDR4-natPro_3_peak_329b
1	10207374	10207622	249	10207468	32	2.96556	1.72446	1.04585	SDR4-natPro_3_peak_330
1	10219605	10219936	332	10219704	35	3.8559	1.88123	1.70079	SDR4-natPro_3_peak_331
1	10247244	10247538	295	10247376	46	7.93429	2.45605	5.34952	SDR4-natPro_3_peak_332
1	10251186	10251461	276	10251432	39	5.19841	2.09026	2.81327	SDR4-natPro_3_peak_333
1	10268197	10268483	287	10268317	38	4.84686	2.038	2.50897	SDR4-natPro_3_peak_334
1	10353621	10354278	658	10354020	96	37.6916	5.06888	34.6499	SDR4-natPro_3_peak_335
1	10354852	10355247	396	10355059	36	4.10041	1.91745	1.92657	SDR4-natPro_3_peak_336
1	10432034	10432284	251	10432227	34	3.54761	1.82898	1.46542	SDR4-natPro_3_peak_337
1	10475530	10476115	586	10475609	32	2.96556	1.72446	1.04585	SDR4-natPro_3_peak_338
1	10496262	10496552	291	10496316	32	2.96556	1.72446	1.04585	SDR4-natPro_3_peak_339
1	10550288	10550757	470	10550365	33	3.25074	1.77672	1.24711	SDR4-natPro_3_peak_340a
1	10550288	10550757	470	10550430	32	2.96556	1.72446	1.04585	SDR4-natPro_3_peak_340b
1	10573098	10573409	312	10573197	32	2.96556	1.72446	1.04585	SDR4-natPro_3_peak_341
1	10577076	10577462	387	10577297	35	3.8559	1.88123	1.70079	SDR4-natPro_3_peak_342
1	10586598	10586937	340	10586755	62	15.7414	3.29216	12.9614	SDR4-natPro_3_peak_343
1	10587803	10588151	349	10587900	32	2.96556	1.72446	1.04585	SDR4-natPro_3_peak_344a
1	10587803	10588151	349	10588102	36	4.17537	1.93349	1.95302	SDR4-natPro_3_peak_344b
1	10677691	10677953	263	10677889	37	4.50577	1.98575	2.22212	SDR4-natPro_3_peak_345
1	10678805	10679456	652	10679264	41	5.932	2.19477	3.47012	SDR4-natPro_3_peak_346
1	10679748	10680088	341	10679953	34	3.54761	1.82898	1.46542	SDR4-natPro_3_peak_347
1	10685648	10685980	333	10685783	47	6.10439	2.11202	3.63625	SDR4-natPro_3_peak_348
1	10692970	10693360	391	10693131	43	6.70485	2.29929	4.18409	SDR4-natPro_3_peak_349
1	10714072	10714390	319	10714074	34	3.42056	1.80046	1.40134	SDR4-natPro_3_peak_350
1	11163664	11163936	273	11163786	34	3.54761	1.82898	1.46542	SDR4-natPro_3_peak_351
1	11210752	11211070	319	11210860	32	2.96556	1.72446	1.04585	SDR4-natPro_3_peak_352
1	11265022	11265548	527	11265234	32	2.96556	1.72446	1.04585	SDR4-natPro_3_peak_353
1	11373149	11373495	347	11373247	36	4.17537	1.93349	1.95302	SDR4-natPro_3_peak_354
1	11416036	11416347	312	11416210	35	3.8559	1.88123	1.70079	SDR4-natPro_3_peak_355
1	11444990	11445688	699	11445344	45	5.69705	2.07488	3.2648	SDR4-natPro_3_peak_356
1	11446161	11446631	471	11446238	34	3.54761	1.82898	1.46542	SDR4-natPro_3_peak_357a
1	11446161	11446631	471	11446580	35	3.8559	1.88123	1.70079	SDR4-natPro_3_peak_357b
1	11464392	11464894	503	11464548	42	4.17144	1.84186	1.95302	SDR4-natPro_3_peak_358
1	11472291	11472537	247	11472371	42	4.97188	1.99226	2.62784	SDR4-natPro_3_peak_359
1	11549727	11550462	736	11550035	55	10.4994	2.66745	7.83393	SDR4-natPro_3_peak_360
1	11600221	11600575	355	11600327	40	5.50776	2.13213	3.10955	SDR4-natPro_3_peak_361a
1	11600221	11600575	355	11600535	34	3.54761	1.82898	1.46542	SDR4-natPro_3_peak_361b
1	11601354	11601634	281	11601461	33	3.25074	1.77672	1.24711	SDR4-natPro_3_peak_362
1	11605684	11605926	243	11605851	42	6.31362	2.24703	3.81988	SDR4-natPro_3_peak_363
1	11611587	11612107	521	11612015	55	9.01281	2.43341	6.39177	SDR4-natPro_3_peak_364
1	11620049	11620668	620	11620158	39	5.19841	2.09026	2.81327	SDR4-natPro_3_peak_365a
1	11620049	11620668	620	11620542	36	4.17537	1.93349	1.95302	SDR4-natPro_3_peak_365b
1	11621108	11621442	335	11621179	32	2.96556	1.72446	1.04585	SDR4-natPro_3_peak_366
1	11622110	11622587	478	11622247	47	8.36209	2.50831	5.76053	SDR4-natPro_3_peak_367a
1	11622110	11622587	478	11622537	37	4.50577	1.98575	2.22212	SDR4-natPro_3_peak_367b
1	11749128	11749460	333	11749285	52	7.71637	2.28883	5.14658	SDR4-natPro_3_peak_368
1	11749982	11750263	282	11750093	36	3.15213	1.71427	1.21281	SDR4-natPro_3_peak_369
1	11809868	11810120	253	11810002	41	5.932	2.19477	3.47012	SDR4-natPro_3_peak_370
1	11821473	11821845	373	11821744	44	7.10549	2.35154	4.56089	SDR4-natPro_3_peak_371
1	11822906	11823305	400	11823017	37	3.4305	1.76074	1.40892	SDR4-natPro_3_peak_372a
1	11822906	11823305	400	11823225	35	3.09056	1.71332	1.15716	SDR4-natPro_3_peak_372b
1	11830878	11831407	530	11831061	69	17.0443	3.26048	14.2428	SDR4-natPro_3_peak_373
1	11872992	11873309	318	11873099	35	3.8559	1.88123	1.70079	SDR4-natPro_3_peak_374
1	11873652	11873936	285	11873707	32	2.96556	1.72446	1.04585	SDR4-natPro_3_peak_375
1	11874555	11874932	378	11874743	56	8.8049	2.38154	6.18686	SDR4-natPro_3_peak_376
1	12064143	12064487	345	12064398	42	6.31362	2.24703	3.81988	SDR4-natPro_3_peak_377
1	12118391	12118645	255	12118488	32	2.96556	1.72446	1.04585	SDR4-natPro_3_peak_378
1	12356029	12356307	279	12356088	33	2.92478	1.70148	1.04585	SDR4-natPro_3_peak_379
1	12429221	12429590	370	12429586	33	3.25074	1.77672	1.24711	SDR4-natPro_3_peak_380
1	12472115	12472626	512	12472327	43	6.70485	2.29929	4.18409	SDR4-natPro_3_peak_381
1	13048622	13048918	297	13048697	32	2.96556	1.72446	1.04585	SDR4-natPro_3_peak_382
1	13076475	13076739	265	13076610	40	5.5602	2.14252	3.13362	SDR4-natPro_3_peak_383
1	13220463	13220912	450	13220791	34	3.54761	1.82898	1.46542	SDR4-natPro_3_peak_384
1	13280016	13280409	394	13280097	32	2.96556	1.72446	1.04585	SDR4-natPro_3_peak_385
1	13698595	13699132	538	13698662	32	2.93027	1.7161	1.04585	SDR4-natPro_3_peak_386
1	14148924	14149313	390	14149271	39	5.19841	2.09026	2.81327	SDR4-natPro_3_peak_387
1	16266110	16266436	327	16266198	34	3.04163	1.7152	1.11189	SDR4-natPro_3_peak_388
1	16560413	16561110	698	16560907	82	27.7627	4.31625	24.813	SDR4-natPro_3_peak_389
1	16804139	16804398	260	16804249	42	6.31362	2.24703	3.81988	SDR4-natPro_3_peak_390
1	16837204	16837455	252	16837273	36	3.70683	1.83325	1.61163	SDR4-natPro_3_peak_391
1	16851323	16851582	260	16851416	36	4.17537	1.93349	1.95302	SDR4-natPro_3_peak_392
1	17013813	17014139	327	17013880	32	2.96556	1.72446	1.04585	SDR4-natPro_3_peak_393
1	17169040	17169465	426	17169282	57	13.0936	3.03088	10.3637	SDR4-natPro_3_peak_394
1	17219655	17220076	422	17219739	37	4.50577	1.98575	2.22212	SDR4-natPro_3_peak_395a
1	17219655	17220076	422	17219813	32	2.96556	1.72446	1.04585	SDR4-natPro_3_peak_395b
1	17253416	17253673	258	17253508	34	2.92438	1.68871	1.04585	SDR4-natPro_3_peak_396
1	17265579	17265933	355	17265639	36	4.17537	1.93349	1.95302	SDR4-natPro_3_peak_397a
1	17265579	17265933	355	17265887	35	3.8559	1.88123	1.70079	SDR4-natPro_3_peak_397b
1	17295463	17295721	259	17295717	35	3.09723	1.71479	1.16217	SDR4-natPro_3_peak_398
1	17356823	17357104	282	17356939	41	3.64775	1.75482	1.55711	SDR4-natPro_3_peak_399
1	17561124	17561485	362	17561230	34	3.54761	1.82898	1.46542	SDR4-natPro_3_peak_400
1	17694696	17694952	257	17694798	38	4.84686	2.038	2.50897	SDR4-natPro_3_peak_401
1	17702408	17702909	502	17702738	37	4.50577	1.98575	2.22212	SDR4-natPro_3_peak_402
1	17763882	17764136	255	17764013	37	4.50577	1.98575	2.22212	SDR4-natPro_3_peak_403
1	17846855	17847304	450	17846945	57	9.25539	2.42976	6.62232	SDR4-natPro_3_peak_404
1	17859823	17860091	269	17860051	40	5.5602	2.14252	3.13362	SDR4-natPro_3_peak_405
1	17915572	17915868	297	17915723	37	3.20824	1.71404	1.24711	SDR4-natPro_3_peak_406
1	17981625	17981887	263	17981750	36	4.17537	1.93349	1.95302	SDR4-natPro_3_peak_407
1	18055201	18055484	284	18055272	32	2.96556	1.72446	1.04585	SDR4-natPro_3_peak_408
1	18061145	18061627	483	18061212	36	3.61321	1.81321	1.52384	SDR4-natPro_3_peak_409a
1	18061145	18061627	483	18061457	33	3.25074	1.77672	1.24711	SDR4-natPro_3_peak_409b
1	18112037	18112304	268	18112118	32	2.8522	1.69758	1.0019	SDR4-natPro_3_peak_410
1	18123045	18123348	304	18123163	47	7.11027	2.28639	4.56521	SDR4-natPro_3_peak_411
1	18187575	18187837	263	18187656	41	3.87764	1.79902	1.71969	SDR4-natPro_3_peak_412
1	18197772	18198069	298	18197929	44	7.10549	2.35154	4.56089	SDR4-natPro_3_peak_413
1	18304372	18305136	765	18304462	32	2.96556	1.72446	1.04585	SDR4-natPro_3_peak_414a
1	18304372	18305136	765	18304737	38	3.96624	1.85769	1.80097	SDR4-natPro_3_peak_414b
1	18306757	18307438	682	18307175	57	13.0936	3.03088	10.3637	SDR4-natPro_3_peak_415
1	18317294	18317572	279	18317411	33	3.25074	1.77672	1.24711	SDR4-natPro_3_peak_416
1	18322633	18323725	1093	18322893	40	5.39933	2.11067	3.00552	SDR4-natPro_3_peak_417a
1	18322633	18323725	1093	18323305	36	4.16054	1.93032	1.95302	SDR4-natPro_3_peak_417b
1	18322633	18323725	1093	18323669	40	5.18757	2.06886	2.81327	SDR4-natPro_3_peak_417c
1	18363170	18363482	313	18363308	40	5.368	2.10447	2.97539	SDR4-natPro_3_peak_418
1	18365230	18365553	324	18365307	33	2.91428	1.69905	1.04585	SDR4-natPro_3_peak_419
1	18381633	18381942	310	18381814	38	4.84686	2.038	2.50897	SDR4-natPro_3_peak_420
1	18399513	18399981	469	18399891	48	8.78567	2.55827	6.17569	SDR4-natPro_3_peak_421
1	18407536	18407934	399	18407745	42	6.31362	2.24703	3.81988	SDR4-natPro_3_peak_422
1	18517179	18517692	514	18517496	70	20.3237	3.71021	17.4709	SDR4-natPro_3_peak_423
1	18621278	18621601	324	18621372	40	5.5602	2.14252	3.13362	SDR4-natPro_3_peak_424
1	18628470	18628746	277	18628596	39	5.19841	2.09026	2.81327	SDR4-natPro_3_peak_425
1	18692128	18692438	311	18692191	33	3.25074	1.77672	1.24711	SDR4-natPro_3_peak_426
1	18754200	18754756	557	18754378	41	5.932	2.19477	3.47012	SDR4-natPro_3_peak_427a
1	18754200	18754756	557	18754669	41	5.932	2.19477	3.47012	SDR4-natPro_3_peak_427b
1	18837802	18838061	260	18837881	32	2.96556	1.72446	1.04585	SDR4-natPro_3_peak_428
1	18945787	18946474	688	18945939	33	3.25074	1.77672	1.24711	SDR4-natPro_3_peak_429a
1	18945787	18946474	688	18946196	35	3.8559	1.88123	1.70079	SDR4-natPro_3_peak_429b
1	18947712	18947957	246	18947885	39	5.19841	2.09026	2.81327	SDR4-natPro_3_peak_430
1	19035512	19035916	405	19035617	32	2.96556	1.72446	1.04585	SDR4-natPro_3_peak_431
1	19043345	19043681	337	19043443	36	4.17537	1.93349	1.95302	SDR4-natPro_3_peak_432
1	19119534	19119777	244	19119701	38	4.84686	2.038	2.50897	SDR4-natPro_3_peak_433
1	19198569	19199165	597	19198642	37	4.50577	1.98575	2.22212	SDR4-natPro_3_peak_434
1	19302527	19302980	454	19302742	34	3.54761	1.82898	1.46542	SDR4-natPro_3_peak_435
1	19335976	19336226	251	19336187	36	3.65856	1.82292	1.56706	SDR4-natPro_3_peak_436
1	19454341	19454644	304	19454413	39	2.91339	1.63118	1.04585	SDR4-natPro_3_peak_437
1	19473857	19474174	318	19473972	38	4.84686	2.038	2.50897	SDR4-natPro_3_peak_438
1	19496174	19496627	454	19496289	47	8.36209	2.50831	5.76053	SDR4-natPro_3_peak_439
1	19572491	19572910	420	19572613	36	4.17537	1.93349	1.95302	SDR4-natPro_3_peak_440
1	19575449	19575724	276	19575517	35	3.8559	1.88123	1.70079	SDR4-natPro_3_peak_441
1	19602389	19602659	271	19602557	50	8.21063	2.41081	5.62082	SDR4-natPro_3_peak_442
1	19619348	19619836	489	19619521	50	7.38163	2.2726	4.83095	SDR4-natPro_3_peak_443
1	19641899	19642159	261	19642049	39	5.19841	2.09026	2.81327	SDR4-natPro_3_peak_444
1	19698558	19699538	981	19698623	36	2.94212	1.66893	1.04585	SDR4-natPro_3_peak_445a
1	19698558	19699538	981	19698934	36	4.17537	1.93349	1.95302	SDR4-natPro_3_peak_445b
1	19698558	19699538	981	19699364	59	14.0376	3.12018	11.2913	SDR4-natPro_3_peak_445c
1	19820810	19821212	403	19821031	66	17.9817	3.50118	15.1645	SDR4-natPro_3_peak_446
1	19825443	19825700	258	19825560	58	12.256	2.86645	9.54557	SDR4-natPro_3_peak_447
1	19873208	19873482	275	19873337	39	5.19841	2.09026	2.81327	SDR4-natPro_3_peak_448
1	19877436	19877684	249	19877508	34	3.04163	1.7152	1.11189	SDR4-natPro_3_peak_449
1	19915376	19915636	261	19915596	40	4.32595	1.89974	2.09245	SDR4-natPro_3_peak_450
1	19957574	19958192	619	19957668	40	5.5602	2.14252	3.13362	SDR4-natPro_3_peak_451a
1	19957574	19958192	619	19958139	34	3.54761	1.82898	1.46542	SDR4-natPro_3_peak_451b
1	19969887	19970500	614	19970313	32	2.96556	1.72446	1.04585	SDR4-natPro_3_peak_452
1	19974990	19975368	379	19975313	41	5.932	2.19477	3.47012	SDR4-natPro_3_peak_453
1	19990881	19991291	411	19991041	32	2.96556	1.72446	1.04585	SDR4-natPro_3_peak_454a
1	19990881	19991291	411	19991071	32	2.96556	1.72446	1.04585	SDR4-natPro_3_peak_454b
1	20001430	20001796	367	20001624	45	5.10862	1.97036	2.75896	SDR4-natPro_3_peak_455
1	20079260	20079721	462	20079424	37	4.50577	1.98575	2.22212	SDR4-natPro_3_peak_456
1	20094724	20094980	257	20094748	39	5.19841	2.09026	2.81327	SDR4-natPro_3_peak_457
1	20100768	20101023	256	20100953	42	4.80618	1.96109	2.50549	SDR4-natPro_3_peak_458
1	20107520	20107765	246	20107587	34	3.54761	1.82898	1.46542	SDR4-natPro_3_peak_459
1	20136582	20136956	375	20136822	49	9.17157	2.60015	6.547	SDR4-natPro_3_peak_460
1	20138417	20138777	361	20138498	34	3.1366	1.73661	1.19857	SDR4-natPro_3_peak_461
1	20146811	20147196	386	20146962	32	2.96556	1.72446	1.04585	SDR4-natPro_3_peak_462
1	20177839	20178083	245	20177961	49	9.24363	2.61282	6.61078	SDR4-natPro_3_peak_463
1	20186977	20187496	520	20187167	52	10.6285	2.76959	7.9553	SDR4-natPro_3_peak_464
1	20239610	20240163	554	20239739	55	12.0848	2.92636	9.37651	SDR4-natPro_3_peak_465
1	20240526	20240780	255	20240695	38	4.84686	2.038	2.50897	SDR4-natPro_3_peak_466
1	20241243	20241668	426	20241406	33	3.21333	1.7681	1.24711	SDR4-natPro_3_peak_467
1	20245265	20245708	444	20245335	33	3.25074	1.77672	1.24711	SDR4-natPro_3_peak_468
1	20303822	20304170	349	20304006	32	2.96556	1.72446	1.04585	SDR4-natPro_3_peak_469
1	20322046	20322401	356	20322279	40	5.5602	2.14252	3.13362	SDR4-natPro_3_peak_470
1	20357196	20357576	381	20357402	45	6.41941	2.20424	3.9219	SDR4-natPro_3_peak_471
1	20387914	20388162	249	20388024	37	4.50577	1.98575	2.22212	SDR4-natPro_3_peak_472
1	20574221	20574468	248	20574281	37	2.91107	1.65124	1.04585	SDR4-natPro_3_peak_473
1	20593168	20593868	701	20593325	35	3.8559	1.88123	1.70079	SDR4-natPro_3_peak_474
1	20597765	20598075	311	20597938	41	5.932	2.19477	3.47012	SDR4-natPro_3_peak_475
1	20651195	20651752	558	20651579	43	6.70485	2.29929	4.18409	SDR4-natPro_3_peak_476
1	20665135	20665443	309	20665251	61	15.0292	3.21302	12.2638	SDR4-natPro_3_peak_477
1	20671014	20671288	275	20671104	33	2.98598	1.71564	1.06229	SDR4-natPro_3_peak_478
1	20722579	20722890	312	20722698	40	4.06854	1.84935	1.89702	SDR4-natPro_3_peak_479
1	20730717	20731020	304	20730883	39	4.84132	2.0184	2.50897	SDR4-natPro_3_peak_480
1	20815085	20815402	318	20815258	38	4.50528	1.96794	2.22212	SDR4-natPro_3_peak_481
1	20838876	20839592	717	20839103	40	5.5602	2.14252	3.13362	SDR4-natPro_3_peak_482a
1	20838876	20839592	717	20839548	33	3.25074	1.77672	1.24711	SDR4-natPro_3_peak_482b
1	20858632	20858913	282	20858796	39	5.19841	2.09026	2.81327	SDR4-natPro_3_peak_483
1	20859991	20860275	285	20860077	41	5.8774	2.18413	3.43919	SDR4-natPro_3_peak_484
1	21030562	21030859	298	21030662	38	4.84686	2.038	2.50897	SDR4-natPro_3_peak_485
1	21079827	21080117	291	21079973	36	3.37619	1.76243	1.35913	SDR4-natPro_3_peak_486
1	21088106	21088781	676	21088614	57	11.7735	2.81786	9.07421	SDR4-natPro_3_peak_487
1	21092617	21092990	374	21092786	94	36.2376	4.96437	33.2065	SDR4-natPro_3_peak_488
1	21145935	21146238	304	21145999	33	2.99918	1.71869	1.07407	SDR4-natPro_3_peak_489
1	21199368	21199741	374	21199614	39	5.19841	2.09026	2.81327	SDR4-natPro_3_peak_490
1	21200262	21200522	261	21200404	38	4.84686	2.038	2.50897	SDR4-natPro_3_peak_491
1	21206298	21206720	423	21206393	41	5.932	2.19477	3.47012	SDR4-natPro_3_peak_492
1	21206971	21207256	286	21207110	47	8.36209	2.50831	5.76053	SDR4-natPro_3_peak_493
1	21241203	21241610	408	21241274	40	2.96979	1.6328	1.04926	SDR4-natPro_3_peak_494
1	21341844	21342337	494	21341924	33	3.25074	1.77672	1.24711	SDR4-natPro_3_peak_495a
1	21341844	21342337	494	21342119	35	3.8559	1.88123	1.70079	SDR4-natPro_3_peak_495b
1	21364470	21364843	374	21364545	32	2.96556	1.72446	1.04585	SDR4-natPro_3_peak_496
1	21488716	21488984	269	21488973	37	3.77777	1.83345	1.67702	SDR4-natPro_3_peak_497
1	21656023	21656325	303	21656166	53	11.1061	2.82185	8.42095	SDR4-natPro_3_peak_498
1	21662491	21662821	331	21662561	34	2.92438	1.68871	1.04585	SDR4-natPro_3_peak_499
1	21861328	21861626	299	21861512	39	4.01731	1.85341	1.84884	SDR4-natPro_3_peak_500
1	21917256	21917637	382	21917435	32	2.96556	1.72446	1.04585	SDR4-natPro_3_peak_501
1	21918238	21918533	296	21918311	32	2.96556	1.72446	1.04585	SDR4-natPro_3_peak_502
1	21938590	21938939	350	21938741	40	5.5602	2.14252	3.13362	SDR4-natPro_3_peak_503
1	22025246	22025605	360	22025321	37	3.91536	1.86222	1.75375	SDR4-natPro_3_peak_504
1	22057521	22057813	293	22057685	41	5.932	2.19477	3.47012	SDR4-natPro_3_peak_505
1	22110921	22111210	290	22111009	38	3.48482	1.75914	1.45931	SDR4-natPro_3_peak_506
1	22158410	22158708	299	22158487	36	3.04819	1.69186	1.11809	SDR4-natPro_3_peak_507
1	22192901	22193307	407	22193008	38	4.84686	2.038	2.50897	SDR4-natPro_3_peak_508a
1	22192901	22193307	407	22193196	41	5.932	2.19477	3.47012	SDR4-natPro_3_peak_508b
1	22197849	22198352	504	22198185	55	9.82712	2.56065	7.17798	SDR4-natPro_3_peak_509
1	22214451	22214720	270	22214514	32	2.96556	1.72446	1.04585	SDR4-natPro_3_peak_510
1	22371992	22372438	447	22372070	35	3.09723	1.71479	1.16217	SDR4-natPro_3_peak_511
1	22377365	22377782	418	22377654	42	6.31362	2.24703	3.81988	SDR4-natPro_3_peak_512
1	22461626	22461978	353	22461704	32	2.96556	1.72446	1.04585	SDR4-natPro_3_peak_513
1	22641336	22642010	675	22641875	49	9.24363	2.61282	6.61078	SDR4-natPro_3_peak_514
1	22645759	22646119	361	22645840	35	3.8559	1.88123	1.70079	SDR4-natPro_3_peak_515
1	22668135	22668466	332	22668210	33	2.98598	1.71564	1.06229	SDR4-natPro_3_peak_516
1	22794833	22795099	267	22795032	44	6.82674	2.29966	4.30263	SDR4-natPro_3_peak_517
1	22816676	22817058	383	22816785	36	3.20523	1.7257	1.24711	SDR4-natPro_3_peak_518a
1	22816676	22817058	383	22816887	32	2.8522	1.69758	1.0019	SDR4-natPro_3_peak_518b
1	22827700	22827996	297	22827950	42	6.25684	2.23613	3.78406	SDR4-natPro_3_peak_519
1	22853024	22853306	283	22853094	32	2.96556	1.72446	1.04585	SDR4-natPro_3_peak_520
1	22875075	22876077	1003	22875149	33	2.98845	1.71621	1.06439	SDR4-natPro_3_peak_521a
1	22875075	22876077	1003	22875928	54	11.5916	2.87411	8.89466	SDR4-natPro_3_peak_521b
1	22884898	22885295	398	22885282	37	3.54258	1.78423	1.46542	SDR4-natPro_3_peak_522
1	22936496	22937221	726	22936949	42	5.26879	2.04822	2.87985	SDR4-natPro_3_peak_523
1	22979622	22979926	305	22979785	36	4.17537	1.93349	1.95302	SDR4-natPro_3_peak_524
1	23020053	23020342	290	23020123	39	3.31537	1.71262	1.30542	SDR4-natPro_3_peak_525
1	23098020	23098263	244	23098211	38	4.84686	2.038	2.50897	SDR4-natPro_3_peak_526
1	23104851	23105744	894	23104962	34	3.54761	1.82898	1.46542	SDR4-natPro_3_peak_527a
1	23104851	23105744	894	23105597	44	5.65752	2.08509	3.22676	SDR4-natPro_3_peak_527b
1	23108217	23108550	334	23108519	35	3.8559	1.88123	1.70079	SDR4-natPro_3_peak_528
1	23129278	23129552	275	23129351	33	3.25074	1.77672	1.24711	SDR4-natPro_3_peak_529
1	23165949	23166562	614	23166351	66	14.3316	2.95919	11.5786	SDR4-natPro_3_peak_530
1	23262708	23263103	396	23262811	43	5.61875	2.09586	3.18924	SDR4-natPro_3_peak_531
1	23286811	23287206	396	23286989	129	63.9649	6.78725	60.7976	SDR4-natPro_3_peak_532
1	23354145	23354654	510	23354518	33	3.25074	1.77672	1.24711	SDR4-natPro_3_peak_533
1	23395074	23395403	330	23395295	55	7.83454	2.25289	5.26254	SDR4-natPro_3_peak_534
1	23534507	23534826	320	23534588	33	3.25074	1.77672	1.24711	SDR4-natPro_3_peak_535
1	23544284	23544530	247	23544361	36	2.94212	1.66893	1.04585	SDR4-natPro_3_peak_536
1	23609842	23610201	360	23610107	36	3.78028	1.84896	1.679	SDR4-natPro_3_peak_537
1	23611851	23612213	363	23611943	37	4.50577	1.98575	2.22212	SDR4-natPro_3_peak_538
1	23633680	23633978	299	23633790	46	7.46779	2.37162	4.91423	SDR4-natPro_3_peak_539
1	23665182	23665739	558	23665200	38	4.84686	2.038	2.50897	SDR4-natPro_3_peak_540
1	23691955	23692465	511	23692319	43	6.70485	2.29929	4.18409	SDR4-natPro_3_peak_541
1	23843975	23844296	322	23844047	32	2.96556	1.72446	1.04585	SDR4-natPro_3_peak_542
1	23862443	23862690	248	23862445	34	3.04163	1.7152	1.11189	SDR4-natPro_3_peak_543
1	23870848	23871239	392	23871127	42	6.31362	2.24703	3.81988	SDR4-natPro_3_peak_544
1	23922811	23923224	414	23922922	33	3.25074	1.77672	1.24711	SDR4-natPro_3_peak_545
1	24011154	24011825	672	24011309	66	16.5535	3.28339	13.7606	SDR4-natPro_3_peak_546a
1	24011154	24011825	672	24011631	45	7.51537	2.4038	4.94965	SDR4-natPro_3_peak_546b
1	24028332	24028742	411	24028452	44	6.32881	2.20774	3.8341	SDR4-natPro_3_peak_547
1	24126091	24126455	365	24126312	42	6.31362	2.24703	3.81988	SDR4-natPro_3_peak_548
1	24135963	24136881	919	24136176	50	9.69706	2.66508	7.0497	SDR4-natPro_3_peak_549a
1	24135963	24136881	919	24136757	41	4.92836	2.00059	2.58587	SDR4-natPro_3_peak_549b
1	24146314	24146804	491	24146384	36	3.20523	1.7257	1.24711	SDR4-natPro_3_peak_550
1	24163326	24164060	735	24163773	33	3.24958	1.77645	1.24711	SDR4-natPro_3_peak_551
1	24258971	24259220	250	24259091	38	4.84686	2.038	2.50897	SDR4-natPro_3_peak_552
1	24263010	24263367	358	24263095	32	2.96556	1.72446	1.04585	SDR4-natPro_3_peak_553
1	24267251	24267667	417	24267366	32	2.96556	1.72446	1.04585	SDR4-natPro_3_peak_554
1	24312410	24312721	312	24312499	35	3.8559	1.88123	1.70079	SDR4-natPro_3_peak_555
1	24385954	24386345	392	24386033	39	4.80852	2.01181	2.50776	SDR4-natPro_3_peak_556a
1	24385954	24386345	392	24386088	33	2.95117	1.70759	1.04585	SDR4-natPro_3_peak_556b
1	24443120	24443462	343	24443282	42	5.11386	2.019	2.76376	SDR4-natPro_3_peak_557
1	24664212	24664481	270	24664354	33	3.25074	1.77672	1.24711	SDR4-natPro_3_peak_558
1	24894272	24894777	506	24894405	32	2.96556	1.72446	1.04585	SDR4-natPro_3_peak_559
1	25023243	25023504	262	25023309	35	3.8559	1.88123	1.70079	SDR4-natPro_3_peak_560
1	25117227	25117480	254	25117465	34	3.54761	1.82898	1.46542	SDR4-natPro_3_peak_561
1	25174852	25175126	275	25174911	33	3.25074	1.77672	1.24711	SDR4-natPro_3_peak_562
1	25190321	25190662	342	25190383	33	3.25074	1.77672	1.24711	SDR4-natPro_3_peak_563
1	25203734	25203978	245	25203843	41	5.932	2.19477	3.47012	SDR4-natPro_3_peak_564
1	25223534	25223834	301	25223639	38	4.84686	2.038	2.50897	SDR4-natPro_3_peak_565
1	25225436	25226154	719	25225754	35	3.8559	1.88123	1.70079	SDR4-natPro_3_peak_566
1	25229614	25230040	427	25229682	35	3.8559	1.88123	1.70079	SDR4-natPro_3_peak_567
1	25235627	25235971	345	25235802	39	4.84132	2.0184	2.50897	SDR4-natPro_3_peak_568
1	25275996	25276245	250	25276161	34	3.54761	1.82898	1.46542	SDR4-natPro_3_peak_569
1	25394924	25395248	325	25395156	48	8.79859	2.56057	6.18075	SDR4-natPro_3_peak_570
1	25403939	25404182	244	25404108	46	3.91912	1.74888	1.75729	SDR4-natPro_3_peak_571
1	25456057	25456312	256	25456126	32	2.96556	1.72446	1.04585	SDR4-natPro_3_peak_572
1	25663460	25663829	370	25663528	32	2.96556	1.72446	1.04585	SDR4-natPro_3_peak_573
1	25691305	25691617	313	25691372	34	3.20837	1.75278	1.24711	SDR4-natPro_3_peak_574
1	25731740	25732968	1229	25731806	35	3.8559	1.88123	1.70079	SDR4-natPro_3_peak_575a
1	25731740	25732968	1229	25732054	37	4.50577	1.98575	2.22212	SDR4-natPro_3_peak_575b
1	25731740	25732968	1229	25732819	41	5.932	2.19477	3.47012	SDR4-natPro_3_peak_575c
1	25740477	25741279	803	25740562	39	5.19841	2.09026	2.81327	SDR4-natPro_3_peak_576a
1	25740477	25741279	803	25741054	32	2.96556	1.72446	1.04585	SDR4-natPro_3_peak_576b
1	25740477	25741279	803	25741262	32	2.96556	1.72446	1.04585	SDR4-natPro_3_peak_576c
1	25755345	25755626	282	25755507	38	3.96624	1.85769	1.80097	SDR4-natPro_3_peak_577
1	25775622	25775929	308	25775698	45	7.12412	2.33203	4.57884	SDR4-natPro_3_peak_578
1	25781126	25781450	325	25781402	46	6.72399	2.23876	4.2025	SDR4-natPro_3_peak_579
1	25787591	25787849	259	25787725	41	5.932	2.19477	3.47012	SDR4-natPro_3_peak_580
1	25890217	25890582	366	25890334	34	3.54761	1.82898	1.46542	SDR4-natPro_3_peak_581
1	25912525	25912773	249	25912601	32	2.96556	1.72446	1.04585	SDR4-natPro_3_peak_582
1	25949059	25949388	330	25949165	35	3.8482	1.87955	1.70079	SDR4-natPro_3_peak_583
1	25951744	25952215	472	25952133	41	5.932	2.19477	3.47012	SDR4-natPro_3_peak_584
1	25997842	25998105	264	25997917	32	2.96556	1.72446	1.04585	SDR4-natPro_3_peak_585
1	26003239	26003589	351	26003536	37	3.91536	1.86222	1.75375	SDR4-natPro_3_peak_586
1	26004560	26005034	475	26004631	33	3.21333	1.7681	1.24711	SDR4-natPro_3_peak_587
1	26036381	26036718	338	26036548	63	16.2916	3.34441	13.5022	SDR4-natPro_3_peak_588
1	26037710	26038831	1122	26037919	85	29.9243	4.49406	26.952	SDR4-natPro_3_peak_589a
1	26037710	26038831	1122	26038702	51	10.1587	2.71734	7.49801	SDR4-natPro_3_peak_589b
1	26042982	26043510	529	26043134	76	17.0439	3.06649	14.2424	SDR4-natPro_3_peak_590
1	26052768	26053231	464	26053212	35	3.8559	1.88123	1.70079	SDR4-natPro_3_peak_591
1	26100276	26100574	299	26100548	34	3.47997	1.8138	1.45608	SDR4-natPro_3_peak_592
1	26117939	26118265	327	26118115	56	12.5855	2.97862	9.8665	SDR4-natPro_3_peak_593
1	26144404	26144855	452	26144502	35	3.46873	1.79643	1.44569	SDR4-natPro_3_peak_594
1	26150955	26151289	335	26151187	44	7.10549	2.35154	4.56089	SDR4-natPro_3_peak_595
1	26160319	26160693	375	26160390	33	3.25074	1.77672	1.24711	SDR4-natPro_3_peak_596
1	26164355	26164827	473	26164610	54	7.65514	2.24287	5.08646	SDR4-natPro_3_peak_597
1	26165564	26165857	294	26165701	50	9.69706	2.66508	7.0497	SDR4-natPro_3_peak_598
1	26179880	26180123	244	26179944	32	2.96556	1.72446	1.04585	SDR4-natPro_3_peak_599
1	26181817	26182149	333	26181974	37	4.50577	1.98575	2.22212	SDR4-natPro_3_peak_600
1	26184908	26185191	284	26185103	42	6.31362	2.24703	3.81988	SDR4-natPro_3_peak_601
1	26195864	26196428	565	26195928	35	3.8559	1.88123	1.70079	SDR4-natPro_3_peak_602
1	26213029	26213420	392	26213099	35	2.88574	1.66807	1.03187	SDR4-natPro_3_peak_603
1	26246386	26246668	283	26246541	38	2.85689	1.62948	1.0061	SDR4-natPro_3_peak_604
1	26280769	26281029	261	26280951	37	3.60015	1.79629	1.51296	SDR4-natPro_3_peak_605
1	26302877	26303210	334	26302997	37	3.44097	1.76293	1.41895	SDR4-natPro_3_peak_606
1	26312987	26313400	414	26313146	38	4.84686	2.038	2.50897	SDR4-natPro_3_peak_607
1	26317207	26317535	329	26317426	57	8.07255	2.25428	5.48503	SDR4-natPro_3_peak_608
1	26362930	26363262	333	26363049	36	4.17537	1.93349	1.95302	SDR4-natPro_3_peak_609
1	26365795	26366448	654	26365911	35	3.8559	1.88123	1.70079	SDR4-natPro_3_peak_610a
1	26365795	26366448	654	26366225	32	2.96556	1.72446	1.04585	SDR4-natPro_3_peak_610b
1	26422675	26423045	371	26422779	37	4.50577	1.98575	2.22212	SDR4-natPro_3_peak_611
1	26469290	26469803	514	26469557	81	18.9345	3.17649	16.1032	SDR4-natPro_3_peak_612
1	26476191	26476973	783	26476524	88	22.71	3.44575	19.8245	SDR4-natPro_3_peak_613
[truncated: 2,862 more rows]
