# Supplementary material for: Co-repressors AtSDR4L and DIG1 interact with transcription factor VAL2 and promote Arabidopsis seed-to-seedling transition
Source: Plant Physiol. 2024 Apr 23;195(4):2528–32. doi: 10.1093/plphys/kiae225 (PMC11288726; doi:10.1093/plphys/kiae225)
Supplement: kiae225_Supplementary_Data [file kiae225_supplementary_data.zip › supptable4.xlsx]

## Sheet: H3K27me3_1DAI_Atsdr4l_down
Supplementary Table S4. H3K27me3 DiffBind regions in Atsdr4l mutants at 1 and 3 DAI.
seqnames	start	end	width	strand	Conc_combined	Conc_Col.0_combined	Conc_sdr4_combined	Fold_combined	p.value_combined	FDR_combined	category
2	3314117	3314917	801	*	5.11235	6.11235	0	9.18227	0.000587687	0.0578465	sdr4.4_unique
2	3412361	3413161	801	*	5.0996	6.0996	0	9.16958	0.000100546	0.0199142	sdr4.4_unique
2	3377676	3378476	801	*	4.96303	5.96303	0	9.03325	5.98985e-05	0.0147396	sdr4.4_unique
2	3496900	3497700	801	*	4.29878	5.29878	0	8.37059	0.000375436	0.046193	sdr4.4_unique
1	26581924	26582724	801	*	5.19227	6.17693	0	3.5469	0.000294637	0.0175866	sdr4.4_unique
5	2169623	2170423	801	*	4.59251	5.54728	0.574389	2.94907	0.000248756	0.0154543	sdr4.4_unique
2	14652608	14653408	801	*	6.18886	6.87614	4.8295	1.11202	0.000430077	0.0233226	sdr4.4_unique
2	11384749	11385549	801	*	8.11972	8.4865	7.62668	0.750849	0.000129568	0.00975419	sdr4.4_unique
3	747701	748501	801	*	6.90121	7.36717	6.20869	0.648074	0.00147808	0.0562991	sdr4.4_unique
5	24773497	24774297	801	*	6.58671	7.08306	5.82392	0.556109	0.00252699	0.0812572	sdr4.4_unique
1	7891231	7892031	801	*	6.38389	6.88461	5.61059	0.506553	0.00320589	0.0981555	sdr4.4_unique
1	30370560	30371360	801	*	7.00261	7.39883	6.45457	0.485603	0.00245324	0.0796866	sdr4.4_unique
5	3455722	3456522	801	*	8.29643	8.5995	7.91228	0.4053	0.00185969	0.0657466	sdr4.4_unique
1	22452703	22453503	801	*	8.00538	8.32665	7.59143	0.363507	0.00307619	0.0950943	sdr4.4_unique
1	7088122	7088922	801	*	5.20372	6.20372	0	7.56929	1.29569e-05	0.00165168	shared
5	1759551	1760351	801	*	6.21798	7.2079	0.0525794	7.23384	3.25118e-06	0.00297158	shared
3	191769	192569	801	*	5.56998	6.5641	0	6.73519	1.65699e-05	0.00198359	shared
5	15247801	15248601	801	*	4.80794	5.80794	0	3.53597	0.000475333	0.0253749	shared
3	21302440	21303240	801	*	6.43797	7.23726	4.49317	3.00535	0.000120803	0.0204305	shared
5	19288588	19289388	801	*	5.1576	6.12719	0.574389	1.92984	0.000906592	0.0394212	shared
4	14693623	14694423	801	*	7.38936	7.84548	6.71856	1.39491	0.000853103	0.0747692	shared
3	1288876	1289676	801	*	7.66619	8.07799	7.0877	1.25862	0.000755888	0.0690881	shared
1	30222487	30223287	801	*	5.91388	6.7783	3.43515	1.08542	0.00100741	0.0421335	shared
5	8082795	8083595	801	*	7.24462	7.76496	6.42272	1.06973	0.000112063	0.008945	shared
1	9388924	9389724	801	*	6.51916	7.11553	5.48437	0.968145	0.000545931	0.0279473	shared
3	755376	756176	801	*	8.44593	8.70942	8.12333	0.854975	0.00118191	0.0859304	shared
5	26212159	26212959	801	*	7.47108	7.92319	6.80901	0.636352	0.00147246	0.0562991	shared
4	13122363	13123163	801	*	6.6698	7.23196	5.73612	0.558359	0.00279712	0.0881713	shared
3	19993847	19994647	801	*	5.18577	6.18577	0	9.25561	4.04257e-05	0.0422138	sdr4.5_unique
2	14586528	14587328	801	*	5.73925	6.68915	1.86645	4.50203	4.57099e-07	0.000292498	sdr4.5_unique
2	423507	424307	801	*	5.8892	6.77731	3.14499	3.52426	2.33922e-05	0.0299327	sdr4.5_unique
2	18094152	18094952	801	*	6.45435	7.32238	3.93836	3.28315	5.73691e-05	0.0422138	sdr4.5_unique
5	20190066	20190866	801	*	4.98462	5.98462	0	3.07844	0.000315842	0.0297217	sdr4.5_unique
5	19820233	19821033	801	*	5.3886	6.24655	2.97387	2.90145	1.77666e-05	0.00366738	sdr4.5_unique
5	26392457	26393257	801	*	4.69211	5.64783	0.644059	2.5486	0.000343273	0.0313801	sdr4.5_unique
5	3511492	3512292	801	*	6.33061	7.05293	4.81675	2.14019	0.000385707	0.0850476	sdr4.5_unique
3	16712534	16713334	801	*	6.19243	6.88648	4.80475	1.98581	6.59797e-05	0.0422138	sdr4.5_unique
5	7621294	7622094	801	*	5.99171	6.77602	4.14349	1.87581	0.00012286	0.0145589	sdr4.5_unique
4	12837198	12837998	801	*	3.62945	4.62945	0	1.74005	0.000987951	0.0649179	sdr4.5_unique
2	15387699	15388499	801	*	4.1632	5.12063	0.0590965	1.73247	0.000828378	0.0595594	sdr4.5_unique
2	12620350	12621150	801	*	4.55812	5.49287	1.0591	1.54868	0.000865878	0.0608874	sdr4.5_unique
2	7971801	7972601	801	*	7.18283	7.69358	6.38499	1.0945	6.0265e-05	0.00915668	sdr4.5_unique
4	9251961	9252761	801	*	7.11724	7.61019	6.36258	0.851292	0.000201479	0.0215847	sdr4.5_unique
5	18552227	18553027	801	*	5.72175	6.44016	4.22612	0.665713	0.00133875	0.0793212	sdr4.5_unique
3	22916196	22916996	801	*	7.04316	7.55172	6.25074	0.627812	0.000581305	0.0470857	sdr4.5_unique
1	1301587	1302387	801	*	6.47418	7.06266	5.46357	0.622903	0.000897752	0.0617711	sdr4.5_unique
1	23166887	23167687	801	*	7.14332	7.65031	6.35474	0.549508	0.000777216	0.0578303	sdr4.5_unique
3	9162589	9163389	801	*	6.97405	7.42353	6.31763	0.487039	0.000714982	0.0538256	sdr4.5_unique
5	8425733	8426533	801	*	6.6695	7.14671	5.95152	0.40725	0.00120408	0.0755382	sdr4.5_unique
3	22361179	22361979	801	*	8.5211	8.81442	8.15251	0.187517	0.0012836	0.0774883	sdr4.5_unique
1	2213379	2214179	801	*	8.2143	8.51476	7.83434	0.162335	0.00174295	0.0961477	sdr4.5_unique

## Sheet: H3K27me3_1DAI_Atsdr4l_up
seqnames	start	end	width	strand	Conc_combined	Conc_Col.0_combined	Conc_sdr4_combined	Fold_combined	p.value_combined	FDR_combined	category
5	9154379	9155179	801	*	8.13818	7.78	8.42489	-0.361929	0.00220161	0.0733754	sdr4.4_unique
2	1946958	1947758	801	*	7.64939	7.22946	7.97424	-0.370809	0.00300254	0.0941828	sdr4.4_unique
3	17207754	17208554	801	*	7.72706	7.24271	8.08904	-0.40129	0.00322832	0.0983715	sdr4.4_unique
2	6057742	6058542	801	*	7.61174	7.17261	7.94793	-0.426081	0.00232593	0.0763263	sdr4.4_unique
4	11626048	11626848	801	*	7.03651	6.53566	7.40758	-0.451205	0.0025541	0.0817183	sdr4.4_unique
2	11726324	11727124	801	*	7.23505	6.71671	7.61558	-0.456657	0.00257034	0.0818288	sdr4.4_unique
5	22506980	22507780	801	*	6.84449	6.26994	7.2543	-0.45992	0.00305425	0.0948745	sdr4.4_unique
4	1963192	1963992	801	*	8.06734	7.64263	8.39504	-0.465502	0.00155776	0.0586361	sdr4.4_unique
1	8343532	8344332	801	*	8.42769	7.99672	8.75909	-0.474752	0.00152517	0.0577487	sdr4.4_unique
3	20617842	20618642	801	*	8.69252	8.32846	8.98298	-0.479599	0.000785407	0.0353931	sdr4.4_unique
1	22848244	22849044	801	*	8.24461	7.85687	8.54991	-0.488639	0.00095091	0.0408381	sdr4.4_unique
1	6128569	6129369	801	*	6.41766	5.67821	6.90415	-0.4961	0.00326416	0.0989924	sdr4.4_unique
1	12817077	12817877	801	*	6.99901	6.30035	7.46771	-0.55814	0.00229291	0.0759622	sdr4.4_unique
3	11836382	11837182	801	*	8.61182	8.17045	8.94933	-0.565207	0.000777595	0.0352896	sdr4.4_unique
3	11695796	11696596	801	*	6.30641	5.56145	6.79525	-0.56546	0.00237495	0.0775373	sdr4.4_unique
5	24216049	24216849	801	*	5.15707	3.0843	5.97453	-0.570618	0.00301869	0.0942272	sdr4.4_unique
4	5309570	5310370	801	*	6.80885	6.13313	7.26722	-0.573846	0.00206986	0.0697107	sdr4.4_unique
2	6098894	6099694	801	*	7.46247	6.90663	7.86272	-0.577649	0.00144555	0.0557235	sdr4.4_unique
4	374301	375101	801	*	5.87401	4.88179	6.45637	-0.588566	0.00250312	0.0808961	sdr4.4_unique
1	16991345	16992145	801	*	7.69425	7.21693	8.0523	-0.592273	0.000848317	0.0376971	sdr4.4_unique
3	19403332	19404132	801	*	7.04856	6.44351	7.47353	-0.596071	0.00156767	0.058664	sdr4.4_unique
1	21118610	21119410	801	*	7.01409	6.44399	7.42164	-0.606488	0.00126824	0.0498804	sdr4.4_unique
3	15081348	15082148	801	*	5.47138	4.08428	6.16529	-0.616391	0.00230296	0.0759622	sdr4.4_unique
1	22034693	22035493	801	*	7.06672	6.48452	7.48037	-0.617493	0.00127059	0.0498804	sdr4.4_unique
2	11241718	11242518	801	*	6.4435	5.60314	6.97106	-0.624199	0.00200528	0.0691701	sdr4.4_unique
2	5189704	5190504	801	*	6.95137	6.33634	7.38121	-0.624618	0.00134682	0.052232	sdr4.4_unique
3	22719305	22720105	801	*	7.68274	7.10499	8.09415	-0.631096	0.00112989	0.0460519	sdr4.4_unique
5	13625922	13626722	801	*	6.98974	6.28869	7.45949	-0.631631	0.00163705	0.0601681	sdr4.4_unique
4	4071000	4071800	801	*	7.56754	7.08183	7.93027	-0.633119	0.000612291	0.0295825	sdr4.4_unique
1	1931678	1932478	801	*	7.02909	6.41062	7.4606	-0.640304	0.00124111	0.0496368	sdr4.4_unique
1	17251026	17251826	801	*	7.80047	7.30404	8.16912	-0.642551	0.00061948	0.0295825	sdr4.4_unique
3	11887624	11888424	801	*	5.08627	3.22	5.87347	-0.65368	0.00217148	0.0727503	sdr4.4_unique
5	23544112	23544912	801	*	5.94109	4.72853	6.59047	-0.654053	0.00200749	0.0691701	sdr4.4_unique
5	20354852	20355652	801	*	5.73056	4.4315	6.40286	-0.654602	0.00201057	0.0691701	sdr4.4_unique
5	5026763	5027563	801	*	7.05747	6.47098	7.47326	-0.665315	0.000970145	0.0413278	sdr4.4_unique
5	10186346	10187146	801	*	6.62537	5.74569	7.16788	-0.680803	0.00162561	0.0601286	sdr4.4_unique
5	13727054	13727854	801	*	7.60564	7.0965	7.98122	-0.684576	0.000475854	0.0253749	sdr4.4_unique
4	5805467	5806267	801	*	5.06977	3.09407	5.87362	-0.696343	0.00198304	0.0691701	sdr4.4_unique
5	11191008	11191808	801	*	6.28513	2.8846	7.21515	-0.728636	0.00319117	0.0981555	sdr4.4_unique
1	23042059	23042859	801	*	6.58909	5.86189	7.07031	-0.738957	0.000977935	0.0413278	sdr4.4_unique
5	14943623	14944423	801	*	7.85439	7.34404	8.23062	-0.739958	0.000244091	0.0154543	sdr4.4_unique
1	9361865	9362665	801	*	6.80606	5.97472	7.33011	-0.740102	0.00119245	0.0482942	sdr4.4_unique
1	16578538	16579338	801	*	7.21791	6.60357	7.64742	-0.7543	0.00057102	0.0285465	sdr4.4_unique
4	2241907	2242707	801	*	8.0228	7.52304	8.39327	-0.762649	0.000115272	0.008945	sdr4.4_unique
3	7345341	7346141	801	*	6.46203	5.61253	6.99313	-0.767497	0.0010643	0.0439384	sdr4.4_unique
1	6059206	6060006	801	*	6.82132	6.13432	7.28479	-0.773102	0.000727065	0.0334194	sdr4.4_unique
1	6315911	6316711	801	*	5.8072	4.55881	6.46629	-0.777301	0.00131599	0.0513477	sdr4.4_unique
2	9908053	9908853	801	*	7.65892	7.11283	8.05412	-0.781621	0.000242096	0.0154543	sdr4.4_unique
4	12152645	12153445	801	*	6.77521	5.93854	7.30134	-0.785742	0.000981688	0.0413278	sdr4.4_unique
3	15332624	15333424	801	*	6.42747	5.66269	6.92466	-0.788496	0.000826161	0.0369692	sdr4.4_unique
5	21799881	21800681	801	*	5.05279	2.9879	5.86918	-0.789715	0.00158554	0.0589875	sdr4.4_unique
3	3567506	3568306	801	*	7.62256	7.047	8.03287	-0.810482	0.00023184	0.0152943	sdr4.4_unique
1	14003956	14004756	801	*	6.81014	5.93717	7.35015	-0.813892	0.000877925	0.0387437	sdr4.4_unique
5	23740669	23741469	801	*	7.18511	6.46204	7.66453	-0.816325	0.000616333	0.0295825	sdr4.4_unique
3	12167120	12167920	801	*	8.60095	8.0481	8.99966	-0.821674	0.000117421	0.008945	sdr4.4_unique
5	18455763	18456563	801	*	5.52084	3.91528	6.26189	-0.822841	0.00123458	0.0496368	sdr4.4_unique
2	3669007	3669807	801	*	7.5762	6.95942	8.00689	-0.840889	0.00023655	0.0154457	sdr4.4_unique
4	5117733	5118533	801	*	7.24913	6.60827	7.69133	-0.843775	0.000299569	0.0175866	sdr4.4_unique
4	2780352	2781152	801	*	7.92225	7.32028	8.34572	-0.852677	0.000160889	0.0111906	sdr4.4_unique
5	10639936	10640736	801	*	7.98743	7.41575	8.39578	-0.885835	2.87458e-05	0.00301548	sdr4.4_unique
3	17342070	17342870	801	*	6.43173	5.47051	7.00353	-0.904439	0.00065555	0.0308446	sdr4.4_unique
2	6824504	6825304	801	*	7.8167	7.23002	8.2326	-0.90852	2.94286e-05	0.00303732	sdr4.4_unique
5	6908163	6908963	801	*	6.21596	5.23112	6.79583	-0.913868	0.00065552	0.0308446	sdr4.4_unique
2	15591244	15592044	801	*	4.94991	2.0843	5.84738	-0.94409	0.00168176	0.0611454	sdr4.4_unique
2	1493600	1494400	801	*	7.66342	6.9767	8.12676	-0.989057	5.46977e-05	0.00492973	sdr4.4_unique
1	12278984	12279784	801	*	7.88377	7.12063	8.38027	-1.04036	9.13084e-05	0.00739598	sdr4.4_unique
2	2842544	2843344	801	*	6.57786	5.42473	7.21045	-1.06432	0.000405296	0.0227499	sdr4.4_unique
1	1591040	1591840	801	*	6.60462	5.45257	7.2369	-1.06575	0.000419853	0.0231607	sdr4.4_unique
5	12083578	12084378	801	*	5.59307	3.87613	6.35504	-1.10424	0.000582669	0.0289031	sdr4.4_unique
5	10997878	10998678	801	*	7.48696	6.59498	8.03404	-1.14091	8.26563e-05	0.006781	sdr4.4_unique
2	2257676	2258476	801	*	6.52966	5.50024	7.1243	-1.14384	0.000206431	0.0139048	sdr4.4_unique
4	5659080	5659880	801	*	7.02618	6.18152	7.5554	-1.14965	3.80472e-05	0.00358035	sdr4.4_unique
5	10091185	10091985	801	*	6.54639	5.51851	7.14053	-1.19319	0.0001349	0.00980935	sdr4.4_unique
4	15866273	15867073	801	*	6.24273	4.99313	6.90213	-1.19622	0.000255814	0.01574	sdr4.4_unique
1	27121554	27122354	801	*	8.5532	7.73734	9.07117	-1.20248	1.50504e-06	0.000296509	sdr4.4_unique
2	5167014	5167814	801	*	7.61785	6.73714	8.16076	-1.20557	1.77371e-05	0.00206364	sdr4.4_unique
3	11756312	11757112	801	*	5.15914	3.12301	5.97158	-1.21333	0.000561692	0.0285259	sdr4.4_unique
3	13329060	13329860	801	*	4.80987	0.46956	5.77381	-1.22045	0.00183499	0.0653626	sdr4.4_unique
5	13242859	13243659	801	*	6.54169	5.23112	7.2169	-1.22792	0.000246239	0.0154543	sdr4.4_unique
3	12787028	12787828	801	*	6.15506	4.50665	6.90438	-1.2382	0.000367657	0.0210057	sdr4.4_unique
4	2905722	2906522	801	*	4.1232	0	5.1232	-1.2441	0.00274871	0.0870743	sdr4.4_unique
3	11846818	11847618	801	*	7.008	6.05516	7.5769	-1.30833	4.42783e-06	0.000674612	sdr4.4_unique
4	4885512	4886312	801	*	7.45274	6.49886	8.022	-1.3291	1.86998e-06	0.000314895	sdr4.4_unique
5	18065169	18065969	801	*	7.30136	6.33014	7.8766	-1.33169	4.22012e-06	0.000658648	sdr4.4_unique
1	3204724	3205524	801	*	6.64814	5.60571	7.24697	-1.33255	2.68299e-05	0.00296007	sdr4.4_unique
5	26389311	26390111	801	*	6.69643	5.50391	7.34025	-1.34448	7.91032e-05	0.00657379	sdr4.4_unique
1	2992565	2993365	801	*	6.7571	5.69197	7.36313	-1.34895	3.06693e-05	0.00311512	sdr4.4_unique
4	1975208	1976008	801	*	6.72988	5.6395	7.34375	-1.35461	3.15819e-05	0.0031577	sdr4.4_unique
3	14783314	14784114	801	*	6.13537	4.76725	6.82476	-1.39723	0.000117037	0.008945	sdr4.4_unique
4	284021	284821	801	*	6.4157	5.26507	7.04757	-1.39862	3.54487e-05	0.00343691	sdr4.4_unique
3	16889554	16890354	801	*	4.36804	0	5.36804	-1.5206	0.00205916	0.0697107	sdr4.4_unique
5	12620373	12621173	801	*	4.41718	0	5.41718	-1.52431	0.00206024	0.0697107	sdr4.4_unique
3	11651939	11652739	801	*	3.96996	0	4.96996	-1.54319	0.00192857	0.0678071	sdr4.4_unique
4	17616830	17617630	801	*	4.87149	1.46956	5.80158	-1.60313	0.000731163	0.0334194	sdr4.4_unique
2	4312253	4313053	801	*	5.15182	2.05452	6.06497	-1.61799	0.000592525	0.0291659	sdr4.4_unique
3	2630811	2631611	801	*	4.35402	0	5.35402	-1.63125	0.00183861	0.0653626	sdr4.4_unique
2	14159413	14160213	801	*	4.17589	0	5.17589	-1.68827	0.00170734	0.0617246	sdr4.4_unique
1	7290408	7291208	801	*	4.46935	0	5.46935	-1.70959	0.00172288	0.0619365	sdr4.4_unique
4	1783628	1784428	801	*	7.2456	5.84418	7.94288	-1.82738	0.00100605	0.0784965	sdr4.4_unique
4	16134767	16135567	801	*	4.1232	0	5.1232	-2.00865	0.00126745	0.0498804	sdr4.4_unique
1	18821080	18821880	801	*	4.42109	0	5.42109	-2.22506	0.00109791	0.0450355	sdr4.4_unique
4	5963184	5963984	801	*	5.13286	2.05452	6.04482	-2.24647	0.000230829	0.0152943	sdr4.4_unique
2	3170170	3170970	801	*	7.08149	5.20806	7.86982	-2.38889	0.00119817	0.0861339	sdr4.4_unique
5	4516018	4516818	801	*	4.6439	0	5.6439	-2.49927	0.000911757	0.0394212	sdr4.4_unique
4	7523179	7523979	801	*	5.06894	0	6.05898	-2.64332	0.000700636	0.0327253	sdr4.4_unique
2	6558537	6559337	801	*	4.55175	0	5.55175	-2.80987	0.000720822	0.0334194	sdr4.4_unique
3	21173121	21173921	801	*	4.57183	0	5.55333	-2.81742	0.000529623	0.0275533	sdr4.4_unique
5	10357595	10358395	801	*	5.90739	3.25966	6.78743	-3.29361	1.14267e-06	0.000235869	sdr4.4_unique
2	4763345	4764145	801	*	5.93864	2.97162	6.84331	-3.58311	0.000371036	0.046193	sdr4.4_unique
3	15179576	15180376	801	*	6.11468	3.06225	7.025	-3.67527	0.000100254	0.0199142	sdr4.4_unique
5	18875415	18876215	801	*	4.86311	0	5.86311	-4.21745	0.000297825	0.0175866	sdr4.4_unique
1	13353124	13353924	801	*	5.94759	0	6.94759	-8.66411	2.069e-08	1.65494e-05	sdr4.4_unique
3	10699177	10699977	801	*	6.81355	6.26019	7.21252	-0.51841	0.00203621	0.0696775	shared
4	1608474	1609274	801	*	7.65802	7.11463	8.05182	-0.619994	0.00102951	0.0427781	shared
2	10838739	10839539	801	*	6.02798	5.06949	6.59884	-0.833882	0.000911158	0.0394212	shared
3	13048112	13048912	801	*	8.40713	7.84334	8.81146	-0.855073	6.19407e-05	0.0053562	shared
5	12961587	12962387	801	*	6.49767	5.55968	7.06135	-0.92298	0.000568123	0.0285465	shared
1	13402933	13403733	801	*	6.26181	5.26723	6.84496	-0.977589	0.000484023	0.0255972	shared
3	15019133	15019933	801	*	7.63162	6.97604	8.08072	-0.978321	2.73024e-05	0.00296115	shared
5	13084546	13085346	801	*	8.43046	7.79357	8.87077	-0.994616	1.76972e-06	0.000314567	shared
5	12901939	12902739	801	*	7.16144	6.18895	7.73712	-1.07864	0.000247694	0.0154543	shared
2	2360169	2360969	801	*	7.32773	6.53745	7.83542	-1.08488	5.75141e-05	0.00511156	shared
5	13091648	13092448	801	*	7.0973	6.25856	7.62424	-1.13446	4.61214e-05	0.00427726	shared
5	4990659	4991459	801	*	5.32953	3.62608	6.08906	-1.13718	0.000535374	0.0276279	shared
3	5174576	5175376	801	*	5.73384	4.43728	6.4055	-1.16372	0.000328712	0.0191221	shared
2	11590573	11591373	801	*	6.32563	5.29187	6.92167	-1.17991	0.000150143	0.0106752	shared
5	9871714	9872514	801	*	7.38802	6.52982	7.92244	-1.24807	6.38732e-07	0.000157202	shared
3	14327894	14328694	801	*	7.50032	6.63657	8.03684	-1.26002	4.83121e-07	0.000128812	shared
2	4019258	4020058	801	*	7.53855	6.65445	8.08271	-1.29038	1.5173e-07	6.63502e-05	shared
1	15981844	15982644	801	*	7.49975	6.60528	8.04774	-1.29217	2.17142e-07	7.49633e-05	shared
1	13837971	13838771	801	*	7.41723	6.39587	8.00924	-1.41256	4.56786e-07	0.000128812	shared
3	10487576	10488376	801	*	7.07129	6.047	7.66426	-1.43265	1.53099e-07	6.63502e-05	shared
5	4219124	4219924	801	*	6.80586	5.75112	7.40862	-1.45423	4.66207e-07	0.000128812	shared
3	14906076	14906876	801	*	7.00675	5.97141	7.6033	-1.45644	5.36408e-08	3.81386e-05	shared
5	19345740	19346540	801	*	6.45702	5.17001	7.12622	-1.55906	1.09335e-05	0.00152095	shared
3	13034184	13034984	801	*	7.28715	6.03562	7.94707	-1.60603	1.11612e-06	0.000235869	shared
3	14955177	14955977	801	*	7.34583	6.11463	8.0003	-1.67305	5.0355e-09	5.37036e-06	shared
1	7254551	7255351	801	*	3.76872	0	4.76872	-1.67361	0.00164548	0.0601681	shared
5	13341723	13342523	801	*	7.1066	5.71987	7.80043	-1.78575	1.03218e-07	6.00445e-05	shared
3	10814023	10814823	801	*	6.53901	4.96142	7.2745	-1.79592	1.31639e-05	0.00165168	shared
3	13528003	13528803	801	*	7.19839	5.71987	7.91309	-1.87539	1.65901e-07	6.63502e-05	shared
3	15568130	15568930	801	*	5.90671	4.23334	6.66072	-2.01961	1.68084e-06	0.000307305	shared
1	26000121	26000921	801	*	6.53067	4.98264	7.26013	-2.03445	3.37783e-09	5.37036e-06	shared
1	6303273	6304073	801	*	5.49098	3.64284	6.27528	-2.05347	2.07877e-05	0.00233369	shared
4	2204717	2205517	801	*	4.97131	1.69195	5.89504	-2.0863	0.000350636	0.0202137	shared
1	1237954	1238754	801	*	5.31757	2.82124	6.18371	-2.33775	7.43558e-05	0.00634403	shared
2	2757508	2758308	801	*	6.75568	4.88742	7.54319	-2.36924	1.52614e-08	1.39511e-05	shared
2	9315340	9316140	801	*	6.48503	4.61083	7.27348	-2.48244	9.02293e-11	5.77377e-07	shared
2	7395405	7396205	801	*	6.07867	3.94296	6.90441	-2.68243	0.000935144	0.077702	shared
4	9171371	9172171	801	*	6.28371	4.15141	7.10901	-2.72023	2.22582e-07	7.49633e-05	shared
5	14728578	14729378	801	*	5.7981	3.4658	6.64724	-2.78567	1.52912e-06	0.000296509	shared
3	4722737	4723537	801	*	3.83275	0	4.83275	-2.86123	0.000617307	0.0295825	shared
4	4842981	4843781	801	*	5.863	3.52845	6.7124	-2.90229	0.000751008	0.0690881	shared
3	20987603	20988403	801	*	3.58836	0	4.58836	-2.9946	0.000528339	0.0275533	shared
1	18104088	18104888	801	*	4.77712	0.884597	5.72771	-3.03839	0.000173083	0.0117826	shared
1	20954955	20955755	801	*	4.48179	0	5.46681	-3.06186	0.000430066	0.0233226	shared
4	12130111	12130911	801	*	6.03724	3.53924	6.90353	-3.19679	4.72974e-09	5.37036e-06	shared
4	6449363	6450163	801	*	3.55589	0	4.55589	-3.32196	0.000410141	0.0228217	shared
1	21239174	21239974	801	*	4.03776	0	5.03776	-3.55427	0.000391654	0.0221787	shared
1	4968333	4969133	801	*	6.29593	3.29198	7.20308	-3.62635	2.58354e-05	0.00903088	shared
2	5521606	5522406	801	*	5.64314	2.58504	6.55382	-3.72421	8.21249e-08	5.25517e-05	shared
1	15602230	15603030	801	*	4.09274	0	5.09274	-3.97856	0.000294004	0.0175866	shared
2	4939981	4940781	801	*	4.90504	0	5.88264	-4.06418	0.00013228	0.00976392	shared
4	6459382	6460182	801	*	4.07301	0	5.07301	-4.12651	0.000262539	0.0159999	shared
5	13762300	13763100	801	*	4.58652	0	5.5726	-4.22875	0.000167636	0.0115344	shared
2	5069483	5070283	801	*	5.15455	0.884597	6.11667	-4.62418	1.26444e-05	0.00165168	shared
5	2221880	2222680	801	*	5.00959	0.276941	5.9822	-4.70921	5.32355e-05	0.00486649	shared
3	18011525	18012325	801	*	3.72788	0	4.72788	-4.80935	0.000132749	0.00976392	shared
1	17003014	17003814	801	*	4.3884	0	5.3884	-5.03346	0.000146375	0.0105242	shared
2	5536906	5537706	801	*	4.16813	0	5.16813	-5.21088	0.000114655	0.008945	shared
2	7476354	7477154	801	*	5.19392	0.612528	6.16347	-5.2514	1.63655e-06	0.000307305	shared
4	16912875	16913675	801	*	3.96816	0	4.96816	-5.68947	6.08429e-05	0.00533334	shared
2	5055263	5056063	801	*	4.41151	0	5.41151	-6.33407	3.69108e-05	0.00352526	shared
1	14008183	14008983	801	*	5.32306	0	6.31472	-6.51459	9.30894e-06	0.00135382	shared
3	19122130	19122930	801	*	4.53016	0	5.53016	-6.58013	2.78315e-05	0.00296823	shared
2	2611090	2611890	801	*	4.48311	0	5.48311	-6.70112	2.04154e-05	0.00233282	shared
1	24184878	24185678	801	*	4.47876	0	5.47876	-6.77813	1.67392e-05	0.00198359	shared
2	5464532	5465332	801	*	4.87505	0	5.87505	-7.07389	1.61466e-05	0.00198359	shared
2	5514708	5515508	801	*	5.74823	0	6.74203	-7.1039	1.86949e-06	0.000314895	shared
4	8685993	8686793	801	*	4.91644	0	5.91644	-7.18469	1.30184e-05	0.00165168	shared
2	6102789	6103589	801	*	4.95504	0	5.95504	-7.23138	1.2287e-05	0.00165168	shared
2	13211771	13212571	801	*	4.89769	0	5.89769	-7.24374	1.04511e-05	0.00148614	shared
1	13853155	13853955	801	*	5.02796	0	6.02796	-7.63967	2.37774e-06	0.000390133	shared
1	26836709	26837509	801	*	4.92442	0	5.92442	-7.66009	8.49797e-07	0.000187512	shared
5	16907034	16907834	801	*	4.93892	0	5.93892	-7.67486	7.59066e-07	0.000173474	shared
3	959545	960345	801	*	5.18932	0	6.18932	-7.67767	4.12701e-06	0.000658648	shared
1	17995885	17996685	801	*	5.07603	0	6.07603	-7.79541	6.86289e-07	0.000162651	shared
3	13326092	13326892	801	*	5.11654	0	6.11654	-7.86282	3.91877e-07	0.000125381	shared
1	6938343	6939143	801	*	5.14861	0	6.14861	-7.88302	4.36814e-07	0.000128812	shared
4	1640290	1641090	801	*	5.30852	0	6.30852	-8.06427	1.56772e-07	6.63502e-05	shared
5	13079081	13079881	801	*	5.95218	0	6.95218	-8.73332	3.10274e-09	5.37036e-06	shared
4	10642791	10643591	801	*	8.04213	7.59907	8.38061	-0.240934	0.00123954	0.0762673	sdr4.5_unique
1	8938548	8939348	801	*	6.2729	5.49656	6.77488	-0.362218	0.00170646	0.0949534	sdr4.5_unique
4	4972709	4973509	801	*	7.21141	6.4961	7.68746	-0.767511	0.000264082	0.0264041	sdr4.5_unique
1	2584132	2584932	801	*	4.19177	0	5.19177	-1.29179	0.00155092	0.0878258	sdr4.5_unique

## Sheet: H3K27me3_3DAI_Atsdr4l_down
seqnames	start	end	width	strand	Conc_combined	Conc_Col.0_combined	Conc_sdr4_combined	Fold_combined	p.value_combined	FDR_combined	category
1	2323339	2324139	801	*	4.39619	5.39619	0	4.17508	7.36918e-05	0.0110658	sdr4.4_unique
4	9309706	9310506	801	*	6.00253	6.83572	3.80742	2.52577	1.88884e-06	0.000678433	sdr4.4_unique
5	3752071	3752871	801	*	6.07209	6.81743	4.44451	1.97422	7.98485e-07	0.000353552	sdr4.4_unique
2	19568554	19569354	801	*	4.85713	5.85713	0	1.62153	0.000483432	0.0405774	sdr4.4_unique
3	20354252	20355052	801	*	8.50899	9.05934	7.60814	1.37281	0.000198311	0.0800309	sdr4.4_unique
1	10329531	10330331	801	*	7.1835	7.7629	6.20007	1.06471	0.00011498	0.0148486	sdr4.4_unique
1	17780526	17781326	801	*	9.32265	9.75098	8.71073	0.962196	6.74957e-05	0.0363183	sdr4.4_unique
2	6484378	6485178	801	*	7.47375	7.91387	6.83727	0.769955	0.000249739	0.0255963	sdr4.4_unique
1	26721787	26722587	801	*	7.24336	7.67938	6.61549	0.721356	0.000341102	0.0323896	sdr4.4_unique
2	13925771	13926571	801	*	4.35576	5.2267	1.809	0.707274	0.000794398	0.0603462	sdr4.4_unique
4	12550237	12551037	801	*	7.93505	8.32128	7.40603	0.689523	0.00023845	0.0248334	sdr4.4_unique
1	4751901	4752701	801	*	5.72646	6.39703	4.43417	0.628903	0.000841475	0.0610495	sdr4.4_unique
5	25218439	25219239	801	*	8.37756	8.75053	7.87321	0.611038	0.000400212	0.0369167	sdr4.4_unique
1	1252567	1253367	801	*	5.37343	6.21402	3.11658	0.578439	0.00099684	0.0684744	sdr4.4_unique
1	26000268	26001068	801	*	7.2328	7.61069	6.71938	0.552515	0.000665765	0.0511767	sdr4.4_unique
2	15034355	15035155	801	*	8.11383	8.44553	7.68234	0.543649	0.000419105	0.037978	sdr4.4_unique
1	6963210	6964010	801	*	6.92857	7.37223	6.28461	0.526939	0.00109416	0.0720915	sdr4.4_unique
5	2963471	2964271	801	*	8.24909	8.54283	7.87984	0.402615	0.00083276	0.0610495	sdr4.4_unique
5	17756670	17757470	801	*	8.62866	8.89524	8.30141	0.328815	0.00111945	0.0730133	sdr4.4_unique
1	1300662	1301462	801	*	9.2562	9.45489	9.02572	0.280471	0.000595487	0.0474699	sdr4.4_unique
5	7040021	7040821	801	*	6.00229	7.00229	0	9.98801	0.000108081	0.0498484	shared
1	3066981	3067781	801	*	5.32999	6.32999	0	6.54936	1.30997e-05	0.00325325	shared
1	9538466	9539266	801	*	7.04718	7.96338	3.8999	3.9752	5.71623e-05	0.0363183	shared
2	12157582	12158382	801	*	6.00542	6.88427	3.37139	2.3148	4.02667e-05	0.00742864	shared
1	18121293	18122093	801	*	8.09228	8.74994	6.84925	1.82178	4.95789e-05	0.0363183	shared
5	23702982	23703782	801	*	7.89626	8.54206	6.69665	1.76639	6.18959e-05	0.0363183	shared
5	20820028	20820828	801	*	6.62256	7.31153	5.25616	1.70767	8.21322e-07	0.000353552	shared
3	10473129	10473929	801	*	4.8609	5.8609	0	1.47725	0.00055682	0.0454028	shared
1	11774453	11775253	801	*	7.14322	7.78032	5.97448	1.34785	2.79732e-05	0.00547342	shared
3	6554177	6554977	801	*	6.62763	7.35857	5.07243	1.28971	0.000108091	0.0146462	shared
5	20505641	20506441	801	*	8.02453	8.58638	7.09171	1.22545	1.28262e-05	0.00325325	shared
2	11037207	11038007	801	*	8.86862	9.35951	8.11881	1.16251	3.07332e-05	0.0363183	shared
4	17138919	17139719	801	*	6.44656	7.06541	5.33985	1.09955	0.000129365	0.0163786	shared
5	1759324	1760124	801	*	7.8327	8.2934	7.15183	1.00102	1.05129e-05	0.00295138	shared
3	6546293	6547093	801	*	4.78368	5.78368	0	0.942176	0.00106629	0.0709799	shared
5	21026598	21027398	801	*	7.8242	8.27966	7.15485	0.93782	4.56942e-05	0.00797425	shared
1	2367557	2368357	801	*	8.73334	9.16402	8.11658	0.922126	1.7363e-05	0.00400404	shared
2	16243345	16244145	801	*	7.69762	8.23883	6.82141	0.910547	0.000224634	0.0241743	shared
2	15357853	15358653	801	*	7.76519	8.16611	7.20805	0.842573	3.45495e-05	0.00656135	shared
2	18094097	18094897	801	*	8.04897	8.43419	7.52186	0.831012	1.2228e-05	0.00325325	shared
3	16368717	16369517	801	*	6.20574	6.9295	4.68504	0.806687	0.000467253	0.0405774	shared
5	25380488	25381288	801	*	8.59439	8.9712	8.08298	0.799096	1.9921e-05	0.00435771	shared
1	2281271	2282071	801	*	8.47848	8.86357	7.95161	0.712914	0.000184164	0.0212348	shared
4	18228207	18229007	801	*	8.14157	8.51251	7.64095	0.627335	0.000337179	0.0323896	shared
4	15400568	15401368	801	*	8.76258	9.08989	8.33852	0.601381	0.000201674	0.0224519	shared
4	12900263	12901063	801	*	8.50018	8.81803	8.09191	0.595736	0.000166716	0.0203111	shared
5	6110940	6111740	801	*	6.61012	7.21857	5.53728	0.580262	0.00104326	0.0701699	shared
1	1244788	1245588	801	*	8.5556	8.85989	8.16949	0.526842	0.000300195	0.0296394	shared
5	26561997	26562797	801	*	6.50482	7.06246	5.58381	0.490509	0.00152071	0.0935163	shared
3	21293996	21294796	801	*	7.64379	8.12867	6.90809	0.479496	0.00151704	0.0935163	shared
3	1507888	1508688	801	*	8.11489	8.45605	7.66723	0.469244	0.000838081	0.0610495	shared
2	18698413	18699213	801	*	8.65832	8.96071	8.27527	0.33728	0.00150443	0.0935163	shared
1	2755945	2756745	801	*	5.96286	6.96286	0	9.94862	0.000345134	0.0825381	sdr4.5_unique
3	5006392	5007192	801	*	5.80595	6.80595	0	9.79188	0.000298552	0.07711	sdr4.5_unique
2	18891944	18892744	801	*	5.42856	6.42856	0	9.41498	0.000183954	0.0651139	sdr4.5_unique
3	5046963	5047763	801	*	4.86296	5.86296	0	6.87278	4.61559e-06	0.00142289	sdr4.5_unique
5	26574007	26574807	801	*	4.57711	5.57711	0	5.21289	3.86439e-05	0.00470799	sdr4.5_unique
1	3397144	3397944	801	*	5.30649	6.28081	0.481487	4.55179	2.15324e-05	0.00339109	sdr4.5_unique
1	748291	749091	801	*	7.04338	7.96131	3.86671	4.11127	0.00044129	0.0890441	sdr4.5_unique
4	12649463	12650263	801	*	5.01598	6.01598	0	3.70522	0.00012199	0.00937725	sdr4.5_unique
1	25397381	25398181	801	*	4.52318	5.52318	0	3.49622	0.000138397	0.010391	sdr4.5_unique
5	25872345	25873145	801	*	3.98645	4.98645	0	2.65685	0.000247628	0.0139038	sdr4.5_unique
1	25053607	25054407	801	*	7.68817	8.41178	6.16818	2.27021	0.00023068	0.0709287	sdr4.5_unique
3	2464136	2464936	801	*	4.51977	5.45868	0.927674	2.02858	0.000211933	0.0128998	sdr4.5_unique
3	2331210	2332010	801	*	4.77546	5.77546	0	2.01477	0.000415628	0.0186369	sdr4.5_unique
3	16712344	16713144	801	*	6.92712	7.58645	5.67784	1.93458	5.02028e-05	0.0412656	sdr4.5_unique
4	13958602	13959402	801	*	4.69067	5.69067	0	1.76017	0.000523795	0.0210071	sdr4.5_unique
3	7112368	7113168	801	*	4.77713	5.77713	0	1.6403	0.000585697	0.0226458	sdr4.5_unique
1	24543496	24544296	801	*	4.59168	5.59168	0	1.5976	0.000616228	0.0235443	sdr4.5_unique
4	14813508	14814308	801	*	4.73083	5.73083	0	1.47332	0.000697205	0.0255787	sdr4.5_unique
1	7493182	7493982	801	*	4.67886	5.67886	0	1.40586	0.00075266	0.0269996	sdr4.5_unique
2	14944617	14945417	801	*	5.26642	6.23769	0.602243	1.24299	0.00082294	0.0284156	sdr4.5_unique
4	14126931	14127731	801	*	4.52962	5.52962	0	1.15688	0.0010251	0.0327378	sdr4.5_unique
1	570299	571099	801	*	4.30053	5.263	0.017281	1.1055	0.000935974	0.0306781	sdr4.5_unique
5	24771558	24772358	801	*	4.65903	5.65903	0	1.04422	0.0011892	0.0346591	sdr4.5_unique
2	18577428	18578228	801	*	5.75562	6.54224	3.89295	1.00025	0.000281641	0.0147559	sdr4.5_unique
3	17527781	17528581	801	*	4.53678	5.53678	0	0.992801	0.00129161	0.0362605	sdr4.5_unique
5	20069054	20069854	801	*	4.57134	5.57134	0	0.980895	0.00131278	0.0363803	sdr4.5_unique
3	2309134	2309934	801	*	7.03755	7.58933	6.13273	0.930973	1.31595e-05	0.00265534	sdr4.5_unique
3	22433038	22433838	801	*	4.99929	5.97628	0.017281	0.82717	0.00166797	0.0403112	sdr4.5_unique
3	846227	847027	801	*	4.20773	5.20773	0	0.732751	0.00206211	0.0449824	sdr4.5_unique
1	7612791	7613591	801	*	4.76143	5.70657	1.01728	0.722588	0.00169371	0.0405047	sdr4.5_unique
1	23237515	23238315	801	*	7.25099	7.71768	6.55683	0.720757	1.15093e-05	0.00242919	sdr4.5_unique
4	1463414	1464214	801	*	6.34697	6.97252	5.21788	0.657805	0.000335529	0.0157902	sdr4.5_unique
3	17690032	17690832	801	*	4.33332	5.33332	0	0.647213	0.00246162	0.0487567	sdr4.5_unique
4	16101529	16102329	801	*	6.73845	7.34479	5.67236	0.633138	0.000339917	0.0157902	sdr4.5_unique
2	18487250	18488050	801	*	6.34611	7.00904	5.08321	0.626427	0.000513303	0.0208453	sdr4.5_unique
1	620510	621310	801	*	7.51528	7.95894	6.87131	0.613308	4.59448e-05	0.00495982	sdr4.5_unique
2	10676131	10676931	801	*	4.59985	5.59985	0	0.579247	0.00285046	0.0538169	sdr4.5_unique
3	17058960	17059760	801	*	4.47114	5.47114	0	0.561214	0.00301113	0.0547687	sdr4.5_unique
1	19491992	19492792	801	*	5.95341	6.67403	4.44746	0.529931	0.00110871	0.0339286	sdr4.5_unique
3	19414048	19414848	801	*	3.3839	4.3839	0	0.516475	0.00354491	0.0587494	sdr4.5_unique
5	25157312	25158112	801	*	7.25087	7.66967	6.65834	0.498739	0.000300497	0.015278	sdr4.5_unique
3	18941400	18942200	801	*	6.67766	7.24273	5.73573	0.49408	0.000815143	0.0282977	sdr4.5_unique
3	20316873	20317673	801	*	6.9608	7.44103	6.23588	0.479407	0.000651267	0.024449	sdr4.5_unique
5	3884117	3884917	801	*	3.88785	4.88785	0	0.477115	0.00394278	0.0620939	sdr4.5_unique
1	113197	113997	801	*	6.04713	6.64872	4.99606	0.463507	0.00119526	0.0346591	sdr4.5_unique
2	15275538	15276338	801	*	4.68644	5.61376	1.33921	0.462893	0.00329412	0.0576035	sdr4.5_unique
1	19689211	19690011	801	*	6.73858	7.21634	6.01933	0.456703	0.000878867	0.0294415	sdr4.5_unique
3	20895059	20895859	801	*	8.63827	8.95783	8.22718	0.455398	0.000215566	0.0128998	sdr4.5_unique
2	11094702	11095502	801	*	6.6991	7.23469	5.83783	0.45423	0.00109781	0.0339165	sdr4.5_unique
5	21942937	21943737	801	*	5.60526	6.3861	3.77839	0.445157	0.00208063	0.0449824	sdr4.5_unique
3	19359032	19359832	801	*	6.30544	6.91892	5.21631	0.440768	0.00149157	0.0379603	sdr4.5_unique
4	11434709	11435509	801	*	6.88031	7.39165	6.08101	0.423024	0.00148332	0.0379603	sdr4.5_unique
5	6116362	6117162	801	*	7.79182	8.19198	7.23616	0.421927	0.0011818	0.0346591	sdr4.5_unique
5	8713108	8713908	801	*	6.33324	6.97846	5.13569	0.419561	0.00187348	0.0436716	sdr4.5_unique
3	19252959	19253759	801	*	7.13018	7.59387	6.44269	0.409858	0.00165308	0.0403112	sdr4.5_unique
3	5143891	5144691	801	*	8.52955	8.83007	8.14949	0.407212	0.000801197	0.0282695	sdr4.5_unique
3	15092250	15093050	801	*	8.06664	8.39878	7.6344	0.393211	0.00166729	0.0403112	sdr4.5_unique
5	6993133	6993933	801	*	7.22967	7.72724	6.46397	0.389531	0.00223534	0.045821	sdr4.5_unique
3	5038745	5039545	801	*	7.00984	7.41198	6.45032	0.387046	0.00227089	0.0464009	sdr4.5_unique
2	16563137	16563937	801	*	7.11015	7.5464	6.48179	0.385473	0.00235672	0.047406	sdr4.5_unique
5	6693650	6694450	801	*	7.66103	7.979	7.25258	0.383792	0.00193905	0.0440254	sdr4.5_unique
5	894739	895539	801	*	6.6708	7.09937	6.0584	0.380242	0.00256406	0.0498678	sdr4.5_unique
3	1773006	1773806	801	*	4.87002	5.76654	2.01728	0.379569	0.00416219	0.0641414	sdr4.5_unique
5	1605429	1606229	801	*	6.9729	7.40787	6.34721	0.378579	0.00263059	0.050849	sdr4.5_unique
3	8992294	8993094	801	*	6.90481	7.51595	5.82332	0.375626	0.00266367	0.0511885	sdr4.5_unique
1	6229445	6230245	801	*	8.15504	8.5199	7.66547	0.364607	0.00340235	0.0583906	sdr4.5_unique
5	22152605	22153405	801	*	6.05425	6.71667	4.79327	0.363021	0.00303114	0.0548236	sdr4.5_unique
5	7271521	7272321	801	*	6.01794	6.62817	4.93936	0.352942	0.00332235	0.0576677	sdr4.5_unique
4	9905046	9905846	801	*	6.87458	7.31522	6.23701	0.350178	0.00407705	0.0632824	sdr4.5_unique
4	4200360	4201160	801	*	4.27326	5.27326	0	0.345292	0.00625412	0.078395	sdr4.5_unique
3	1079526	1080326	801	*	5.56096	6.26887	4.11308	0.34429	0.00360769	0.0591499	sdr4.5_unique
5	23895935	23896735	801	*	8.60202	8.86396	8.28172	0.343454	0.00372874	0.060173	sdr4.5_unique
2	13192803	13193603	801	*	6.00381	6.63188	4.86615	0.342435	0.00366256	0.0598712	sdr4.5_unique
2	10267944	10268744	801	*	6.4444	6.92044	5.72912	0.341175	0.00438723	0.066233	sdr4.5_unique
5	23119638	23120438	801	*	5.85119	6.55123	4.4379	0.340561	0.00370797	0.0601567	sdr4.5_unique
1	1310744	1311544	801	*	6.92013	7.35016	6.30471	0.340296	0.00483526	0.069204	sdr4.5_unique
3	1775913	1776713	801	*	5.9863	6.64759	4.72962	0.336886	0.00382407	0.0606683	sdr4.5_unique
2	11458759	11459559	801	*	6.90043	7.35582	6.23121	0.335581	0.00494576	0.0698791	sdr4.5_unique
4	13755436	13756236	801	*	7.55887	7.89928	7.1125	0.334579	0.0061453	0.077652	sdr4.5_unique
2	16949612	16950412	801	*	7.44168	7.77614	7.00551	0.332087	0.00646752	0.0800014	sdr4.5_unique
5	21528759	21529559	801	*	8.24663	8.51313	7.91949	0.331428	0.00546766	0.0733245	sdr4.5_unique
5	23127602	23128402	801	*	5.3845	6.239	3.00273	0.32848	0.00489375	0.0693571	sdr4.5_unique
2	9033541	9034341	801	*	4.94651	5.82299	2.33921	0.3212	0.00540768	0.0730489	sdr4.5_unique
1	20092668	20093468	801	*	7.85489	8.13366	7.50904	0.32086	0.00769568	0.0869088	sdr4.5_unique
4	12430134	12430934	801	*	5.84748	6.41971	4.88503	0.320629	0.00486582	0.069204	sdr4.5_unique
5	3455656	3456456	801	*	8.06259	8.34337	7.71361	0.319793	0.00794838	0.0887935	sdr4.5_unique
2	13286130	13286930	801	*	4.70105	5.65833	0.602243	0.31942	0.0069857	0.0831564	sdr4.5_unique
3	22257269	22258069	801	*	5.6281	6.32357	4.2344	0.317186	0.00454247	0.0674269	sdr4.5_unique
1	30151414	30152214	801	*	6.62109	7.14527	5.78942	0.316777	0.00555836	0.0738484	sdr4.5_unique
1	1584237	1585037	801	*	6.80783	7.20668	6.25471	0.315942	0.00767631	0.0869088	sdr4.5_unique
5	22762435	22763235	801	*	7.8198	8.10689	7.46101	0.313661	0.00930029	0.0967177	sdr4.5_unique
1	18123608	18124408	801	*	7.1563	7.52376	6.66203	0.312749	0.00879465	0.0940739	sdr4.5_unique
3	3203937	3204737	801	*	8.2394	8.50101	7.9196	0.312588	0.00876842	0.0940739	sdr4.5_unique
5	23124978	23125778	801	*	6.76564	7.18738	6.16717	0.311539	0.00775801	0.0873394	sdr4.5_unique
4	15896912	15897712	801	*	6.71917	7.20198	5.98828	0.310903	0.00664037	0.0817313	sdr4.5_unique
5	23305849	23306649	801	*	7.44928	7.77381	7.02989	0.309979	0.0100075	0.0998516	sdr4.5_unique
1	1083683	1084483	801	*	7.15512	7.49982	6.70132	0.309753	0.00971573	0.0994207	sdr4.5_unique
3	2406826	2407626	801	*	4.43554	5.43554	0	0.309118	0.00729979	0.0847748	sdr4.5_unique
5	18552492	18553292	801	*	7.00392	7.41227	6.43223	0.307582	0.00853299	0.0922906	sdr4.5_unique
2	15899129	15899929	801	*	5.15527	6.03795	2.47671	0.280445	0.00717173	0.0838911	sdr4.5_unique
3	5962998	5963798	801	*	5.9474	6.62238	4.63778	0.279521	0.00664533	0.0817313	sdr4.5_unique
1	17464629	17465429	801	*	5.36415	6.36415	0	0.278775	0.00784539	0.0879474	sdr4.5_unique
1	24369062	24369862	801	*	5.15788	5.8449	3.7996	0.273767	0.00695504	0.0830106	sdr4.5_unique
5	3126486	3127286	801	*	5.56648	6.23206	4.29347	0.271653	0.00733583	0.0850403	sdr4.5_unique
3	2067582	2068382	801	*	3.75089	4.75089	0	0.266376	0.00955333	0.0983668	sdr4.5_unique
2	17091447	17092247	801	*	5.71751	6.36192	4.52287	0.260234	0.00865072	0.0932516	sdr4.5_unique
5	26909669	26910469	801	*	6.38796	7.03392	5.18779	0.255095	0.00914962	0.0960636	sdr4.5_unique
5	21265582	21266382	801	*	6.15069	6.76154	5.0701	0.254794	0.00993411	0.0996339	sdr4.5_unique
3	4559421	4560221	801	*	5.35334	6.21278	2.92417	0.244424	0.00913472	0.0960634	sdr4.5_unique

## Sheet: H3K27me3_3DAI_Atsdr4l_up
seqnames	start	end	width	strand	Conc_combined	Conc_Col.0_combined	Conc_sdr4_combined	Fold_combined	p.value_combined	FDR_combined	category
5	6359423	6360223	801	*	7.33274	6.73911	7.75209	-0.672899	0.000423481	0.037978	sdr4.4_unique
3	18479222	18480022	801	*	5.80521	4.55581	6.46457	-0.713515	0.000632464	0.0492027	sdr4.4_unique
5	14040836	14041636	801	*	4.6729	0	5.6729	-2.89162	0.000179944	0.0211255	sdr4.4_unique
1	29218222	29219022	801	*	5.82198	2.53921	6.74589	-3.38786	1.62329e-05	0.00388206	sdr4.4_unique
1	13353756	13354556	801	*	5.79624	0	6.79624	-8.32181	7.07329e-08	4.15202e-05	sdr4.4_unique
1	13604427	13605227	801	*	7.00998	0	8.00998	-9.65776	2.85204e-12	6.13855e-09	sdr4.4_unique
4	12336490	12337290	801	*	9.32804	9.14071	9.49382	-0.172113	0.00125256	0.0800771	shared
1	10898230	10899030	801	*	8.68297	8.43137	8.89713	-0.220606	0.00156232	0.0951689	shared
3	8195431	8196231	801	*	8.66269	8.3918	8.89066	-0.296089	0.000882785	0.0633349	shared
4	2331917	2332717	801	*	8.00375	7.63696	8.29594	-0.352581	0.00123538	0.0797682	shared
4	16564871	16565671	801	*	7.88399	7.47178	8.20421	-0.421001	0.000987442	0.0684744	shared
5	10650775	10651575	801	*	7.29692	6.81286	7.65874	-0.425508	0.00131224	0.0830697	shared
1	3414968	3415768	801	*	7.81002	7.32163	8.17423	-0.500038	0.000821627	0.0610495	shared
4	9385045	9385845	801	*	8.37109	8.01505	8.65642	-0.52962	0.000190266	0.0215535	shared
2	18370421	18371221	801	*	8.25406	7.85557	8.56597	-0.569864	0.000221999	0.0241743	shared
5	18211721	18212521	801	*	4.49994	0.479714	5.45479	-0.586887	0.00158455	0.0956212	shared
4	14852102	14852902	801	*	6.44767	5.57208	6.98866	-0.603223	0.000944378	0.066281	shared
3	11702039	11702839	801	*	5.81546	4.61174	6.4624	-0.604107	0.00093391	0.0662665	shared
2	1967243	1968043	801	*	8.1346	7.71234	8.46084	-0.671391	5.33591e-05	0.00861349	shared
2	11566161	11566961	801	*	5.86502	4.85139	6.45449	-0.718908	0.000616074	0.0485121	shared
3	6473768	6474568	801	*	7.36505	6.79917	7.77046	-0.725358	0.000235484	0.0248334	shared
1	3204625	3205425	801	*	6.47491	5.56673	7.02793	-0.729564	0.000562525	0.0454028	shared
5	6412233	6413033	801	*	8.10388	7.62714	8.46161	-0.73189	5.52698e-05	0.00870432	shared
5	25017247	25018047	801	*	8.77511	8.32017	9.12045	-0.75976	4.20695e-07	0.000226369	shared
5	22083111	22083911	801	*	6.00836	4.88164	6.6332	-0.773139	0.000512517	0.0424272	shared
1	27121181	27121981	801	*	8.74643	8.27916	9.09882	-0.787631	5.22093e-08	3.37115e-05	shared
3	20379206	20380006	801	*	5.88634	4.49356	6.58159	-0.824538	0.000439271	0.0388544	shared
4	15080834	15081634	801	*	8.29036	7.76651	8.67384	-0.834842	5.74191e-06	0.00184883	shared
5	23358158	23358958	801	*	6.27635	5.13707	6.9049	-0.84256	0.00039972	0.0369167	shared
1	27161460	27162260	801	*	6.76776	5.98254	7.27339	-0.967388	0.000111145	0.0146462	shared
5	818319	819119	801	*	5.2038	3.49356	5.96456	-0.973347	0.000302895	0.0296394	shared
1	4532242	4533042	801	*	8.09602	7.46975	8.53127	-0.975057	1.82824e-06	0.000678433	shared
4	16706534	16707334	801	*	4.55201	0	5.55201	-0.979332	0.00101185	0.0687739	shared
2	17138574	17139374	801	*	7.44746	6.72009	7.92875	-1.01393	2.78693e-05	0.00547342	shared
1	18645960	18646760	801	*	6.98603	6.22189	7.48295	-1.01862	5.31883e-05	0.00861349	shared
1	6619771	6620571	801	*	6.93573	6.13997	7.44563	-1.06002	4.23448e-05	0.00759501	shared
3	1758662	1759462	801	*	6.39488	5.34691	6.99548	-1.15268	8.01386e-05	0.0117603	shared
1	4155652	4156452	801	*	6.88452	5.97718	7.43723	-1.18343	2.02464e-05	0.00435771	shared
5	4218863	4219663	801	*	6.46741	5.3417	7.09195	-1.18415	8.42203e-05	0.0120166	shared
5	19177277	19178077	801	*	6.27327	5.10543	6.91011	-1.28601	5.05447e-05	0.00858862	shared
1	982470	983270	801	*	7.30911	6.27052	7.90671	-1.49493	2.63294e-10	4.25023e-07	shared
5	13721614	13722414	801	*	5.22017	2.59519	6.09822	-1.50085	0.000174753	0.020896	shared
2	6893895	6894695	801	*	4.20962	0	5.19138	-1.51206	0.00047315	0.0405774	shared
5	8798356	8799156	801	*	4.78043	0	5.78043	-1.62046	0.000483887	0.0405774	shared
1	4543674	4544474	801	*	7.68431	6.53198	8.31667	-1.65169	7.17711e-13	2.31713e-09	shared
3	9396393	9397193	801	*	7.30648	5.80467	8.02622	-2.08157	7.70044e-15	4.97218e-11	shared
1	1043332	1044132	801	*	4.2788	0	5.2788	-2.15357	0.000302958	0.0296394	shared
1	12564072	12564872	801	*	4.68275	1.4017	5.60657	-2.20369	0.000110853	0.0146462	shared
4	14626354	14627154	801	*	4.95218	1.78432	5.86959	-2.48889	6.5356e-05	0.0100477	shared
3	15994527	15995327	801	*	3.9573	0	4.9573	-3.0156	0.0001561	0.0193834	shared
1	29386556	29387356	801	*	5.91832	3.55731	6.77059	-3.04045	1.09128e-08	1.40928e-05	shared
5	13079206	13080006	801	*	3.74376	0	4.74376	-3.81311	8.56068e-05	0.0120166	shared
4	17996485	17997285	801	*	5.97172	2.6239	6.89907	-4.32473	4.81741e-05	0.0363183	shared
2	4303715	4304515	801	*	4.22767	0	5.22767	-5.43431	2.63555e-05	0.00547342	shared
1	9410473	9411273	801	*	4.57056	0	5.57056	-6.56687	7.67481e-06	0.00225256	shared
5	19345708	19346508	801	*	4.74472	0	5.74472	-6.79529	6.0129e-06	0.00184883	shared
1	22034693	22035493	801	*	5.03656	0	6.03656	-7.20724	3.44403e-06	0.00117043	shared
2	2412133	2412933	801	*	4.75634	0	5.75634	-7.358	7.42058e-07	0.000353552	shared
3	8047560	8048360	801	*	5.02694	0	6.02694	-7.37552	1.89125e-06	0.000678433	shared
4	13508305	13509105	801	*	9.70081	9.5593	9.82968	-0.228165	0.00546943	0.0733245	sdr4.5_unique
5	5482209	5483009	801	*	9.51636	9.37157	9.64794	-0.229729	0.00677898	0.0826606	sdr4.5_unique
1	6907745	6908545	801	*	9.63685	9.48707	9.77253	-0.230067	0.0100404	0.0998516	sdr4.5_unique
4	867661	868461	801	*	9.61706	9.47177	9.74904	-0.231803	0.00640243	0.0793484	sdr4.5_unique
5	19916110	19916910	801	*	9.68604	9.53869	9.81972	-0.234917	0.00497847	0.0699794	sdr4.5_unique
1	27215861	27216661	801	*	9.51243	9.36205	9.6486	-0.239217	0.00440049	0.066233	sdr4.5_unique
3	1810518	1811318	801	*	9.53062	9.37694	9.6695	-0.24067	0.0054735	0.0733245	sdr4.5_unique
3	6064670	6065470	801	*	9.46286	9.30617	9.60419	-0.240993	0.00682331	0.0826606	sdr4.5_unique
1	20600956	20601756	801	*	9.22888	9.0685	9.3732	-0.241768	0.00869373	0.093559	sdr4.5_unique
1	29631920	29632720	801	*	9.74558	9.59851	9.87904	-0.241854	0.00177902	0.0417713	sdr4.5_unique
4	13304885	13305685	801	*	9.41124	9.25384	9.55314	-0.242865	0.00598792	0.0770199	sdr4.5_unique
1	27768957	27769757	801	*	9.21281	9.04866	9.36018	-0.24449	0.00927344	0.0967177	sdr4.5_unique
5	5617489	5618289	801	*	9.65354	9.49124	9.79942	-0.244632	0.00813908	0.0896827	sdr4.5_unique
1	25862572	25863372	801	*	9.5478	9.39213	9.6883	-0.245013	0.00443434	0.0664328	sdr4.5_unique
1	10711005	10711805	801	*	9.46441	9.30585	9.60726	-0.249438	0.00391415	0.0617937	sdr4.5_unique
1	9789716	9790516	801	*	9.58615	9.42837	9.72836	-0.250321	0.00310818	0.0554407	sdr4.5_unique
2	14053211	14054011	801	*	9.31802	9.15259	9.46641	-0.251068	0.00572777	0.0751712	sdr4.5_unique
2	13515199	13515999	801	*	9.09657	8.92258	9.25182	-0.251353	0.00983235	0.0996339	sdr4.5_unique
3	960282	961082	801	*	5.39733	3.53861	6.18332	-0.251978	0.00817565	0.0898682	sdr4.5_unique
3	18293489	18294289	801	*	9.44629	9.27604	9.59855	-0.253243	0.00680798	0.0826606	sdr4.5_unique
3	11398888	11399688	801	*	9.30188	9.12992	9.45551	-0.253706	0.00740437	0.0853697	sdr4.5_unique
2	9359589	9360389	801	*	9.38074	9.21005	9.53336	-0.254438	0.00691689	0.0830106	sdr4.5_unique
2	650297	651097	801	*	9.45718	9.29167	9.60564	-0.254768	0.00460833	0.0678791	sdr4.5_unique
5	1982302	1983102	801	*	9.54	9.37978	9.68419	-0.256257	0.00212051	0.0449824	sdr4.5_unique
2	10703313	10704113	801	*	9.1691	8.98935	9.32892	-0.256424	0.00924633	0.096646	sdr4.5_unique
5	7346877	7347677	801	*	9.34548	9.17593	9.49718	-0.257135	0.00509208	0.0704162	sdr4.5_unique
5	5859260	5860060	801	*	9.38473	9.20937	9.54106	-0.258288	0.00673614	0.0825337	sdr4.5_unique
1	6117202	6118002	801	*	8.91825	8.73519	9.08066	-0.259292	0.00918088	0.0962353	sdr4.5_unique
5	24608743	24609543	801	*	9.28292	9.10731	9.43944	-0.259301	0.00611225	0.0773859	sdr4.5_unique
2	7476670	7477470	801	*	6.03756	5.03828	6.62228	-0.259708	0.00996398	0.0996339	sdr4.5_unique
1	13320773	13321573	801	*	8.93828	8.75261	9.10276	-0.259751	0.0099654	0.0996339	sdr4.5_unique
3	5404306	5405106	801	*	9.00884	8.82173	9.17444	-0.25998	0.00996427	0.0996339	sdr4.5_unique
1	4550780	4551580	801	*	9.53913	9.35706	9.70079	-0.261191	0.00813152	0.0896827	sdr4.5_unique
2	844493	845293	801	*	6.29886	5.32876	6.87371	-0.261393	0.0100378	0.0998516	sdr4.5_unique
1	23333624	23334424	801	*	9.57522	9.4096	9.72378	-0.262519	0.0020914	0.0449824	sdr4.5_unique
5	23991634	23992434	801	*	9.41172	9.23321	9.57056	-0.262811	0.00557512	0.073919	sdr4.5_unique
5	25365427	25366227	801	*	5.21235	3.09721	6.03543	-0.263235	0.0074928	0.0859343	sdr4.5_unique
4	639871	640671	801	*	9.56539	9.3928	9.71953	-0.2636	0.00341825	0.0583906	sdr4.5_unique
1	8850736	8851536	801	*	9.12989	8.9378	9.29939	-0.264198	0.00949647	0.0981099	sdr4.5_unique
2	2359236	2360036	801	*	6.4703	3.14268	7.39659	-0.264436	0.00884356	0.0940739	sdr4.5_unique
1	26157785	26158585	801	*	9.59302	9.41633	9.75042	-0.264535	0.00448854	0.0670448	sdr4.5_unique
5	3565156	3565956	801	*	9.28792	9.11439	9.44281	-0.264934	0.00343817	0.0583993	sdr4.5_unique
2	12295328	12296128	801	*	9.18673	9.00724	9.34635	-0.265452	0.00489807	0.0693571	sdr4.5_unique
4	955018	955818	801	*	9.17705	8.98965	9.34289	-0.266121	0.00702591	0.0831802	sdr4.5_unique
2	15954470	15955270	801	*	9.24785	9.0632	9.41152	-0.266134	0.00609429	0.0773216	sdr4.5_unique
3	1375159	1375959	801	*	4.92337	2.60566	5.7709	-0.266696	0.00748715	0.0859343	sdr4.5_unique
2	16299784	16300584	801	*	9.21233	9.02338	9.37937	-0.266733	0.00739488	0.0853697	sdr4.5_unique
4	8216752	8217552	801	*	9.41576	9.24469	9.56868	-0.267567	0.00208	0.0449824	sdr4.5_unique
2	17560451	17561251	801	*	9.25905	9.06531	9.42983	-0.267641	0.0084298	0.091481	sdr4.5_unique
4	16181137	16181937	801	*	9.45103	9.2785	9.60512	-0.268405	0.00205399	0.0449824	sdr4.5_unique
5	1465032	1465832	801	*	9.03858	8.85164	9.20405	-0.268543	0.00626836	0.078395	sdr4.5_unique
5	5332315	5333115	801	*	9.47285	9.29928	9.62775	-0.268634	0.00240507	0.0477832	sdr4.5_unique
2	16939020	16939820	801	*	9.15099	8.96316	9.31716	-0.269387	0.00619614	0.0781416	sdr4.5_unique
3	20587208	20588008	801	*	9.34654	9.16173	9.51034	-0.269695	0.00509421	0.0704162	sdr4.5_unique
5	20918612	20919412	801	*	9.24024	9.0564	9.40329	-0.269738	0.00464574	0.06797	sdr4.5_unique
1	7524337	7525137	801	*	9.50785	9.33648	9.66101	-0.270301	0.00149801	0.0379603	sdr4.5_unique
4	11866235	11867035	801	*	5.31281	4.07392	5.96935	-0.270337	0.00755811	0.0862179	sdr4.5_unique
1	22877954	22878754	801	*	5.69023	4.83442	6.22374	-0.270625	0.00991237	0.0996339	sdr4.5_unique
2	7679182	7679982	801	*	9.00849	8.81052	9.18254	-0.27067	0.00849542	0.0920385	sdr4.5_unique
1	610898	611698	801	*	9.13003	8.93238	9.30383	-0.271001	0.00797437	0.0889301	sdr4.5_unique
1	25961822	25962622	801	*	5.72414	4.71855	6.31096	-0.271853	0.00855001	0.0923201	sdr4.5_unique
4	13350784	13351584	801	*	9.2202	9.03204	9.38664	-0.271984	0.00516683	0.0706383	sdr4.5_unique
2	11871282	11872082	801	*	9.27187	9.08464	9.43757	-0.272892	0.0043635	0.0661388	sdr4.5_unique
2	10584326	10585126	801	*	8.88042	8.67916	9.05702	-0.273158	0.00812664	0.0896827	sdr4.5_unique
2	6298669	6299469	801	*	8.96156	8.76766	9.13246	-0.273289	0.00627694	0.078395	sdr4.5_unique
1	4810281	4811081	801	*	8.79188	8.58609	8.97195	-0.273289	0.00937646	0.097181	sdr4.5_unique
3	18053771	18054571	801	*	9.38779	9.2027	9.55181	-0.273526	0.0037885	0.0604009	sdr4.5_unique
1	24673377	24674177	801	*	8.93037	8.72086	9.11327	-0.274053	0.00992151	0.0996339	sdr4.5_unique
4	16240679	16241479	801	*	8.93875	8.73058	9.12063	-0.27414	0.00955039	0.0983668	sdr4.5_unique
3	7039167	7039967	801	*	9.29368	9.11041	9.45627	-0.274166	0.00304321	0.0548882	sdr4.5_unique
2	7727823	7728623	801	*	9.32721	9.12706	9.50295	-0.274387	0.00724524	0.0842928	sdr4.5_unique
1	20481595	20482395	801	*	9.28411	9.09327	9.45262	-0.274576	0.00505452	0.0704162	sdr4.5_unique
5	24852990	24853790	801	*	9.09464	8.89639	9.2689	-0.27475	0.0068819	0.0830106	sdr4.5_unique
3	6230253	6231053	801	*	5.60005	4.20524	6.29578	-0.275195	0.00682124	0.0826606	sdr4.5_unique
3	15179436	15180236	801	*	6.41427	5.41352	6.99948	-0.275315	0.00818566	0.0898682	sdr4.5_unique
4	18097026	18097826	801	*	9.08341	8.88709	9.25618	-0.275402	0.00604043	0.0771677	sdr4.5_unique
3	2855962	2856762	801	*	8.92762	8.72136	9.10805	-0.275587	0.00840994	0.0914191	sdr4.5_unique
5	23145378	23146178	801	*	9.179	8.98949	9.34648	-0.275842	0.00435098	0.0661388	sdr4.5_unique
4	9324561	9325361	801	*	9.59592	9.41874	9.75371	-0.276731	0.00150233	0.0379603	sdr4.5_unique
5	5400953	5401753	801	*	9.45218	9.26646	9.6167	-0.276845	0.00289851	0.0542483	sdr4.5_unique
3	11037299	11038099	801	*	8.97548	8.76981	9.15546	-0.277231	0.00769891	0.0869088	sdr4.5_unique
1	14170039	14170839	801	*	9.17508	8.98217	9.34522	-0.277349	0.00485402	0.069204	sdr4.5_unique
5	23295794	23296594	801	*	9.26798	9.08189	9.43278	-0.277901	0.00291715	0.0543486	sdr4.5_unique
5	8876605	8877405	801	*	9.19985	8.99552	9.37879	-0.277967	0.00714866	0.0837962	sdr4.5_unique
4	10212222	10213022	801	*	9.13538	8.94118	9.30651	-0.278477	0.0046049	0.0678791	sdr4.5_unique
4	14523193	14523993	801	*	9.11107	8.90562	9.29088	-0.278714	0.00699302	0.0831564	sdr4.5_unique
4	7912266	7913066	801	*	9.15315	8.96035	9.32319	-0.279379	0.00414746	0.0640673	sdr4.5_unique
1	4688315	4689115	801	*	9.24134	9.04519	9.41398	-0.27943	0.00471707	0.0684452	sdr4.5_unique
4	18525412	18526212	801	*	9.76812	9.59493	9.92272	-0.280615	0.000405126	0.0184218	sdr4.5_unique
2	16487548	16488348	801	*	9.46934	9.28898	9.62964	-0.280701	0.00130073	0.0363491	sdr4.5_unique
3	10814134	10814934	801	*	7.05507	6.26933	7.5609	-0.281272	0.00933509	0.0969078	sdr4.5_unique
2	405852	406652	801	*	9.22589	9.01651	9.40869	-0.281339	0.00705484	0.0832781	sdr4.5_unique
4	91289	92089	801	*	9.32066	9.1208	9.49617	-0.281343	0.00498537	0.0699794	sdr4.5_unique
2	1060341	1061141	801	*	9.13158	8.91331	9.32113	-0.281532	0.00886946	0.0941942	sdr4.5_unique
5	19069353	19070153	801	*	9.52648	9.33794	9.69321	-0.283604	0.0021387	0.0449824	sdr4.5_unique
5	14518382	14519182	801	*	8.70641	8.48563	8.89785	-0.284771	0.0080657	0.0895715	sdr4.5_unique
1	4866929	4867729	801	*	9.04787	8.8264	9.23982	-0.286368	0.00778816	0.0874577	sdr4.5_unique
4	8627288	8628088	801	*	9.02826	8.80923	9.21837	-0.286384	0.00721897	0.0841416	sdr4.5_unique
1	26424036	26424836	801	*	9.25471	9.04643	9.43668	-0.286574	0.00482626	0.069204	sdr4.5_unique
5	3988261	3989061	801	*	9.72831	9.55289	9.8847	-0.286834	0.000243517	0.0137929	sdr4.5_unique
1	29703242	29704042	801	*	9.21343	9.02129	9.38297	-0.286952	0.00216755	0.045294	sdr4.5_unique
1	20797842	20798642	801	*	9.04734	8.84566	9.22425	-0.287082	0.0037176	0.0601618	sdr4.5_unique
5	15842331	15843131	801	*	9.51381	9.31588	9.68783	-0.287129	0.00316817	0.0560461	sdr4.5_unique
4	12168182	12168982	801	*	4.86616	3.20064	5.61871	-0.287529	0.00589551	0.0765301	sdr4.5_unique
4	16934283	16935083	801	*	8.72773	8.49574	8.92753	-0.287798	0.00900592	0.0953935	sdr4.5_unique
1	4978757	4979557	801	*	9.58336	9.40159	9.74477	-0.287927	0.000669794	0.0248555	sdr4.5_unique
1	13045048	13045848	801	*	8.58413	8.34296	8.79071	-0.288439	0.00996802	0.0996339	sdr4.5_unique
4	7438657	7439457	801	*	8.47922	8.23914	8.685	-0.288594	0.00982471	0.0996339	sdr4.5_unique
5	26113819	26114619	801	*	9.45121	9.25774	9.62177	-0.288635	0.00207683	0.0449824	sdr4.5_unique
1	871838	872638	801	*	9.20483	9.00263	9.38214	-0.288638	0.00348921	0.0587417	sdr4.5_unique
3	15707718	15708518	801	*	8.85797	8.63675	9.04974	-0.28871	0.00690031	0.0830106	sdr4.5_unique
2	14857016	14857816	801	*	9.07292	8.84729	9.26799	-0.288749	0.00741713	0.0853697	sdr4.5_unique
5	18509334	18510134	801	*	9.29173	9.08408	9.47321	-0.289518	0.00423545	0.0648064	sdr4.5_unique
3	1010900	1011700	801	*	5.99927	5.19217	6.51375	-0.290664	0.00803738	0.0894782	sdr4.5_unique
4	12915248	12916048	801	*	8.82217	8.60162	9.01343	-0.290775	0.00606463	0.0772373	sdr4.5_unique
3	22207183	22207983	801	*	9.34168	9.12727	9.52831	-0.291078	0.00481675	0.069204	sdr4.5_unique
1	18545867	18546667	801	*	9.06071	8.84084	9.25146	-0.291111	0.00602474	0.0771677	sdr4.5_unique
1	23004383	23005183	801	*	9.3324	9.13698	9.50447	-0.291161	0.00194153	0.0440254	sdr4.5_unique
1	17505139	17505939	801	*	9.18272	8.96954	9.36841	-0.291342	0.00463519	0.06797	sdr4.5_unique
5	6590391	6591191	801	*	8.68956	8.45763	8.88931	-0.291845	0.00757094	0.0862179	sdr4.5_unique
3	15857358	15858158	801	*	8.92116	8.70131	9.1119	-0.292099	0.00566806	0.0746912	sdr4.5_unique
5	20925981	20926781	801	*	9.07667	8.87388	9.25445	-0.292135	0.00273651	0.0521065	sdr4.5_unique
4	12415754	12416554	801	*	8.31859	8.06546	8.53386	-0.293024	0.0100517	0.0998516	sdr4.5_unique
3	4837655	4838455	801	*	8.74233	8.52242	8.93311	-0.293445	0.00517453	0.0706383	sdr4.5_unique
4	1608482	1609282	801	*	8.59364	8.34196	8.80786	-0.293847	0.00961477	0.0987004	sdr4.5_unique
1	13528838	13529638	801	*	8.22135	7.96652	8.43785	-0.293949	0.00983139	0.0996339	sdr4.5_unique
1	12479356	12480156	801	*	8.47776	8.2349	8.68557	-0.294415	0.00830083	0.0903852	sdr4.5_unique
1	21426375	21427175	801	*	8.78535	8.55771	8.98191	-0.294447	0.00604721	0.0771677	sdr4.5_unique
3	9020515	9021315	801	*	9.3349	9.13324	9.51181	-0.29497	0.0021931	0.0453874	sdr4.5_unique
2	1993151	1993951	801	*	9.25435	9.03338	9.44593	-0.295053	0.00505939	0.0704162	sdr4.5_unique
1	21487165	21487965	801	*	8.92313	8.71131	9.1078	-0.295239	0.00355241	0.0587494	sdr4.5_unique
3	20120322	20121122	801	*	9.18234	8.97406	9.3643	-0.295494	0.00308503	0.0553335	sdr4.5_unique
5	25908180	25908980	801	*	8.69534	8.46818	8.89155	-0.296115	0.00551864	0.0736237	sdr4.5_unique
5	5252421	5253221	801	*	9.34539	9.14326	9.52264	-0.296415	0.00194592	0.0440254	sdr4.5_unique
3	11604131	11604931	801	*	5.71361	4.63777	6.32299	-0.296693	0.0060442	0.0771677	sdr4.5_unique
1	17127169	17127969	801	*	8.54901	8.28349	8.77318	-0.297203	0.00995058	0.0996339	sdr4.5_unique
1	10112881	10113681	801	*	9.06856	8.8489	9.25916	-0.298045	0.00402889	0.062802	sdr4.5_unique
3	3466454	3467254	801	*	8.74863	8.52316	8.94357	-0.298247	0.0048628	0.069204	sdr4.5_unique
3	1727215	1728015	801	*	6.3693	5.60421	6.86661	-0.298605	0.00758792	0.0862592	sdr4.5_unique
1	22284214	22285014	801	*	8.54358	8.27786	8.76789	-0.29906	0.0093018	0.0967177	sdr4.5_unique
2	1851713	1852513	801	*	8.91909	8.69034	9.11648	-0.299159	0.00508285	0.0704162	sdr4.5_unique
2	15293969	15294769	801	*	9.19385	8.99261	9.37042	-0.299161	0.00149169	0.0379603	sdr4.5_unique
5	7914159	7914959	801	*	9.23962	9.03681	9.4174	-0.299832	0.00160614	0.039735	sdr4.5_unique
3	5535600	5536400	801	*	8.63953	8.40031	8.84466	-0.299834	0.00624119	0.078395	sdr4.5_unique
1	19407595	19408395	801	*	9.37579	9.17441	9.55247	-0.300348	0.00139291	0.0372087	sdr4.5_unique
2	15769673	15770473	801	*	9.15982	8.90883	9.37355	-0.3005	0.00752934	0.0862003	sdr4.5_unique
5	2585315	2586115	801	*	9.41099	9.19949	9.5954	-0.301293	0.00232413	0.0471915	sdr4.5_unique
3	5983684	5984484	801	*	9.01429	8.78586	9.21144	-0.302123	0.00435931	0.0661388	sdr4.5_unique
5	14761227	14762027	801	*	8.83388	8.60914	9.02828	-0.302425	0.00377421	0.0604009	sdr4.5_unique
5	13084848	13085648	801	*	8.47332	8.21368	8.69329	-0.302683	0.00766625	0.0869088	sdr4.5_unique
5	8523618	8524418	801	*	9.46259	9.26772	9.63425	-0.30292	0.000545344	0.021603	sdr4.5_unique
3	10720024	10720824	801	*	8.80541	8.56682	9.01009	-0.302976	0.0053563	0.0728119	sdr4.5_unique
1	29646182	29646982	801	*	8.41605	8.16363	8.63081	-0.303383	0.0067323	0.0825337	sdr4.5_unique
3	16865337	16866137	801	*	9.02359	8.7992	9.21774	-0.303686	0.00352068	0.0587417	sdr4.5_unique
4	9345093	9345893	801	*	8.7515	8.51734	8.95291	-0.304012	0.00461498	0.0678791	sdr4.5_unique
5	5501632	5502432	801	*	9.28564	9.0694	9.47366	-0.30415	0.00238024	0.0475828	sdr4.5_unique
2	6654618	6655418	801	*	8.09618	7.79717	8.34372	-0.305106	0.00982235	0.0996339	sdr4.5_unique
3	20767560	20768360	801	*	8.80197	8.57215	9.00016	-0.305587	0.0038932	0.0616137	sdr4.5_unique
4	10838215	10839015	801	*	9.22763	9.00769	9.41843	-0.30579	0.00249701	0.0490067	sdr4.5_unique
2	12954276	12955076	801	*	6.53434	5.90468	6.97122	-0.305863	0.00811855	0.0896827	sdr4.5_unique
4	5537679	5538479	801	*	7.91379	7.61069	8.16413	-0.305922	0.00974579	0.0995705	sdr4.5_unique
5	15875204	15876004	801	*	8.47935	8.21604	8.70194	-0.30609	0.00709529	0.0836027	sdr4.5_unique
4	17590933	17591733	801	*	8.42614	8.11692	8.68064	-0.306132	0.0099041	0.0996339	sdr4.5_unique
5	6871751	6872551	801	*	8.82848	8.57907	9.04105	-0.306192	0.00585158	0.0763449	sdr4.5_unique
2	17381393	17382193	801	*	8.73859	8.481	8.95708	-0.306262	0.00650845	0.0803539	sdr4.5_unique
5	7819935	7820735	801	*	9.25901	9.04404	9.44606	-0.306961	0.00191657	0.0440028	sdr4.5_unique
3	10103339	10104139	801	*	8.02573	7.72217	8.27639	-0.307386	0.00939943	0.097263	sdr4.5_unique
1	19471317	19472117	801	*	6.50655	5.81273	6.97309	-0.308131	0.00721921	0.0841416	sdr4.5_unique
1	25504116	25504916	801	*	9.55714	9.36144	9.72944	-0.308346	0.000274977	0.0147559	sdr4.5_unique
5	3573361	3574161	801	*	8.86811	8.59942	9.09453	-0.308508	0.00703367	0.0831802	sdr4.5_unique
2	8167826	8168626	801	*	8.19038	7.88499	8.44229	-0.308832	0.00907084	0.0956931	sdr4.5_unique
3	11310368	11311168	801	*	7.91664	7.59705	8.17811	-0.309011	0.00956704	0.0983668	sdr4.5_unique
5	19490265	19491065	801	*	8.58375	8.31318	8.8115	-0.309115	0.00702803	0.0831802	sdr4.5_unique
5	9332104	9332904	801	*	8.95041	8.71175	9.15514	-0.309319	0.00412436	0.0638634	sdr4.5_unique
5	16738879	16739679	801	*	8.24923	7.95794	8.49147	-0.309539	0.00825961	0.0900883	sdr4.5_unique
4	16095888	16096688	801	*	9.39216	9.18024	9.57691	-0.309695	0.00128579	0.0362549	sdr4.5_unique
4	1397997	1398797	801	*	8.3379	8.00797	8.60624	-0.309697	0.00970564	0.0994207	sdr4.5_unique
2	15544677	15545477	801	*	8.68531	8.44168	8.89367	-0.309747	0.00451275	0.0671402	sdr4.5_unique
3	20426140	20426940	801	*	8.94127	8.71603	9.13604	-0.310308	0.00250572	0.0490286	sdr4.5_unique
4	14341019	14341819	801	*	9.01982	8.80107	9.20973	-0.31036	0.00189436	0.0438418	sdr4.5_unique
5	7077261	7078061	801	*	8.67584	8.4021	8.90582	-0.310413	0.00695253	0.0830106	sdr4.5_unique
1	26529657	26530457	801	*	8.74312	8.49497	8.95479	-0.310564	0.00482759	0.069204	sdr4.5_unique
1	21314481	21315281	801	*	7.48384	7.12519	7.77085	-0.310595	0.00993539	0.0996339	sdr4.5_unique
4	570740	571540	801	*	8.94627	8.70547	9.15258	-0.31096	0.00399637	0.0626324	sdr4.5_unique
5	16288735	16289535	801	*	7.01435	6.34726	7.46876	-0.311097	0.00715064	0.0837962	sdr4.5_unique
2	4083578	4084378	801	*	6.24678	5.56046	6.70995	-0.312226	0.00680437	0.0826606	sdr4.5_unique
1	9627655	9628455	801	*	9.07114	8.84261	9.26837	-0.312318	0.00248711	0.0489612	sdr4.5_unique
1	17818648	17819448	801	*	8.15851	7.82218	8.43106	-0.312382	0.00925	0.096646	sdr4.5_unique
5	9058483	9059283	801	*	8.78493	8.5356	8.99746	-0.312717	0.00439091	0.066233	sdr4.5_unique
5	7003323	7004123	801	*	8.76876	8.52571	8.9767	-0.312754	0.00378257	0.0604009	sdr4.5_unique
3	13528742	13529542	801	*	6.04	5.09927	6.60465	-0.312959	0.00538339	0.0728732	sdr4.5_unique
3	13061750	13062550	801	*	7.70104	7.21468	8.06412	-0.31301	0.00883571	0.0940739	sdr4.5_unique
3	17079219	17080019	801	*	8.23603	7.92808	8.48967	-0.313149	0.00822096	0.0899707	sdr4.5_unique
2	8629997	8630797	801	*	9.00008	8.76407	9.20286	-0.313658	0.00299041	0.0547	sdr4.5_unique
1	17550260	17551060	801	*	8.43301	8.16387	8.65974	-0.313895	0.00592087	0.0765301	sdr4.5_unique
1	3081744	3082544	801	*	8.93686	8.68371	9.15215	-0.31412	0.00456199	0.0675613	sdr4.5_unique
1	23581568	23582368	801	*	8.26728	7.91396	8.55088	-0.314289	0.00908469	0.0956931	sdr4.5_unique
2	4019197	4019997	801	*	8.28194	7.93245	8.56306	-0.314362	0.00902671	0.0953935	sdr4.5_unique
4	11984435	11985235	801	*	9.22635	8.98785	9.43095	-0.315383	0.00296444	0.0546897	sdr4.5_unique
2	6241798	6242598	801	*	9.26248	9.03949	9.45557	-0.315906	0.00161266	0.0397442	sdr4.5_unique
3	21859140	21859940	801	*	8.75946	8.48528	8.98977	-0.316205	0.00574268	0.0752139	sdr4.5_unique
1	24315748	24316548	801	*	9.18156	8.96584	9.36918	-0.316428	0.00095379	0.0310059	sdr4.5_unique
3	7212050	7212850	801	*	9.1932	8.96987	9.38655	-0.316785	0.00153605	0.0382946	sdr4.5_unique
5	12682796	12683596	801	*	7.94673	7.56035	8.2512	-0.316847	0.00882275	0.0940739	sdr4.5_unique
1	17358434	17359234	801	*	8.88908	8.65737	9.08867	-0.316902	0.00218332	0.0453874	sdr4.5_unique
2	5167152	5167952	801	*	7.79333	7.39958	8.10234	-0.316906	0.00882253	0.0940739	sdr4.5_unique
4	7527584	7528384	801	*	8.52828	8.23342	8.77298	-0.316915	0.00690559	0.0830106	sdr4.5_unique
3	8657780	8658580	801	*	9.39259	9.18454	9.57439	-0.317069	0.000442636	0.019576	sdr4.5_unique
4	16899379	16900179	801	*	6.83248	6.28344	7.22922	-0.317273	0.00756763	0.0862179	sdr4.5_unique
1	11953225	11954025	801	*	8.36356	8.0605	8.61388	-0.31728	0.00711995	0.0837405	sdr4.5_unique
3	12167278	12168078	801	*	9.01113	8.73146	9.24529	-0.317443	0.00590833	0.0765301	sdr4.5_unique
4	4791004	4791804	801	*	8.4574	8.15926	8.70435	-0.317847	0.00680135	0.0826606	sdr4.5_unique
4	139717	140517	801	*	8.67426	8.40338	8.90223	-0.318257	0.00514087	0.0704981	sdr4.5_unique
1	9016043	9016843	801	*	8.18801	7.83979	8.46831	-0.318377	0.00819767	0.0898682	sdr4.5_unique
5	10137888	10138688	801	*	9.34392	9.11157	9.54399	-0.318473	0.00203724	0.0449824	sdr4.5_unique
4	8646530	8647330	801	*	9.20916	8.98691	9.4017	-0.318844	0.00119699	0.0346591	sdr4.5_unique
4	722690	723490	801	*	8.73371	8.4618	8.96241	-0.319222	0.00505609	0.0704162	sdr4.5_unique
2	3170169	3170969	801	*	7.03836	6.44998	7.4551	-0.319635	0.0069047	0.0830106	sdr4.5_unique
3	312795	313595	801	*	8.88315	8.64749	9.08566	-0.319746	0.00205984	0.0449824	sdr4.5_unique
4	9562582	9563382	801	*	9.10281	8.86975	9.30341	-0.319823	0.00200878	0.0448813	sdr4.5_unique
4	8061640	8062440	801	*	9.12046	8.86494	9.33745	-0.319987	0.00369502	0.0600975	sdr4.5_unique
5	15295002	15295802	801	*	7.58262	7.19256	7.88935	-0.320073	0.00825548	0.0900883	sdr4.5_unique
2	18397886	18398686	801	*	8.89583	8.65222	9.10419	-0.320183	0.00272141	0.0519885	sdr4.5_unique
4	5117754	5118554	801	*	7.79968	7.44525	8.08398	-0.32055	0.00788836	0.0882758	sdr4.5_unique
5	5603382	5604182	801	*	8.4966	8.20366	8.73999	-0.320596	0.00594637	0.0766382	sdr4.5_unique
5	21857082	21857882	801	*	8.67705	8.4059	8.90521	-0.320952	0.0046835	0.0681112	sdr4.5_unique
4	14685628	14686428	801	*	9.08178	8.80287	9.3154	-0.320955	0.00514242	0.0704981	sdr4.5_unique
2	9097942	9098742	801	*	8.76549	8.51075	8.98193	-0.321665	0.00330305	0.0576035	sdr4.5_unique
2	18231565	18232365	801	*	8.59482	8.3026	8.8377	-0.322552	0.0056257	0.0744368	sdr4.5_unique
1	27913560	27914360	801	*	6.51449	5.90067	6.94374	-0.322722	0.0063792	0.0792125	sdr4.5_unique
2	10131933	10132733	801	*	9.00328	8.74316	9.2236	-0.322927	0.00355754	0.0587494	sdr4.5_unique
1	16151237	16152037	801	*	9.19998	8.96823	9.39961	-0.323406	0.00148223	0.0379603	sdr4.5_unique
2	962679	963479	801	*	9.34157	9.12145	9.53251	-0.324505	0.00062201	0.0236189	sdr4.5_unique
2	8589043	8589843	801	*	8.52479	8.223	8.77424	-0.324902	0.00565552	0.0746784	sdr4.5_unique
1	16231649	16232449	801	*	8.64244	8.3445	8.88925	-0.324979	0.00550003	0.0735273	sdr4.5_unique
4	4887029	4887829	801	*	7.42216	6.90798	7.80046	-0.325123	0.00693423	0.0830106	sdr4.5_unique
2	1276763	1277563	801	*	8.76558	8.51037	8.98236	-0.325327	0.00295248	0.0546897	sdr4.5_unique
3	17353596	17354396	801	*	8.59343	8.30548	8.83336	-0.326115	0.00477145	0.0689244	sdr4.5_unique
4	2218430	2219230	801	*	8.93852	8.69384	9.14766	-0.326189	0.00211198	0.0449824	sdr4.5_unique
5	680555	681355	801	*	9.20082	8.92594	9.43161	-0.326457	0.00398449	0.0625982	sdr4.5_unique
2	19328666	19329466	801	*	9.65628	9.44526	9.84034	-0.327028	0.000195186	0.0123263	sdr4.5_unique
2	17371283	17372083	801	*	8.2948	7.99009	8.54624	-0.327297	0.00537415	0.0728732	sdr4.5_unique
1	24061670	24062470	801	*	8.80101	8.55578	9.01056	-0.327435	0.00192021	0.0440028	sdr4.5_unique
4	14510222	14511022	801	*	9.50472	9.26974	9.70674	-0.328257	0.00122938	0.0352806	sdr4.5_unique
3	3039357	3040157	801	*	8.50503	8.1985	8.7577	-0.328281	0.00526664	0.0717441	sdr4.5_unique
1	10315670	10316470	801	*	6.85858	6.31633	7.25177	-0.32844	0.00633705	0.0788407	sdr4.5_unique
2	7531272	7532072	801	*	8.68342	8.38588	8.92996	-0.329348	0.00473996	0.0686231	sdr4.5_unique
4	8146609	8147409	801	*	8.84385	8.55647	9.08338	-0.330625	0.00403637	0.062802	sdr4.5_unique
3	8975916	8976716	801	*	8.73151	8.43125	8.97992	-0.333355	0.00422267	0.0647643	sdr4.5_unique
5	9072709	9073509	801	*	9.41356	9.18021	9.61437	-0.33369	0.000797137	0.0282695	sdr4.5_unique
1	13367318	13368118	801	*	9.27376	9.05275	9.46537	-0.333803	0.000282347	0.0147559	sdr4.5_unique
3	7140562	7141362	801	*	9.21085	8.9758	9.41291	-0.334253	0.0008006	0.0282695	sdr4.5_unique
3	20194154	20194954	801	*	7.18139	6.71815	7.53148	-0.334585	0.0060952	0.0773216	sdr4.5_unique
2	7002924	7003724	801	*	8.66718	8.33546	8.93671	-0.334981	0.00511464	0.0704162	sdr4.5_unique
5	5153432	5154232	801	*	9.22811	8.98365	9.43709	-0.335118	0.0011752	0.0346496	sdr4.5_unique
1	22774031	22774831	801	*	8.41313	8.12463	8.65344	-0.335179	0.00350417	0.0587417	sdr4.5_unique
3	19173780	19174580	801	*	9.39897	9.17987	9.58915	-0.335532	0.000174591	0.0117699	sdr4.5_unique
3	22618771	22619571	801	*	8.85066	8.55615	9.09512	-0.336331	0.00360307	0.0591499	sdr4.5_unique
4	113116	113916	801	*	8.91961	8.65032	9.14646	-0.3378	0.002278	0.0464009	sdr4.5_unique
3	10838924	10839724	801	*	9.04842	8.77774	9.27625	-0.338565	0.0022306	0.045821	sdr4.5_unique
4	5149800	5150600	801	*	8.49453	8.16759	8.7609	-0.338649	0.00449596	0.0670448	sdr4.5_unique
2	5684928	5685728	801	*	8.63259	8.33608	8.87842	-0.339132	0.00333262	0.0576909	sdr4.5_unique
5	18292484	18293284	801	*	8.35485	8.06385	8.59688	-0.3394	0.00313605	0.0556304	sdr4.5_unique
2	14994761	14995561	801	*	8.4213	8.10605	8.67986	-0.3394	0.0040293	0.062802	sdr4.5_unique
1	8518686	8519486	801	*	9.11458	8.85615	9.33367	-0.340254	0.00147119	0.0379603	sdr4.5_unique
2	17902455	17903255	801	*	9.26999	9.02761	9.47744	-0.340265	0.000732008	0.0265538	sdr4.5_unique
2	12661170	12661970	801	*	8.8179	8.54035	9.05057	-0.340408	0.00233737	0.0473115	sdr4.5_unique
5	10997992	10998792	801	*	8.00569	7.63344	8.30131	-0.340544	0.00510743	0.0704162	sdr4.5_unique
3	9684081	9684881	801	*	8.87587	8.61845	9.09424	-0.340843	0.00133205	0.0367459	sdr4.5_unique
3	22922726	22923526	801	*	8.10362	7.79907	8.35495	-0.341268	0.00341226	0.0583906	sdr4.5_unique
3	11737712	11738512	801	*	8.52923	8.24117	8.76924	-0.341669	0.00275179	0.0521065	sdr4.5_unique
3	17975752	17976552	801	*	9.34422	9.12059	9.53779	-0.341921	0.000144241	0.0104343	sdr4.5_unique
1	9705005	9705805	801	*	9.03373	8.74437	9.27463	-0.342028	0.00275009	0.0521065	sdr4.5_unique
4	7991496	7992296	801	*	8.67553	8.40411	8.90389	-0.342107	0.00195002	0.0440254	sdr4.5_unique
1	13838097	13838897	801	*	7.45984	6.9514	7.83503	-0.342672	0.00509542	0.0704162	sdr4.5_unique
1	28750958	28751758	801	*	8.8937	8.64592	9.10509	-0.343073	0.000844952	0.0287833	sdr4.5_unique
1	12527923	12528723	801	*	8.73038	8.4636	8.95544	-0.343107	0.00163137	0.0400523	sdr4.5_unique
1	1694691	1695491	801	*	9.06913	8.81642	9.2841	-0.343236	0.00102238	0.0327378	sdr4.5_unique
1	6059133	6059933	801	*	7.51536	7.11443	7.82876	-0.343836	0.00497565	0.0699794	sdr4.5_unique
4	17692251	17693051	801	*	9.57005	9.3301	9.77573	-0.344809	0.000460075	0.0198567	sdr4.5_unique
4	6815944	6816744	801	*	9.09779	8.83968	9.31665	-0.345671	0.00107783	0.0335344	sdr4.5_unique
5	1561076	1561876	801	*	8.41558	8.11804	8.66212	-0.345786	0.00263813	0.050849	sdr4.5_unique
1	11176682	11177482	801	*	8.43868	8.13028	8.69263	-0.346583	0.00296302	0.0546897	sdr4.5_unique
5	22270143	22270943	801	*	8.87075	8.60874	9.09241	-0.34679	0.00115862	0.0344756	sdr4.5_unique
4	12152624	12153424	801	*	7.6575	7.27972	7.9566	-0.347	0.00442642	0.0664328	sdr4.5_unique
4	2234055	2234855	801	*	7.27213	6.75384	7.65263	-0.347394	0.00466327	0.06797	sdr4.5_unique
1	2527964	2528764	801	*	8.90987	8.64803	9.1314	-0.348041	0.00108025	0.0335344	sdr4.5_unique
3	18768441	18769241	801	*	8.82248	8.54574	9.05459	-0.348281	0.00160092	0.039735	sdr4.5_unique
3	8786834	8787634	801	*	8.74724	8.47617	8.97535	-0.34882	0.001394	0.0372087	sdr4.5_unique
3	7795714	7796514	801	*	8.25498	7.94009	8.51331	-0.349382	0.0029207	0.0543486	sdr4.5_unique
5	15475823	15476623	801	*	9.1651	8.92283	9.37248	-0.350398	0.000342438	0.0157937	sdr4.5_unique
1	16408617	16409417	801	*	6.26054	4.7279	6.98681	-0.351177	0.0034529	0.0583993	sdr4.5_unique
1	9570292	9571092	801	*	9.05913	8.78397	9.29012	-0.352311	0.00127578	0.0361302	sdr4.5_unique
2	9488675	9489475	801	*	9.83202	9.61638	10.0196	-0.352787	4.96511e-06	0.00142289	sdr4.5_unique
2	11931114	11931914	801	*	8.81065	8.51907	9.05309	-0.353606	0.00175861	0.0417476	sdr4.5_unique
3	8860294	8861094	801	*	8.95994	8.6755	9.19743	-0.354408	0.00147668	0.0379603	sdr4.5_unique
2	6492095	6492895	801	*	9.43698	9.17481	9.65875	-0.355666	0.000690752	0.0254868	sdr4.5_unique
5	20120140	20120940	801	*	9.09006	8.82988	9.31041	-0.355984	0.000625498	0.0236189	sdr4.5_unique
4	6681459	6682259	801	*	8.33197	8.01421	8.59222	-0.356019	0.00234804	0.047379	sdr4.5_unique
5	14943368	14944168	801	*	8.2713	7.87789	8.58009	-0.356089	0.003692	0.0600975	sdr4.5_unique
3	12788158	12788958	801	*	7.44431	6.81524	7.8809	-0.356182	0.00373693	0.060173	sdr4.5_unique
1	16811631	16812431	801	*	9.40824	9.17519	9.60883	-0.35672	7.31796e-05	0.00656278	sdr4.5_unique
2	9060622	9061422	801	*	8.61642	8.32663	8.85762	-0.356843	0.00148321	0.0379603	sdr4.5_unique
1	1136615	1137415	801	*	8.75014	8.44893	8.99919	-0.357042	0.00181357	0.0424283	sdr4.5_unique
5	9350685	9351485	801	*	7.62012	7.23188	7.92573	-0.357324	0.00354413	0.0587494	sdr4.5_unique
2	991668	992468	801	*	7.9229	7.58552	8.19615	-0.357573	0.00272135	0.0519885	sdr4.5_unique
3	5381666	5382466	801	*	9.29633	9.05256	9.5048	-0.357703	0.00019286	0.0123263	sdr4.5_unique
3	21522281	21523081	801	*	7.91865	7.52575	8.22712	-0.358018	0.00351908	0.0587417	sdr4.5_unique
2	2242740	2243540	801	*	8.43187	8.03728	8.74138	-0.358532	0.00349869	0.0587417	sdr4.5_unique
2	12103503	12104303	801	*	9.144	8.89396	9.35703	-0.358774	0.000283371	0.0147559	sdr4.5_unique
3	10418652	10419452	801	*	8.023	7.67255	8.30474	-0.359274	0.00286093	0.0538571	sdr4.5_unique
3	12139434	12140234	801	*	8.30653	7.98912	8.56655	-0.359274	0.00210837	0.0449824	sdr4.5_unique
1	8723864	8724664	801	*	8.63048	8.35085	8.86461	-0.359402	0.00102924	0.0327378	sdr4.5_unique
3	21591671	21592471	801	*	8.15494	7.76485	8.46169	-0.35971	0.00335564	0.0579341	sdr4.5_unique
1	13035218	13036018	801	*	8.76135	8.47506	9.00014	-0.359822	0.00121226	0.0349444	sdr4.5_unique
5	17586063	17586863	801	*	8.27006	7.95857	8.5261	-0.35984	0.00192176	0.0440028	sdr4.5_unique
2	17029235	17030035	801	*	8.71131	8.41907	8.95421	-0.360003	0.00138127	0.0372087	sdr4.5_unique
5	12961521	12962321	801	*	7.08653	6.54149	7.48119	-0.361045	0.00360927	0.0591499	sdr4.5_unique
3	7715289	7716089	801	*	8.8309	8.53807	9.0742	-0.362358	0.00123721	0.035348	sdr4.5_unique
2	6542315	6543115	801	*	7.68441	7.28657	7.99592	-0.362421	0.00319874	0.0562787	sdr4.5_unique
5	1292463	1293263	801	*	7.31583	6.7293	7.73165	-0.362708	0.00344764	0.0583993	sdr4.5_unique
4	8395949	8396749	801	*	8.55791	8.24355	8.81587	-0.362895	0.00174759	0.0416391	sdr4.5_unique
3	11720315	11721115	801	*	8.3618	7.95755	8.67722	-0.363373	0.00317846	0.0560746	sdr4.5_unique
2	609697	610497	801	*	8.75271	8.46128	8.99505	-0.363455	0.00115706	0.0344756	sdr4.5_unique
3	10487756	10488556	801	*	8.11318	7.70779	8.42928	-0.364607	0.00309744	0.0554022	sdr4.5_unique
2	875086	875886	801	*	9.33127	9.07387	9.54962	-0.36489	0.000274657	0.0147559	sdr4.5_unique
3	12668089	12668889	801	*	8.95584	8.67752	9.18906	-0.364938	0.000731219	0.0265538	sdr4.5_unique
4	7583089	7583889	801	*	8.43394	8.09181	8.71029	-0.365814	0.00218908	0.0453874	sdr4.5_unique
4	2180495	2181295	801	*	3.55179	0	4.55179	-0.36659	0.00592613	0.0765301	sdr4.5_unique
1	20677240	20678040	801	*	8.16408	7.75253	8.48392	-0.3666	0.00298349	0.0547	sdr4.5_unique
3	1281650	1282450	801	*	8.49214	8.1538	8.76602	-0.366718	0.00203738	0.0449824	sdr4.5_unique
3	20955773	20956573	801	*	7.48567	7.04594	7.82221	-0.366923	0.0031313	0.0556304	sdr4.5_unique
2	9335921	9336721	801	*	9.40518	9.13339	9.63379	-0.36721	0.000499757	0.0205537	sdr4.5_unique
5	10494109	10494909	801	*	8.36607	7.93335	8.6985	-0.367336	0.00307758	0.0553335	sdr4.5_unique
5	14000907	14001707	801	*	8.03227	7.65539	8.33081	-0.367418	0.0026149	0.050704	sdr4.5_unique
5	2488642	2489442	801	*	8.36981	8.05698	8.62674	-0.368132	0.001413	0.0375463	sdr4.5_unique
5	9871220	9872020	801	*	7.50269	7.06404	7.8386	-0.3692	0.0029738	0.0547	sdr4.5_unique
5	155995	156795	801	*	9.43446	9.19336	9.64097	-0.370571	3.06941e-05	0.00412899	sdr4.5_unique
5	20757513	20758313	801	*	8.91245	8.64453	9.13833	-0.371032	0.000304976	0.0153846	sdr4.5_unique
2	16045151	16045951	801	*	9.00671	8.72802	9.24018	-0.371087	0.000520485	0.0210048	sdr4.5_unique
5	2254025	2254825	801	*	8.20208	7.84897	8.48552	-0.371217	0.00202227	0.0449824	sdr4.5_unique
3	16836466	16837266	801	*	8.61843	8.25948	8.90562	-0.371252	0.00211613	0.0449824	sdr4.5_unique
1	8274178	8274978	801	*	9.00203	8.72757	9.23252	-0.373274	0.000372456	0.0170564	sdr4.5_unique
1	3889081	3889881	801	*	8.56391	8.23347	8.83259	-0.375327	0.00139453	0.0372087	sdr4.5_unique
2	5924963	5925763	801	*	7.4499	7.0262	7.77701	-0.375769	0.00248042	0.0489612	sdr4.5_unique
2	17909032	17909832	801	*	9.08003	8.80877	9.30826	-0.376134	0.000269491	0.0147466	sdr4.5_unique
3	18657473	18658273	801	*	8.42232	8.06362	8.70937	-0.376712	0.00177778	0.0417713	sdr4.5_unique
3	21788214	21789014	801	*	8.68172	8.36087	8.94403	-0.377364	0.0011087	0.0339286	sdr4.5_unique
2	16817531	16818331	801	*	9.22776	8.94068	9.46708	-0.377652	0.000478939	0.0203455	sdr4.5_unique
1	18091655	18092455	801	*	9.04062	8.77365	9.26582	-0.378004	0.00017499	0.0117699	sdr4.5_unique
3	11193818	11194618	801	*	8.88193	8.59098	9.12393	-0.379465	0.000492844	0.0205537	sdr4.5_unique
1	20614403	20615203	801	*	8.79153	8.46626	9.05679	-0.380051	0.0010607	0.0332471	sdr4.5_unique
5	13626033	13626833	801	*	6.69619	5.66669	7.29085	-0.380827	0.00252041	0.0491671	sdr4.5_unique
1	16830821	16831621	801	*	8.90942	8.61723	9.15228	-0.381516	0.000458823	0.0198567	sdr4.5_unique
1	17564374	17565174	801	*	9.25296	8.99253	9.47348	-0.382454	6.62454e-05	0.00629039	sdr4.5_unique
5	18851738	18852538	801	*	7.63387	7.20605	7.96341	-0.382481	0.00213527	0.0449824	sdr4.5_unique
3	6622475	6623275	801	*	8.81588	8.49484	9.07833	-0.382565	0.000880008	0.0294415	sdr4.5_unique
5	7255143	7255943	801	*	9.26967	9.00852	9.49071	-0.382623	8.03485e-05	0.00691747	sdr4.5_unique
4	14825744	14826544	801	*	8.1217	7.75936	8.41107	-0.382663	0.00151309	0.0379603	sdr4.5_unique
4	2652496	2653296	801	*	7.29314	6.76173	7.68064	-0.383585	0.00239405	0.0477111	sdr4.5_unique
3	11532002	11532802	801	*	8.9075	8.60749	9.15573	-0.384283	0.000498887	0.0205537	sdr4.5_unique
1	26277198	26277998	801	*	9.0522	8.76973	9.28832	-0.384601	0.000243266	0.0137929	sdr4.5_unique
5	13553738	13554538	801	*	7.97154	7.61131	8.25957	-0.38483	0.00137576	0.0372087	sdr4.5_unique
2	6628419	6629219	801	*	7.97596	7.6049	8.27084	-0.385463	0.00148831	0.0379603	sdr4.5_unique
5	13727114	13727914	801	*	7.61365	7.16247	7.95684	-0.38568	0.00210154	0.0449824	sdr4.5_unique
2	13476438	13477238	801	*	9.47121	9.20833	9.69349	-0.38726	5.24615e-05	0.00546361	sdr4.5_unique
4	257135	257935	801	*	8.38219	7.97569	8.69897	-0.388444	0.00169029	0.0405047	sdr4.5_unique
1	6297260	6298060	801	*	7.98305	7.61397	8.27668	-0.388648	0.00133735	0.0367459	sdr4.5_unique
3	17146072	17146872	801	*	9.33856	9.07324	9.56259	-0.390551	4.35065e-05	0.00495982	sdr4.5_unique
2	2757478	2758278	801	*	7.64739	7.15412	8.01429	-0.391537	0.00198237	0.0445998	sdr4.5_unique
2	6824569	6825369	801	*	8.2078	7.85054	8.49391	-0.39207	0.00104133	0.0329602	sdr4.5_unique
1	25471167	25471967	801	*	6.05707	5.20218	6.59023	-0.393012	0.00216688	0.045294	sdr4.5_unique
1	21136892	21137692	801	*	8.20862	7.8524	8.49408	-0.394368	0.000955579	0.0310059	sdr4.5_unique
4	6185618	6186418	801	*	8.46921	8.1187	8.75099	-0.395765	0.00084696	0.0287833	sdr4.5_unique
2	5843857	5844657	801	*	8.41273	8.03519	8.71168	-0.396613	0.00112003	0.0339532	sdr4.5_unique
2	189549	190349	801	*	8.83547	8.53095	9.08678	-0.398047	0.000279635	0.0147559	sdr4.5_unique
5	14959833	14960633	801	*	8.75067	8.42323	9.01736	-0.399117	0.000496583	0.0205537	sdr4.5_unique
3	11651717	11652517	801	*	6.21633	5.13003	6.82895	-0.399894	0.00213025	0.0449824	sdr4.5_unique
2	7020796	7021596	801	*	9.16217	8.87984	9.39819	-0.400425	7.12124e-05	0.00647631	sdr4.5_unique
5	14292691	14293491	801	*	8.51076	8.1818	8.77845	-0.400706	0.000470552	0.0201215	sdr4.5_unique
3	1231546	1232346	801	*	9.32028	9.05152	9.54674	-0.401199	1.91502e-05	0.00339109	sdr4.5_unique
1	8536388	8537188	801	*	9.20356	8.92278	9.43849	-0.401857	5.95748e-05	0.00591806	sdr4.5_unique
2	6225559	6226359	801	*	8.25624	7.85521	8.5697	-0.402253	0.00113003	0.033962	sdr4.5_unique
2	1289823	1290623	801	*	8.58844	8.24287	8.86702	-0.403391	0.000589897	0.0226724	sdr4.5_unique
3	14905913	14906713	801	*	7.5365	6.99045	7.93167	-0.403658	0.00165886	0.0403112	sdr4.5_unique
1	24850815	24851615	801	*	6.38303	5.49419	6.92894	-0.405785	0.00188904	0.0438418	sdr4.5_unique
5	9476522	9477322	801	*	8.78487	8.47212	9.04175	-0.407699	0.000197636	0.0123263	sdr4.5_unique
2	2656855	2657655	801	*	6.94804	6.28734	7.3995	-0.407975	0.00167313	0.0403112	sdr4.5_unique
3	13048293	13049093	801	*	8.7689	8.36967	9.08126	-0.408464	0.000922174	0.03038	sdr4.5_unique
2	5875047	5875847	801	*	7.82516	7.39832	8.15412	-0.411674	0.00100632	0.032489	sdr4.5_unique
4	14871095	14871895	801	*	9.00887	8.71602	9.25219	-0.411904	5.54908e-05	0.0055985	sdr4.5_unique
5	4488791	4489591	801	*	8.09335	7.69548	8.40489	-0.412038	0.000806492	0.0282977	sdr4.5_unique
2	14393818	14394618	801	*	6.70788	6.03279	7.16595	-0.415222	0.00151677	0.0379603	sdr4.5_unique
4	7220356	7221156	801	*	9.44691	9.14759	9.69468	-0.415317	6.24953e-05	0.00602286	sdr4.5_unique
5	6165277	6166077	801	*	9.40115	9.11221	9.64177	-0.41689	2.38272e-05	0.00366315	sdr4.5_unique
2	3668941	3669741	801	*	7.84844	7.41269	8.18266	-0.417475	0.000895638	0.0297306	sdr4.5_unique
2	1733696	1734496	801	*	8.74948	8.36847	9.05059	-0.418218	0.000561156	0.0220938	sdr4.5_unique
5	14245502	14246302	801	*	8.71432	8.37512	8.98875	-0.419399	0.0002542	0.0141497	sdr4.5_unique
4	5563374	5564174	801	*	6.95797	6.31517	7.40108	-0.420237	0.00136258	0.0371232	sdr4.5_unique
4	4842428	4843228	801	*	6.30499	5.41003	6.85317	-0.428422	0.00148632	0.0379603	sdr4.5_unique
3	19443603	19444403	801	*	3.58857	0	4.58857	-0.429539	0.00466181	0.06797	sdr4.5_unique
2	8078278	8079078	801	*	7.98082	7.55776	8.30753	-0.4335	0.000512008	0.0208453	sdr4.5_unique
1	23573208	23574008	801	*	9.02305	8.68663	9.29567	-0.433532	0.000103033	0.00837122	sdr4.5_unique
3	12123730	12124530	801	*	7.894	7.43615	8.24102	-0.433674	0.000665418	0.0248359	sdr4.5_unique
4	6392369	6393169	801	*	9.0551	8.73682	9.31569	-0.433874	4.5203e-05	0.00495982	sdr4.5_unique
3	4882343	4883143	801	*	6.69474	5.9284	7.19257	-0.442136	0.00113084	0.033962	sdr4.5_unique
3	13034186	13034986	801	*	7.95294	7.39035	8.35666	-0.44221	0.00081272	0.0282977	sdr4.5_unique
4	1963304	1964104	801	*	8.21068	7.80044	8.52972	-0.446449	0.000297469	0.0152441	sdr4.5_unique
3	16951222	16952022	801	*	8.23817	7.81581	8.56447	-0.447295	0.000332553	0.0157902	sdr4.5_unique
5	4914664	4915464	801	*	8.64234	8.28102	8.93105	-0.448738	0.000105013	0.00837122	sdr4.5_unique
1	15981821	15982621	801	*	8.50931	8.07881	8.84044	-0.452343	0.000311448	0.0153968	sdr4.5_unique
5	8915409	8916209	801	*	8.82564	8.47563	9.10709	-0.455936	4.46788e-05	0.00495982	sdr4.5_unique
4	15181069	15181869	801	*	9.0093	8.67452	9.28084	-0.458379	1.63025e-05	0.00309604	sdr4.5_unique
3	13069327	13070127	801	*	4.6325	1.81072	5.52669	-0.459466	0.00287399	0.0539458	sdr4.5_unique
5	2981321	2982121	801	*	6.26638	5.28417	6.84536	-0.459717	0.00116476	0.0344992	sdr4.5_unique
5	19503312	19504112	801	*	8.4431	8.03567	8.76044	-0.465504	0.000141275	0.0104343	sdr4.5_unique
1	12763767	12764567	801	*	8.64234	8.20966	8.97475	-0.466035	0.000198534	0.0123263	sdr4.5_unique
5	9154542	9155342	801	*	8.06662	7.57656	8.43176	-0.467103	0.000331632	0.0157902	sdr4.5_unique
5	12901864	12902664	801	*	7.58737	6.97139	8.01767	-0.467953	0.000585127	0.0226458	sdr4.5_unique
1	12852259	12853059	801	*	7.87054	7.40192	8.22369	-0.469519	0.000259721	0.0143335	sdr4.5_unique
3	11555231	11556031	801	*	7.52238	6.89635	7.95752	-0.478938	0.000498184	0.0205537	sdr4.5_unique
5	7401941	7402741	801	*	7.73132	7.2498	8.09171	-0.480857	0.000213666	0.0128998	sdr4.5_unique
2	2842371	2843171	801	*	6.00684	4.62924	6.6985	-0.485391	0.00130602	0.0363491	sdr4.5_unique
5	16229003	16229803	801	*	4.22017	0	5.22017	-0.486198	0.00378074	0.0604009	sdr4.5_unique
4	9739664	9740464	801	*	8.14694	7.69033	8.49325	-0.497824	9.05091e-05	0.00758983	sdr4.5_unique
5	17712495	17713295	801	*	7.9369	7.45743	8.29615	-0.498707	0.000119238	0.00927616	sdr4.5_unique
1	24836588	24837388	801	*	7.93211	7.39811	8.32098	-0.499978	0.000198379	0.0123263	sdr4.5_unique
2	3166891	3167691	801	*	6.7856	5.99211	7.29459	-0.499998	0.000583842	0.0226458	sdr4.5_unique
4	17930	18730	801	*	9.03112	8.65903	9.32666	-0.501207	5.94311e-06	0.00147595	sdr4.5_unique
3	9992354	9993154	801	*	8.15108	7.70122	8.4935	-0.502197	6.92137e-05	0.00647265	sdr4.5_unique
2	1946897	1947697	801	*	8.05	7.48137	8.4568	-0.503545	0.000234944	0.0137869	sdr4.5_unique
4	6124851	6125651	801	*	7.46056	6.83108	7.89735	-0.504639	0.000314756	0.0153968	sdr4.5_unique
4	6415449	6416249	801	*	8.90712	8.51244	9.21669	-0.508007	1.16625e-05	0.00242919	sdr4.5_unique
3	21930351	21931151	801	*	8.23609	7.80069	8.5701	-0.50953	3.73457e-05	0.00463733	sdr4.5_unique
4	18054014	18054814	801	*	8.21395	7.76709	8.55464	-0.510285	4.79829e-05	0.00507911	sdr4.5_unique
2	6322142	6322942	801	*	9.1363	8.77456	9.42528	-0.51204	1.0147e-06	0.000467993	sdr4.5_unique
1	17279793	17280593	801	*	4.65088	0	5.65088	-0.522581	0.00330973	0.0576035	sdr4.5_unique
2	12937658	12938458	801	*	3.85017	0	4.85017	-0.531541	0.00336641	0.0579651	sdr4.5_unique
5	14225135	14225935	801	*	8.04653	7.54118	8.42004	-0.544535	3.9767e-05	0.0047551	sdr4.5_unique
4	5659346	5660146	801	*	7.51329	6.84213	7.96956	-0.546472	0.000196081	0.0123263	sdr4.5_unique
4	1783986	1784786	801	*	7.17613	6.43203	7.66461	-0.563728	0.00021856	0.0129472	sdr4.5_unique
1	24637010	24637810	801	*	4.11554	0	5.11554	-0.56811	0.00301962	0.0547687	sdr4.5_unique
5	26766179	26766979	801	*	6.98383	6.2994	7.44614	-0.568692	0.000145437	0.0104343	sdr4.5_unique
5	9209573	9210373	801	*	4.08995	0	5.08995	-0.569569	0.0030115	0.0547687	sdr4.5_unique
5	5064232	5065032	801	*	6.9092	6.19217	7.38599	-0.579799	0.000151614	0.0105358	sdr4.5_unique
2	6418207	6419007	801	*	8.16114	7.59497	8.56669	-0.588515	2.76572e-05	0.00404717	sdr4.5_unique
5	20830543	20831343	801	*	6.94318	6.19256	7.43442	-0.597579	0.000143325	0.0104343	sdr4.5_unique
1	15604592	15605392	801	*	7.14741	6.30092	7.67734	-0.622216	0.000180363	0.0120062	sdr4.5_unique
4	2242029	2242829	801	*	8.26045	7.62342	8.70084	-0.626829	3.16968e-05	0.00417686	sdr4.5_unique
3	2705684	2706484	801	*	4.54739	0.894751	5.48886	-0.639698	0.00200761	0.0448813	sdr4.5_unique
1	17794980	17795780	801	*	6.98773	6.1992	7.4947	-0.65538	8.82618e-05	0.00749877	sdr4.5_unique
4	4070833	4071633	801	*	7.55346	6.81141	8.04106	-0.732663	1.8784e-05	0.00339109	sdr4.5_unique
2	2147442	2148242	801	*	5.11086	3.02793	5.92969	-0.740642	0.000737494	0.0266033	sdr4.5_unique
5	26671108	26671908	801	*	4.88484	2.47464	5.74232	-0.764373	0.000876829	0.0294415	sdr4.5_unique
5	12083617	12084417	801	*	5.83702	4.19872	6.58442	-1.01156	0.000190818	0.0123263	sdr4.5_unique
5	14565273	14566073	801	*	6.04544	4.59285	6.75441	-1.06874	0.000104496	0.00837122	sdr4.5_unique
5	11190856	11191656	801	*	6.03805	4.40271	6.78488	-1.08091	0.000151476	0.0105358	sdr4.5_unique
3	14955061	14955861	801	*	7.33731	6.36081	7.91435	-1.12411	4.21952e-06	0.00142289	sdr4.5_unique
4	100671	101471	801	*	4.65913	0	5.65913	-1.12992	0.00105727	0.0332471	sdr4.5_unique
